# Supplementary material for: 6-[4-(tert-Butyl­dimethyl­sil­yloxy)phen­yl]-1-oxa­spiro­[2.5]hepta­ne
Source: IUCrdata. 2024 Jun 21;9(Pt 6):x240590. doi: 10.1107/S241431462400590X (PMC11223687; doi:10.1107/S241431462400590X)
Supplement: Supplementary file 1 [file x-09-x240590-sup1.cif]

##############################################################################
#                                                                            #
# This CIF contains the data for a data article accepted for                 #
# publication in IUCrData. It conforms to the requirements of                #
# Notes for Authors for IUCrData, and has been                               #
# peer reviewed under the auspices of IUCrData.                              #
#                                                                            #
# Full details of the Crystallographic Information File format               #
# are given in the paper "The Crystallographic Information File (CIF):       #
# a New Standard Archive File for Crystallography" by S. R. Hall, F. H.      #
# Allen and I. D. Brown [Acta Cryst. (1991), A47, 655-685].                  #
#                                                                            #
# The current version of the core CIF dictionary is obtainable from          #
# ftp://ftp.iucr.org/pub/cif_core.dic.                                       #
#                                                                            #
# Software is freely available for graphical display of the structure(s)     #
# in this CIF. For information consult the CIF software page                 #
# http://www.iucr.org/resources/cif/software.                                #
#                                                                            #
# This file may be used for bona fide research purposes within the           #
# scientific community so long as proper attribution is given to the data    # 
# article from which it was obtained.                                        #
#                                                                            #
##############################################################################
data_global
_audit_creation_method
;
Olex2 1.2
(compiled 2018.05.29 svn.r3508 for OlexSys, GUI svn.r5506)
;
_journal_date_recd_electronic     2024-06-11
_journal_date_accepted     2024-06-17
_journal_name_full     'IUCrData'
_journal_year     2024
_journal_volume     9
_journal_issue      1
_journal_page_first     0
_journal_page_last     0
_journal_paper_category     HO
_journal_paper_doi     10.1107/S241431462400590X
_journal_coeditor_code     HB4478
_publ_contact_author_name     'William A. Donaldson'
_publ_contact_author_address
;
Department of Chemistry
Marquette University
P. O. Box 1881
Milwaukee, WI 53201-1881 USA
;
_publ_contact_author_email     'william.donaldson@marquette.edu'
_publ_contact_author_fax     ?
_publ_contact_author_phone     '414-975-5005'
_publ_section_title
;
6-[4-(<i>tert</i>-Butyldimethylsilyloxy)phenyl]-1-oxaspiro[2.5]heptane
;
_publ_section_title_footnote     .
loop_
    _publ_author_name
    _publ_author_footnote
    _publ_author_address
    'Wetzel, Edward A.' .
;
Department of Chemistry
Marquette University
P. O. Box 1881
Milwaukee, WI 53201-1881
USA
;
    'Lindeman, Sergey' .
;
Department of Chemistry
Marquette University
P. O. Box 1881
Milwaukee, WI 53201-1881
USA
;
    'Donaldson, William A.' .
;
Department of Chemistry
Marquette University
P. O. Box 1881
Milwaukee, WI 53201-1881
USA
;
_publ_section_synopsis
;
In the title compound, the O atom of the epoxide group has a pseudoaxial
orientation and the dihedral angle between the cyclohexyl and benzene rings is
85.80 (8)\%. The C---O---Si---C<i>~t~</i> (<i>t</i> = <i>tert</i> butyl)
torsion angle is -177.40 (14)\%. In the crystal, pairwise C---H...O links
connect the molecules into inversion dimers featuring <i>R</i>^2^~2~(8) loops.
;
data_I
_chemical_name_systematic
;
6-[4-(<i>tert</i>-Butyldimethylsilyloxy)phenyl]-1-oxaspiro[2.5]heptane
;
_chemical_name_common     ?
_chemical_formula_moiety     'C19 H30 O2 Si'
_chemical_formula_sum     'C19 H30 O2 Si'
_chemical_formula_iupac     'C19 H30 O2 Si'
_chemical_formula_weight     318.52
_chemical_melting_point     ?
_space_group_crystal_system     triclinic
_space_group_name_H-M_alt     'P -1'
_space_group_name_Hall     '-P 1'
loop_
    _space_group_symop_operation_xyz
    'x, y, z'
    '-x, -y, -z'
_cell_length_a     7.3673(3)
_cell_length_b     11.2285(4)
_cell_length_c     12.5778(5)
_cell_angle_alpha     104.974(4)
_cell_angle_beta     101.964(4)
_cell_angle_gamma     103.460(4)
_cell_volume     937.09(7)
_cell_formula_units_Z     2
_cell_measurement_reflns_used     9134
_cell_measurement_theta_min     4.2450
_cell_measurement_theta_max     70.5430
_cell_measurement_temperature     100.00(10)
_exptl_crystal_description     plate
_exptl_crystal_colour     colourless
_exptl_crystal_size_max     0.737
_exptl_crystal_size_mid     0.433
_exptl_crystal_size_min     0.065
_exptl_crystal_density_diffrn     1.129
_exptl_crystal_density_meas     ?
_exptl_crystal_density_method     ?
_exptl_crystal_F_000     348
loop_
    _exptl_crystal_face_index_h
    _exptl_crystal_face_index_k
    _exptl_crystal_face_index_l
    _exptl_crystal_face_perp_dist
    0 0 8 0.0510
    0 0 -8 0.0140
    -5 3 2 0.3395
    5 -2 -2 0.3468
    0 -7 4 0.2002
    0 7 -2 0.2256
_exptl_absorpt_coefficient_mu     1.132
_exptl_absorpt_correction_type     gaussian
_exptl_absorpt_process_details
;
(CrysAlisPro; Rigaku OD, 2018)
;
_exptl_absorpt_correction_T_min     0.184
_exptl_absorpt_correction_T_max     1.000
_diffrn_ambient_temperature     100.00(10)
_diffrn_source     'micro-focus sealed X-ray tube'
_diffrn_radiation_type     CuK\a
_diffrn_radiation_wavelength     1.54184
_diffrn_radiation_monochromator     mirror
_diffrn_measurement_device_type
             'Rigaku Oxford Diffraction SuperNova, Dual, Cu at home/near, Atlas'
_diffrn_measurement_device     'four-circle diffractometer'
_diffrn_measurement_method     '\w scans'
_diffrn_detector     'CCD plate'
_diffrn_detector_area_resol_mean     10.3756
_diffrn_reflns_number     16772
_diffrn_reflns_av_R_equivalents     0.0462
_diffrn_reflns_av_unetI/netI     0.0291
_diffrn_reflns_theta_min     3.795
_diffrn_reflns_theta_max     70.605
_diffrn_reflns_theta_full     70.605
_diffrn_measured_fraction_theta_max     0.987
_diffrn_measured_fraction_theta_full     0.987
_diffrn_reflns_limit_h_min     -8
_diffrn_reflns_limit_h_max     8
_diffrn_reflns_limit_k_min     -13
_diffrn_reflns_limit_k_max     13
_diffrn_reflns_limit_l_min     -15
_diffrn_reflns_limit_l_max     15
_diffrn_radiation_probe     x-ray
loop_
    _refln_index_h
    _refln_index_k
    _refln_index_l
    _refln_F_squared_meas
    _refln_F_squared_sigma
    0 0 1 52264 581.612
    0 0 1 41061.2 493.093
    0 0 -2 86194.7 959.444
    0 0 2 81685.2 966.88
    0 0 -3 104606 1350.57
    0 0 3 111316 1314.63
    0 0 4 77.4953 73.0852
    0 0 4 147.761 67.9682
    0 0 -4 36.0872 52.2784
    0 0 -4 82.745 26.4143
    0 0 4 260.016 110.889
    0 0 5 300.836 87.2934
    0 0 5 304.275 100.63
    0 0 -5 327.27 126.347
    0 0 6 33157.5 1382.1
    0 0 6 30983.8 1021.6
    0 0 -7 3754.55 479.581
    0 0 7 4101.59 579.854
    0 0 7 4579.24 451.939
    0 0 8 6194.25 368.928
    0 0 8 6363.83 437.211
    0 0 8 5987.57 579.948
    0 0 8 5735.87 393.706
    0 0 8 6559.36 377.952
    0 0 8 6474.47 391.942
    0 0 -8 6337.57 702.228
    0 0 8 6204.4 402.311
    0 0 9 8880.24 487.451
    0 0 9 8680.35 578.129
    0 0 9 8596.32 519.631
    0 0 9 8802.26 554.29
    0 0 9 8459.11 511.089
    0 0 -9 8649.13 905.677
    0 0 9 8249.04 471.664
    0 0 10 1322.17 238.99
    0 0 10 1457.93 224.995
    0 0 10 1402 225.295
    0 0 10 1418.79 214.075
    0 0 11 461.155 139.031
    0 0 11 512.478 167.338
    0 0 12 -4.63314 57.7996
    0 0 12 144.643 100.824
    0 0 13 1661.02 214.979
    0 0 14 178.027 46.598
    0 -1 14 5025.14 334.823
    0 -1 13 11205.3 586.49
    0 -1 12 960.92 193.648
    0 -1 12 1279.41 217.717
    0 -1 12 1273.88 253.365
    0 -1 11 443.67 170.947
    0 -1 11 250.523 116.504
    0 -1 11 335.178 138.776
    0 1 -10 7561.48 883.929
    0 -1 10 9329.03 555.091
    0 -1 10 8947.38 547.559
    0 -1 10 9050.61 552.092
    0 -1 10 9111.1 575.562
    0 -1 10 9802.79 620.833
    0 -1 10 8224.65 564.733
    0 -1 9 11865.4 604.785
    0 -1 9 11736.5 598.406
    0 -1 9 11356.2 568.662
    0 1 -9 11038 976.505
    0 -1 9 12201.1 594.69
    0 -1 9 12414.6 594.13
    0 -1 9 11859.8 602.846
    0 -1 8 13956 584.641
    0 -1 8 14409.5 573.167
    0 -1 8 14003.8 570.505
    0 1 -8 13024 935.904
    0 -1 8 13804.6 601.17
    0 -1 8 14509.9 572.855
    0 -1 8 14204.3 575.46
    0 -1 8 14363.8 577.438
    0 -1 7 24802.6 920.031
    0 1 -7 24411 1110.87
    0 1 -6 12259.6 701.978
    0 -1 6 13549.5 726.634
    0 -1 6 13786.6 614.375
    0 1 -5 142012 1196.38
    0 1 -5 145188 2030.58
    0 -1 5 143405 1795.17
    0 -1 4 6448.84 396.722
    0 1 -4 5878.69 270.188
    0 -1 4 5599.51 323.421
    0 -1 4 5607.52 409.763
    0 -1 4 6492.35 487.204
    0 -1 3 134552 1328.36
    0 1 -3 141781 1349.13
    0 1 -2 35.1658 39.4699
    0 -1 2 91.4997 63.0565
    0 -1 2 205.21 57.4953
    0 -1 2 52.3374 32.5035
    0 -1 1 15126.9 393.915
    0 -1 1 15728.6 375.241
    0 1 -1 12557.8 354.842
    0 1 0 155.964 45.4103
    0 1 0 111.274 72.7
    0 -1 0 164.682 44.3992
    0 1 0 114.11 21.0758
    0 -1 0 162.473 37.3293
    0 1 0 90.7609 32.468
    0 1 1 101352 904.102
    0 1 1 94090.8 1102.78
    0 1 2 12502.2 487.664
    0 1 2 11543.7 402.205
    0 -1 -2 11777.3 433.146
    0 -1 -3 43964.2 1023.29
    0 1 3 43349.2 941.526
    0 1 4 53417 1263.97
    0 1 4 52876.8 1217.24
    0 1 4 50707.2 1363.98
    0 -1 -4 49400.9 1273.91
    0 1 5 16862.9 806.557
    0 -1 -5 17064.5 841.2
    0 1 5 17776.3 815.761
    0 1 6 20715.2 985.097
    0 1 6 19426.8 1041.21
    0 1 7 14195.7 646.664
    0 -1 -7 14206.5 990.219
    0 1 7 13459 564.673
    0 1 7 14484.7 1063.27
    0 1 7 14385.2 504.395
    0 1 7 13381.4 477.954
    0 1 7 14770.2 909.557
    0 1 8 12138.1 606.528
    0 1 8 11772.9 471.417
    0 -1 -8 11404.6 978.675
    0 1 8 12209.6 678.38
    0 1 8 12631.9 933.051
    0 1 8 11405.3 519.655
    0 1 8 11398.9 501.11
    0 1 9 2844.21 295.643
    0 1 9 2810.38 273.202
    0 1 10 9419.08 592.931
    0 1 10 9842.38 545.696
    0 1 11 843.026 181.843
    0 1 11 935.341 212.127
    0 1 12 5835.11 414.305
    0 1 12 6674.69 493.161
    0 1 13 1633.68 196.973
    0 -2 14 1314.12 183.919
    0 -2 13 23.7423 58.7669
    0 -2 13 -8.14772 75.666
    0 -2 12 331.97 135.208
    0 -2 12 365.743 150.269
    0 -2 12 564.318 164.014
    0 -2 11 4532.24 439.928
    0 -2 11 4210.13 404.596
    0 -2 11 4406.61 410.837
    0 2 -10 220.297 152.232
    0 -2 10 349.469 125.136
    0 -2 10 281.838 119.428
    0 -2 10 484.11 166.6
    0 -2 10 304.948 126.99
    0 -2 10 422.419 130.196
    0 -2 10 437.06 126.115
    0 -2 10 409.565 138.838
    0 -2 9 1714.98 216.559
    0 -2 9 1131.69 189.981
    0 -2 9 1144.78 182.538
    0 2 -9 553.851 236.831
    0 -2 9 1088.85 180.275
    0 -2 9 993.234 196.384
    0 -2 9 1208.44 194.613
    0 -2 9 1078.28 180.155
    0 -2 8 12211 525.156
    0 -2 8 12484.9 568.359
    0 -2 8 12376.3 563.39
    0 -2 8 12005.8 506.239
    0 -2 8 10041.7 779.647
    0 -2 8 11535.8 473.449
    0 2 -8 11646.7 839.472
    0 -2 8 12215.6 569.611
    0 2 -7 961.82 228.974
    0 -2 7 1228.22 265.048
    0 -2 7 1200.6 194.096
    0 2 -6 43882.5 1248.31
    0 -2 6 44128.7 1095.22
    0 -2 6 46474.5 1372.23
    0 -2 5 48.8261 77.5431
    0 -2 5 116.846 64.9232
    0 2 -5 59.9197 60.6549
    0 2 -4 24650.1 749.051
    0 -2 4 25540.7 689.806
    0 -2 4 27242.3 780.695
    0 2 -3 982.375 163.24
    0 -2 3 963.29 141.947
    0 -2 2 359138 2495.54
    0 -2 2 365629 2738.54
    0 2 -1 816229 3628.73
    0 2 -1 778503 3815.02
    0 2 0 864123 2708.08
    0 -2 0 858084 4553.27
    0 -2 0 894897 4184.11
    0 2 1 12181.6 523.345
    0 -2 -1 13137.1 476.338
    0 2 1 10744.3 413.366
    0 2 1 10702.4 415.466
    0 2 1 12524.3 410.186
    0 -2 -2 4233.04 318.414
    0 2 2 4353.4 352.663
    0 2 2 4288.15 259.719
    0 2 2 3700.83 296.143
    0 2 2 3483.15 246.33
    0 -2 -3 33342.2 1008.99
    0 2 3 34571.9 896.828
    0 2 3 32399.8 991.828
    0 2 4 2698.63 285.02
    0 2 4 2605.46 364.829
    0 2 4 3032.34 381.688
    0 -2 -4 1703.19 269.606
    0 -2 -5 50356.7 1654.39
    0 2 5 52897.3 1668.02
    0 2 6 6699.55 627.105
    0 2 6 6914.58 652.722
    0 -2 -6 5649.24 604.437
    0 2 7 40317.3 844.388
    0 2 7 40550.1 784.286
    0 2 7 40880.5 1750.28
    0 2 7 40482.6 1846.59
    0 2 7 42463.4 884.713
    0 2 7 42438.6 1095.17
    0 2 7 38586.7 840.168
    0 2 8 137.2 58.1346
    0 2 8 -22.5254 70.5123
    0 2 8 56.2021 57.7065
    0 2 8 -55.8017 57.5149
    0 2 9 16386 656.445
    0 2 9 17037.2 718.005
    0 2 10 491.288 132.714
    0 2 10 668.116 166.855
    0 2 11 12249.9 657.147
    0 2 11 12492.7 603.327
    0 2 12 43.9533 47.9938
    0 2 12 44.4592 67.7678
    0 2 13 -142.191 59.4302
    0 -3 14 1347.08 180.192
    0 -3 14 1645.28 215.224
    0 -3 13 6066.61 452.576
    0 -3 13 6177.59 466.564
    0 -3 12 697.804 184.212
    0 -3 12 505.922 168.14
    0 -3 11 1472.3 235.898
    0 -3 11 1071.5 219.985
    0 -3 11 1092.46 192.176
    0 -3 11 1584.84 273.505
    0 -3 11 1288.29 211.174
    0 -3 10 10126.2 625.55
    0 -3 10 10764.1 578.79
    0 -3 10 10809.7 600.397
    0 3 -10 9853.51 967.473
    0 -3 10 10116.8 620.467
    0 -3 10 10589.7 552.661
    0 -3 10 10350.2 558.048
    0 -3 9 29659 1016.82
    0 -3 9 32071.4 1037.1
    0 -3 9 28506 871.204
    0 3 -9 28977.7 1492.37
    0 -3 9 32015.8 916.603
    0 -3 9 29025.5 877.333
    0 -3 9 26144.6 1407.48
    0 -3 9 30424.6 1026.77
    0 -3 9 29453.5 809.409
    0 -3 8 1843.18 243.304
    0 -3 8 1346.22 178.212
    0 -3 8 1672.04 221.487
    0 -3 8 1830.57 235.86
    0 -3 8 1542.35 184.034
    0 -3 8 1612.13 319.776
    0 3 -8 1692.27 326.072
    0 -3 8 1738.48 182.593
    0 -3 7 24591.6 1130.15
    0 3 -7 24765.5 1078.17
    0 -3 7 23888.5 859.081
    0 3 -6 23257.8 810.562
    0 -3 6 24824.4 817.477
    0 -3 5 12015.9 611.886
    0 -3 5 11089.3 521.68
    0 3 -4 319.557 116.586
    0 -3 4 165.709 76.4123
    0 3 -3 114483 2007.29
    0 -3 3 120753 1871.05
    0 -3 2 42348.4 1048.23
    0 -3 2 42308.9 1121.42
    0 -3 1 24013.2 874.537
    0 -3 1 22549.1 788.661
    0 -3 0 5580.44 464.249
    0 -3 0 5241.3 416.246
    0 3 0 5960.87 319.284
    0 3 1 258.825 120.213
    0 3 1 35.9203 58.6027
    0 3 1 151.637 55.2496
    0 -3 -1 350.556 172.67
    0 3 1 159.353 59.3167
    0 -3 -1 119.737 48.281
    0 -3 -2 31295.7 938.862
    0 3 2 29653.6 843.233
    0 3 2 32355.2 1252.98
    0 3 2 31208.1 779.804
    0 3 2 29482.6 965.835
    0 3 3 241.206 92.8847
    0 3 3 33.2008 159.889
    0 3 3 137.061 63.8937
    0 -3 -3 211.953 66.5988
    0 3 4 12236.5 927.271
    0 -3 -4 10619.1 726.42
    0 3 4 10387.5 590.523
    0 3 5 10569.1 887.333
    0 3 5 11274.4 720.522
    0 3 6 71053.5 2151.36
    0 3 6 67038.9 1052.46
    0 3 6 67951.1 980.619
    0 3 6 69713.5 2409.38
    0 3 7 657.464 123.588
    0 3 7 555.544 114.625
    0 3 7 410.328 125.071
    0 3 7 638.597 276.343
    0 3 7 620.492 117.108
    0 3 7 431.334 112.914
    0 3 7 633.068 103.955
    0 3 8 42104.1 2094.29
    0 3 8 41290 1042.36
    0 3 8 37881.4 1095.4
    0 3 8 39253.9 957.686
    0 3 8 41644.5 882.228
    0 3 9 10183.6 564.019
    0 3 9 9028.13 485.714
    0 3 10 3712.19 319.661
    0 3 10 3551.8 346.911
    0 3 11 -44.4556 100.038
    0 -3 -11 -33.4427 60.2235
    0 3 11 -15.276 71.8282
    0 -3 -12 2647.24 228.085
    0 3 12 3376.16 290.483
    0 3 12 2888.83 246.646
    0 -4 14 6960.48 437.813
    0 -4 14 7595.54 470.339
    0 -4 13 1765.31 259.514
    0 -4 13 1529.14 230.919
    0 -4 12 407.926 113.442
    0 -4 12 415.856 144.051
    0 -4 11 2989.86 327.411
    0 -4 11 2737.14 353.833
    0 -4 11 2492.82 281.485
    0 -4 10 378.329 118.469
    0 -4 10 363.528 133.452
    0 -4 10 371.571 152.989
    0 -4 10 320.148 110.687
    0 4 -10 417.831 242.234
    0 -4 10 124.292 128.318
    0 4 -9 3724.55 531.203
    0 -4 9 4668.97 351.433
    0 -4 9 4344.22 425.037
    0 -4 9 4438.86 290.396
    0 -4 9 4273.85 399.458
    0 -4 9 4438.56 308.44
    0 -4 9 4598.17 341.729
    0 -4 9 4346.55 350.804
    0 -4 9 3806.71 542.96
    0 4 -8 16509.1 1002.67
    0 -4 8 18142.3 635.964
    0 -4 8 18861.9 603.709
    0 -4 8 20822.2 846.302
    0 -4 8 19600 834.604
    0 -4 8 18216.1 682.565
    0 -4 8 19898.7 568.809
    0 -4 8 16021.5 1032.81
    0 -4 7 18419.1 1005.97
    0 -4 6 13873.5 649.626
    0 4 -6 12516.9 703.512
    0 -4 6 14309.9 775.148
    0 4 -5 1440.64 249.526
    0 -4 5 1448.66 231.136
    0 -4 4 32578.6 1088.9
    0 4 -4 31459.4 1281.77
    0 -4 4 30099.9 1002.09
    0 -4 3 6323.67 498.12
    0 4 -3 7550.7 630.843
    0 -4 3 6870.9 475.224
    0 -4 2 27192.1 1053.18
    0 -4 2 26638.6 959.134
    0 4 -1 25741.1 771.961
    0 -4 1 24800.9 965.662
    0 -4 1 24179.9 1055.57
    0 -4 0 43178.4 1504.48
    0 4 0 39123.9 902.017
    0 -4 0 41950.2 1313.17
    0 4 1 97534 2242.13
    0 -4 -1 97633.6 2471.53
    0 4 1 92475.5 1877.75
    0 4 2 24196 1204.67
    0 -4 -2 19342 961.97
    0 4 2 20798.5 699.2
    0 -4 -2 20256.5 809.434
    0 -4 -2 22965.1 1283.74
    0 4 2 19395.4 805.987
    0 4 3 4768.61 604.891
    0 4 3 3787.25 373.218
    0 -4 -3 4325.34 613.378
    0 4 3 3684.46 338.264
    0 4 4 90155.3 2975.07
    0 -4 -4 96319 3294.15
    0 -4 -5 39495.6 2311.9
    0 4 5 30983.9 689.901
    0 4 5 31685.3 923.71
    0 4 5 33923.7 1828.14
    0 4 5 32472.5 741.497
    0 4 5 25060.8 1154.99
    0 4 5 33332.3 713.533
    0 4 5 32484.2 639.272
    0 4 6 106.353 141.07
    0 4 6 -23.7246 39.2129
    0 -4 -6 -210.996 173.576
    0 4 6 11.4909 105.757
    0 4 6 -2.18996 37.0438
    0 4 6 -10.0325 46.834
    0 4 7 10632.4 470.426
    0 4 7 9756.91 1015.85
    0 4 7 9911.59 463.169
    0 -4 -7 9196.09 453.07
    0 4 7 10062 473.848
    0 4 7 10637.9 428.151
    0 4 7 10011 587.949
    0 4 8 -18.9375 79.4653
    0 4 8 7.86851 46.1322
    0 4 8 63.8746 52.1655
    0 4 8 117.486 83.7623
    0 4 9 16358.5 648.218
    0 4 9 16612.9 710.878
    0 4 10 3275.24 313.637
    0 4 10 3150.48 281.49
    0 4 11 640.42 117.367
    0 -4 -11 890.448 156.87
    0 4 11 502.829 115.952
    0 -5 14 810.777 153.856
    0 -5 14 704.363 143.86
    0 -5 13 10608.9 590.63
    0 -5 13 11158.7 652.479
    0 -5 12 12249 663.616
    0 -5 12 12344.5 732.005
    0 -5 12 12316.6 606.137
    0 -5 11 14496.8 669.467
    0 -5 11 14605.4 822.782
    0 -5 11 15990.8 754.86
    0 5 -10 5292.58 691.908
    0 -5 10 5677.77 714.133
    0 -5 10 6674.82 413.044
    0 -5 10 6890.24 467.601
    0 -5 10 6476.67 450.107
    0 -5 10 6170.91 534.07
    0 -5 9 299.559 129.065
    0 -5 9 405.057 121.573
    0 -5 9 258.157 89.1267
    0 -5 9 276.151 90.662
    0 5 -9 202.342 131.734
    0 -5 9 204.641 87.6795
    0 -5 9 224.908 144.405
    0 -5 8 1880.66 182.662
    0 5 -8 1664.02 328.472
    0 -5 8 1535.37 191.517
    0 -5 8 1611.59 204.776
    0 -5 8 1946.92 376.111
    0 -5 8 1399.09 196.126
    0 -5 8 1974.27 271.049
    0 5 -7 296.194 150.033
    0 -5 7 144.745 72.7737
    0 -5 7 293.411 121.715
    0 -5 7 131.105 72.002
    0 -5 7 154.341 47.6092
    0 -5 7 31.8567 122.399
    0 -5 7 126.103 66.9833
    0 -5 6 20985.2 994.406
    0 5 -6 18276.8 962.751
    0 -5 6 20224.9 882.166
    0 -5 5 14524.3 793.416
    0 5 -5 10826.3 898.497
    0 5 -4 35402.6 1442.53
    0 -5 4 35631.2 1235.05
    0 -5 3 149610 2668.46
    0 -5 3 149108 2489.06
    0 -5 2 1140.73 242.684
    0 -5 2 1059.86 229.994
    0 5 -2 1461.35 274.551
    0 -5 1 9115.98 673.661
    0 -5 1 8730.32 736.001
    0 5 -1 9767.02 473.065
    0 5 0 5784.65 331.901
    0 -5 0 6915.81 702.32
    0 -5 0 7493.5 632.317
    0 5 0 6428.19 630.878
    0 5 1 10154.2 460.516
    0 -5 -1 10987.5 951.215
    0 -5 -1 11311.4 794.69
    0 5 1 12102 724.702
    0 -5 -2 15044.2 963.753
    0 5 2 15222.2 817.629
    0 -5 -2 16438.5 1241.84
    0 5 2 15942 677.201
    0 -5 -3 362.766 138.576
    0 5 3 581.322 139.321
    0 5 3 741.911 181.165
    0 5 4 16216.9 499.856
    0 5 4 15800.2 515.891
    0 5 4 16205.1 496.987
    0 5 4 16409.5 869.567
    0 5 4 14058.9 693.899
    0 5 4 15183.6 471.076
    0 5 5 6369.02 487.509
    0 5 5 6836.1 338.575
    0 5 5 6876.25 368.105
    0 5 5 6859.33 351.917
    0 5 5 7452.36 329.785
    0 5 5 7996.42 721.881
    0 5 6 25111 688.197
    0 5 6 22445.3 952.95
    0 5 6 23652.4 643.86
    0 -5 -6 22222.4 695.365
    0 5 6 22967.9 702.244
    0 5 7 7290.75 414.757
    0 -5 -7 7424.21 424.093
    0 5 7 7755.38 412.795
    0 5 7 7589.32 554.798
    0 5 7 8538.24 448.431
    0 5 7 8056.65 378.383
    0 5 8 118.928 83.0209
    0 5 8 14.9971 84.0498
    0 -5 -8 126.534 62.8963
    0 5 8 33.8574 70.8198
    0 5 9 151.654 65.2399
    0 5 9 -2.32841 67.6676
    0 5 9 -25.6442 59.4258
    0 5 10 412.539 103.335
    0 -5 -10 402.705 133.596
    0 5 10 404.132 102.276
    0 5 11 497.193 89.9118
    0 -5 -11 564.806 107.312
    0 -6 14 8675.38 475.782
    0 -6 14 9957.36 525.943
    0 -6 13 3937.21 357.241
    0 -6 13 4089.16 385.845
    0 -6 12 6051.81 522.104
    0 -6 12 6014.3 414.044
    0 -6 12 6814.82 490.288
    0 -6 11 1406.76 277.117
    0 -6 11 1617.4 238.95
    0 -6 11 1356.37 197.357
    0 -6 11 1413.53 231.77
    0 -6 10 744.879 148.038
    0 -6 10 704.65 166.373
    0 6 -10 774.98 213.461
    0 -6 10 647.976 262.253
    0 -6 10 567.312 180.461
    0 -6 10 912.447 161.874
    0 -6 9 9682.23 521.129
    0 -6 9 9553.21 547.192
    0 6 -9 8994.46 841.062
    0 -6 9 10260.6 696.026
    0 -6 9 9609.6 520.477
    0 -6 9 9612.18 476.819
    0 -6 9 9205.5 893.771
    0 -6 8 1744.72 194.943
    0 -6 8 1722.58 274.555
    0 6 -8 1030.61 262.875
    0 -6 8 1412.83 206.31
    0 -6 8 1334.53 166.065
    0 -6 8 1874.3 368.234
    0 -6 8 1489.05 219.54
    0 -6 8 1423.1 189.048
    0 -6 7 9474.4 519.127
    0 -6 7 9613.77 435.249
    0 -6 7 8605.49 460.688
    0 -6 7 8576.97 479.01
    0 -6 7 9583.2 583.988
    0 -6 7 8892.29 747.07
    0 -6 7 9441.87 452.948
    0 6 -7 8886.82 715.657
    0 -6 6 44.8896 51.2936
    0 -6 6 -80.1071 114.306
    0 -6 6 -4.60693 81.1541
    0 -6 6 94.4827 62.3037
    0 6 -6 -428.132 177.494
    0 -6 6 178.183 75.8711
    0 -6 6 446.857 87.4916
    0 6 -5 260.497 160.65
    0 -6 5 12.8326 123.764
    0 6 -4 1083.39 313.712
    0 -6 4 764.048 187.93
    0 -6 4 915.316 232.542
    0 -6 3 42769.4 1460.16
    0 -6 3 46996.2 1626.59
    0 6 -2 87.8144 119.283
    0 -6 2 -217.231 140.846
    0 -6 2 -126.532 105.508
    0 -6 1 176834 3197.72
    0 6 -1 180536 3407
    0 6 0 2098.26 424.177
    0 -6 0 2068.32 368.11
    0 -6 0 2045.36 422.313
    0 -6 -1 28751.5 1383.62
    0 6 1 28890.8 1309.52
    0 -6 -1 31581.5 1790.09
    0 6 2 18766.3 563.844
    0 -6 -2 20596 1554.88
    0 6 2 18361.6 1030.59
    0 -6 -2 18323.2 660.165
    0 6 2 19616.4 524.916
    0 6 2 20334.7 881.027
    0 6 2 18737.7 494.76
    0 6 2 20414.3 603.304
    0 -6 -3 5894.73 349.089
    0 6 3 6023.61 334.515
    0 6 3 5444.95 491.87
    0 6 3 6035.94 321.759
    0 6 3 6167.04 298.673
    0 6 3 6020.61 306.88
    0 6 4 3375.74 391.145
    0 6 4 3939.19 263.175
    0 6 4 3650.33 259.638
    0 6 4 3789.3 273.296
    0 6 5 334.177 145.517
    0 6 5 68.1097 59.005
    0 6 5 193.839 82.8786
    0 6 5 165.675 68.4831
    0 6 6 827.949 150.065
    0 6 6 835.964 209.034
    0 -6 -6 967.81 155.704
    0 6 6 945.685 129.612
    0 6 7 13047.1 548.294
    0 -6 -7 12657.5 573.089
    0 6 7 14194.8 560.578
    0 6 7 12879.6 730.732
    0 -6 -8 7181.68 388.037
    0 6 8 7394.85 504.084
    0 6 8 7857.11 415.396
    0 6 9 3687.31 271.487
    0 -6 -9 3518.75 344.269
    0 -6 -10 -3.24223 55.6404
    0 6 10 13.924 31.1375
    0 -7 14 2080.51 222.279
    0 -7 14 2129.03 235.79
    0 7 -13 2433.37 258.487
    0 -7 13 2110.94 254.966
    0 -7 13 2582.52 304.763
    0 -7 12 13200.2 557.092
    0 -7 12 14181.5 675.862
    0 -7 12 12823.8 745.656
    0 -7 12 12719.5 586.319
    0 -7 11 1193.14 196.459
    0 -7 11 988.752 187.382
    0 -7 11 1147 261.773
    0 -7 11 1310.16 234.085
    0 -7 10 680.043 162.793
    0 -7 10 849.992 171.052
    0 -7 10 834.414 173.998
    0 -7 10 782.189 202.901
    0 -7 9 2220.02 453.536
    0 -7 9 1452.63 223.34
    0 -7 9 1633.34 215.909
    0 -7 9 2003.82 334.626
    0 -7 9 1525.49 203.834
    0 -7 9 1568.84 228.797
    0 -7 9 1564.58 226.232
    0 -7 8 3577.75 305.184
    0 -7 8 4366.89 387.422
    0 -7 8 3848.56 423.793
    0 -7 8 3576.56 298.906
    0 7 -8 4161.69 548.362
    0 -7 8 4058.81 574.604
    0 -7 8 3910.64 355.749
    0 -7 8 3258.7 309.286
    0 -7 7 234.923 136.867
    0 7 -7 374.482 191.759
    0 -7 7 154.019 124.268
    0 -7 7 95.7275 84.2866
    0 -7 7 90.2424 50.085
    0 -7 7 -118.864 128.5
    0 -7 7 115.636 78.3412
    0 -7 7 -64.746 90.9514
    0 -7 6 42247.8 1258.29
    0 7 -6 40756.6 1160.4
    0 7 -6 43290.2 2001.02
    0 -7 6 45050.2 1142.67
    0 -7 6 42566.2 1146.28
    0 -7 6 42650.2 1634.51
    0 -7 6 43671.3 906.952
    0 -7 6 45480.1 1167.61
    0 -7 5 3467.93 351.422
    0 7 -5 2731.24 289.376
    0 -7 5 3443.17 325.588
    0 -7 5 3112.85 333.061
    0 -7 5 3150.58 238.858
    0 -7 5 3132.94 249.349
    0 -7 5 3170.89 322.839
    0 -7 5 3324.47 283.69
    0 -7 5 2785.8 414.625
    0 -7 4 2168.58 218.683
    0 7 -4 2625.58 283.397
    0 -7 4 2800.11 304.534
    0 -7 4 2697.2 413.49
    0 7 -4 3420.83 621.082
    0 -7 4 2792.56 234.938
    0 -7 4 3105.61 290.811
    0 -7 3 23966.8 847.756
    0 7 -3 24087.1 805.309
    0 -7 3 25390.3 1218.95
    0 7 -3 30997.6 1525.28
    0 -7 3 34749.5 853.934
    0 -7 3 35946.7 804.136
    0 -7 2 1164.61 243.95
    0 7 -2 1302.39 304.681
    0 -7 2 1611.47 198.756
    0 7 -2 942.309 162.769
    0 -7 2 1247.76 165.887
    0 7 -2 1198.13 185.278
    0 7 -1 36934.9 1616.39
    0 7 -1 31514.1 870.613
    0 -7 1 35034.6 1546.5
    0 7 -1 29319.6 705.559
    0 -7 1 34660 948.664
    0 7 -1 31507.1 886.204
    0 7 0 32665.3 1057.37
    0 -7 0 37675.9 1042.07
    0 7 0 38197.3 734.999
    0 7 0 36100.1 903.93
    0 7 0 31961.8 725.756
    0 7 0 37202 1681.41
    0 7 0 36379.2 906.969
    0 -7 0 41188.2 1712.04
    0 7 1 963.311 125.772
    0 7 1 846.814 202.835
    0 -7 -1 809.63 143.37
    0 -7 -1 935.07 340.39
    0 7 1 923.518 115.135
    0 7 1 953.046 142.371
    0 7 1 1004.43 151.588
    0 7 1 1098.42 265.615
    0 7 2 174.1 67.4134
    0 7 2 100.436 51.3148
    0 7 2 210.668 76.2762
    0 7 2 146.685 102.666
    0 7 2 190.171 79.1753
    0 -7 -2 178.32 87.7135
    0 -7 -3 7149.79 1104.11
    0 7 3 8403.51 611.525
    0 7 3 8099.43 389.885
    0 7 3 7292.07 371.42
    0 7 3 7329.99 363.762
    0 7 3 7851.77 408.557
    0 -7 -3 7790.77 411.769
    0 7 4 1224.65 168.278
    0 7 4 1462.25 256.456
    0 7 4 1402.37 182.037
    0 7 4 1391.41 162.955
    0 7 5 3292.82 396.972
    0 7 5 3279.08 253.14
    0 -7 -5 3322.51 318.448
    0 7 5 3386.64 281.176
    0 7 6 2.40147 102.327
    0 7 6 -15.9689 64.5701
    0 -7 -6 -23.5824 64.0991
    0 7 7 0.53794 95.5843
    0 -7 -7 61.7397 49.6732
    0 7 7 0.86825 52.6553
    0 7 7 48.1114 59.669
    0 -7 -8 103.963 83.9794
    0 -7 -8 48.4977 39.0869
    0 7 8 147.806 69.1596
    0 -7 -9 2933.94 263.266
    0 7 9 2767.08 201.345
    0 -8 14 3463.36 273.166
    0 -8 14 2937.1 245.894
    0 -8 13 5798.28 387.725
    0 -8 13 6379.3 447.652
    0 -8 13 6276.39 316.045
    0 8 -13 6807.26 383.279
    0 8 -12 5567.37 405.978
    0 -8 12 4581.1 342.495
    0 -8 12 4964.7 446.77
    0 -8 12 5382.7 398.749
    0 -8 12 5077.3 342.494
    0 -8 11 327.471 138.614
    0 -8 11 196.909 89.4044
    0 -8 11 540.758 164.931
    0 -8 11 512.491 134.138
    0 8 -11 464.812 137.578
    0 -8 10 3125.29 323.411
    0 -8 10 2785.33 284.816
    0 -8 10 3282.27 429.379
    0 -8 10 2686.51 301.169
    0 8 -10 3467.28 408.677
    0 -8 10 2765.69 301.78
    0 -8 9 5299.82 424.48
    0 -8 9 5433.66 452.667
    0 -8 9 5460.64 525.832
    0 -8 9 5352.21 378.679
    0 8 -9 5786.61 511.092
    0 -8 9 5526.8 436.468
    0 -8 9 5733.96 420.572
    0 -8 8 2086.8 292.488
    0 8 -8 1516.79 357.565
    0 -8 8 1651.5 219.153
    0 -8 8 1876.75 262.978
    0 -8 8 1892.48 306.328
    0 -8 8 1699.08 263.282
    0 8 -8 1845.53 279.807
    0 -8 8 1976.63 373.66
    0 -8 8 1829.35 266.78
    0 8 -7 14971.2 769.083
    0 -8 7 17206.2 874.088
    0 -8 7 16456.9 648.749
    0 -8 7 18626.4 802.808
    0 -8 7 14236.4 716.003
    0 8 -7 14352.9 1110.17
    0 -8 7 19841.2 837.889
    0 -8 7 15886.6 828.253
    0 -8 7 17248.7 604.687
    0 -8 7 14933.3 1085.93
    0 -8 6 538.017 127.093
    0 8 -6 612.904 246.515
    0 -8 6 710.593 135.107
    0 -8 6 876.888 151.706
    0 -8 6 490.953 150.158
    0 -8 6 600.841 163.927
    0 -8 6 570.048 165.935
    0 -8 6 655.007 177.17
    0 8 -6 658.344 168.42
    0 -8 6 575.554 148.519
    0 -8 5 41504 1304.74
    0 -8 5 59216.9 1245.91
    0 -8 5 44124.4 1106.55
    0 8 -5 37728.9 1160.28
    0 8 -5 38739.4 2478.93
    0 -8 5 39778.1 920.595
    0 -8 5 38632.9 1612.69
    0 -8 5 60524.3 1183.65
    0 -8 5 55625.1 1478.09
    0 -8 5 62340.6 1277.36
    0 -8 4 16385.6 1051.67
    0 8 -4 22479.8 1487.81
    0 -8 4 17426.7 791.922
    0 -8 4 21533.7 746.078
    0 8 -4 16309.3 726.27
    0 8 -4 13866.4 491.988
    0 -8 4 22270.4 726.098
    0 8 -4 13803.9 546.342
    0 -8 4 23640.9 736.051
    0 -8 4 17257.5 652.616
    0 8 -3 32402.3 998.616
    0 -8 3 33244 1511.49
    0 8 -3 31434.5 801.753
    0 8 -3 38597.6 1847.99
    0 8 -3 32136.8 728.613
    0 -8 3 43049.8 930.343
    0 -8 3 43015 1036.57
    0 -8 3 32543.8 873.842
    0 -8 3 42925.4 988.06
    0 8 -3 32286.1 967.601
    0 -8 2 23604.3 814.732
    0 8 -2 18682.6 546.169
    0 8 -2 19318.6 735.469
    0 -8 2 22314.3 1229.31
    0 -8 2 19522.9 667.692
    0 8 -2 19530.3 765.136
    0 8 -2 18256.5 590.783
    0 -8 2 20663.3 660.419
    0 8 -2 22147.4 1383.97
    0 -8 1 21897 854.365
    0 -8 1 18269.4 605.224
    0 -8 1 22649.6 1318.96
    0 8 -1 18511.6 1305.74
    0 8 -1 20998.3 746.001
    0 8 -1 19444.7 754.021
    0 8 -1 18424.5 590.645
    0 8 -1 20679.1 579.017
    0 -8 0 1428.18 214.052
    0 8 0 1406.25 151.819
    0 8 0 1375.23 280.988
    0 8 0 1728.58 212.347
    0 8 0 1786.49 321.664
    0 8 0 1370.13 157.723
    0 8 0 1592.47 204.344
    0 8 1 1702.27 196.623
    0 8 1 1730.14 212.879
    0 -8 -1 1778.01 236.163
    0 8 1 1941.84 420.065
    0 8 1 1627.14 171.881
    0 8 1 1659.94 169.912
    0 8 1 1781.99 343.345
    0 -8 -2 2607.18 262.864
    0 8 2 2595.44 245.251
    0 8 2 2536.15 213.762
    0 8 2 2609.09 407.621
    0 8 2 2622.07 231.716
    0 8 2 2428.03 213.098
    0 -8 -3 -16.3694 66.7287
    0 -8 -3 87.1299 64.2438
    0 8 3 -90.9465 66.0483
    0 8 3 21.4114 123.643
    0 8 3 66.579 51.1127
    0 8 3 16.7443 34.7238
    0 8 4 193.693 81.3013
    0 8 4 124.59 118.414
    0 8 4 46.2043 55.9873
    0 -8 -4 156.095 92.2009
    0 8 4 93.4967 46.2886
    0 8 5 574.244 120.112
    0 8 5 586.567 183.65
    0 -8 -5 634.18 141.927
    0 8 6 7220.21 375.173
    0 8 6 7688.2 557.936
    0 -8 -6 7442.26 432.595
    0 8 6 7224.92 376.953
    0 -8 -6 6918.23 504.993
    0 8 7 90.946 55.0863
    0 -8 -7 33.6828 79.8874
    0 -8 -7 -10.0249 50.0754
    0 -8 -8 9411.2 457.608
    0 8 8 9667.13 356.053
    0 -9 13 443.382 85.7342
    0 -9 13 472.511 113.013
    0 -9 13 630.457 133.402
    0 -9 12 1755.91 195.876
    0 -9 12 1828.11 205.93
    0 -9 12 1885.97 220.554
    0 9 -12 1726.35 209.229
    0 -9 12 2049.01 267.587
    0 -9 11 141.841 68.0559
    0 -9 11 168.897 145.722
    0 -9 11 -97.0205 97.8789
    0 9 -11 173.565 105.834
    0 -9 11 -74.4283 74.0036
    0 -9 10 2733.71 301.178
    0 -9 10 2411.5 253.969
    0 9 -10 2893.79 356.272
    0 -9 10 2875.21 289.378
    0 -9 10 3090.01 395.137
    0 -9 10 2740.67 301.117
    0 -9 9 1869.18 223.279
    0 -9 9 1862.4 260.138
    0 -9 9 2001.93 266.788
    0 -9 9 2306.35 356.183
    0 -9 9 1934.23 281.139
    0 9 -9 1886.83 299.206
    0 -9 8 3496.75 346.934
    0 -9 8 2626.11 309.112
    0 -9 8 2713.93 271.459
    0 -9 8 2782.86 340.799
    0 9 -8 2540.08 329.825
    0 -9 8 2700.62 361.982
    0 -9 7 16965.8 785.624
    0 -9 7 17049.9 894.621
    0 -9 7 16714.9 656.561
    0 -9 7 17372.6 756.686
    0 -9 7 14363.9 594.797
    0 9 -7 15426.8 779.903
    0 -9 7 17159.2 795.633
    0 -9 6 827.729 212.349
    0 -9 6 1028.74 182.556
    0 -9 6 1379.66 205.371
    0 9 -6 905.81 190.214
    0 -9 6 1274.86 255.392
    0 -9 6 912.541 185.397
    0 -9 6 518.497 215.921
    0 9 -6 1198.43 438.737
    0 -9 6 871.005 224.434
    0 -9 5 3537.15 334.202
    0 -9 5 4345.89 386.585
    0 -9 5 2963.72 448.013
    0 9 -5 3296.68 356.801
    0 -9 5 3273.43 471.658
    0 -9 5 3658.94 348.219
    0 -9 5 4948.18 378.756
    0 9 -5 4769.13 785.604
    0 9 -5 3370.03 353.392
    0 -9 4 2311.06 408.953
    0 9 -4 3191.7 332.195
    0 -9 4 2850.37 284.059
    0 9 -4 2535.91 235.368
    0 9 -4 4317.42 659.605
    0 9 -4 3221.61 352.272
    0 -9 4 3421.67 322.772
    0 -9 4 4724.05 364.766
    0 9 -4 2765.33 220.367
    0 9 -3 355.538 126.423
    0 9 -3 373.716 113.817
    0 9 -3 354.965 206.195
    0 -9 3 134.687 152.432
    0 -9 3 403.819 119.428
    0 -9 3 379.213 109.308
    0 9 -3 236.105 81.9977
    0 -9 3 415.159 118.558
    0 9 -3 263.904 68.6912
    0 9 -2 2328.28 197.286
    0 -9 2 2255.66 233.711
    0 -9 2 1843.98 236.277
    0 9 -2 2180.95 256.468
    0 -9 2 2916.18 308.713
    0 9 -2 2081.62 203.704
    0 9 -2 3035.48 528.363
    0 9 -2 2640.93 277.333
    0 -9 1 52299.4 1296.48
    0 -9 1 54722.8 1336.85
    0 9 -1 55591 1227.52
    0 9 -1 54260.3 1216.15
    0 9 -1 49242.4 891.016
    0 9 -1 44630.7 2073.02
    0 9 -1 60873.9 1578.78
    0 9 -1 45452 912.724
    0 -9 1 47633.8 1046.34
    0 9 0 27597.2 1615.18
    0 -9 0 30529.7 1006.94
    0 9 0 31050.9 912.023
    0 9 0 28053.7 712.261
    0 9 0 28621.8 714.951
    0 9 0 36360.7 1364.98
    0 -9 0 36438.7 1096.09
    0 9 0 29748.6 859.669
    0 9 1 3153.24 266.337
    0 9 1 2960.14 235.265
    0 9 1 3303.9 287.591
    0 -9 -1 2803.31 282.464
    0 9 1 3325.35 241.473
    0 -9 -1 3163.15 332.651
    0 -9 -2 4979.86 413.336
    0 9 2 4114.06 287.521
    0 9 2 4320.85 293.51
    0 -9 -2 4091.29 322.968
    0 9 2 4428.36 540.944
    0 9 2 4718.76 332.891
    0 -9 -3 10733.5 667.045
    0 -9 -3 12280.9 604.119
    0 9 3 9887.27 438.96
    0 9 3 11238.2 500.479
    0 9 3 11389.1 812.523
    0 -9 -3 9527.7 443.276
    0 9 3 10890.1 442.281
    0 9 4 -20.4963 64.482
    0 -9 -4 -29.4417 79.3654
    0 9 4 49.2064 109.402
    0 -9 -5 6590.9 401.895
    0 9 5 6098.88 328.774
    0 -9 -5 5643.46 421.712
    0 -9 -6 124.203 69.83
    0 9 6 149.97 47.2831
    0 -9 -6 182.441 74.4094
    0 9 6 93.0239 54.8677
    0 9 7 2495.54 164.023
    0 -9 -7 2132.58 196.459
    0 10 -12 2971.29 220.815
    0 -10 12 2989.28 230.075
    0 10 -12 3406.25 292.845
    0 -10 12 2820.3 220.497
    0 -10 12 3188.32 294.582
    0 -10 12 3187.69 259.454
    0 -10 11 5329.1 436.589
    0 10 -11 5945.07 394.144
    0 -10 11 5017.95 347.296
    0 -10 11 5744 364.626
    0 -10 11 5721.94 363.336
    0 10 -10 8108.21 528.294
    0 -10 10 7595.58 424.834
    0 -10 10 8197.99 584.306
    0 -10 10 7713.69 476.565
    0 -10 10 7118.04 431.873
    0 -10 10 7150.34 451.069
    0 -10 9 16585.8 663.218
    0 -10 9 14625 674.508
    0 10 -9 14653.9 735.432
    0 -10 9 15880.2 749.142
    0 -10 9 15513.1 827.642
    0 -10 9 15646.5 609.95
    0 10 -8 146.753 106.299
    0 -10 8 63.9817 93.6571
    0 -10 8 85.3839 84.5988
    0 -10 8 114.994 70.4114
    0 10 -8 8.10607 112.742
    0 -10 8 210.406 114.279
    0 -10 8 39.1745 113.167
    0 -10 7 25420.6 968.367
    0 10 -7 21704.1 934.553
    0 -10 7 22098.5 877.945
    0 10 -7 21183.6 873.386
    0 -10 7 26045.1 868.218
    0 -10 6 18086.4 713.706
    0 10 -6 11037.3 661.037
    0 -10 6 11959.9 605.35
    0 -10 6 16245 821.976
    0 10 -6 10514.3 616.055
    0 -10 6 14241.3 645.395
    0 -10 5 476.902 138.966
    0 -10 5 376.75 123.788
    0 10 -5 462.687 148.617
    0 -10 5 676.409 194.157
    0 -10 5 419.26 128.493
    0 10 -5 189.618 121.505
    0 -10 4 8688.37 509.952
    0 10 -4 7568.53 499.823
    0 10 -4 6768.27 496.116
    0 -10 4 10426.8 686.958
    0 -10 4 6918.6 431.039
    0 -10 4 9708.94 539.227
    0 -10 3 2842.14 312.501
    0 10 -3 2666.48 219.113
    0 -10 3 2794.98 294.147
    0 -10 3 2173.12 235.499
    0 10 -3 2329.55 193.754
    0 10 -3 2656.49 282.505
    0 10 -3 2436.54 284.226
    0 10 -2 135.924 91.781
    0 -10 2 296.252 105.227
    0 10 -2 88.9482 42.3497
    0 10 -2 153.888 96.7918
    0 -10 2 77.3829 100.356
    0 10 -2 207.004 62.6064
    0 -10 2 99.1905 52.1277
    0 10 -1 7333.1 346.486
    0 10 -1 6470.78 336.846
    0 10 -1 8090.62 462.881
    0 10 -1 7091.68 434.953
    0 -10 1 7505.99 512.726
    0 -10 1 8910.54 533.351
    0 -10 1 7006.63 396.489
    0 -10 0 24382.3 937.29
    0 10 0 20378.2 595.224
    0 10 0 22879.9 619.795
    0 10 0 22593.3 757.032
    0 -10 0 21632 796.674
    0 10 0 20690.6 687.265
    0 10 1 1150.73 146.164
    0 -10 -1 1057.38 172.763
    0 -10 -1 1517.4 224.19
    0 10 1 1094.27 140.932
    0 10 1 1191.96 175.843
    0 10 2 7145.13 353.902
    0 -10 -2 6984.79 376.871
    0 10 2 7404.88 348.336
    0 10 2 7722.09 403.593
    0 -10 -3 4520.16 346.357
    0 10 3 4369.71 293.139
    0 10 4 1966.53 182.618
    0 -10 -4 1902.97 204.421
    0 10 5 1007.87 113.931
    0 -10 -5 1181.65 153.26
    0 10 5 1162.95 125.92
    0 11 -12 1283.32 150.143
    0 -11 12 1161.84 128.431
    0 11 -11 4904.09 279.672
    0 11 -11 5142.26 354.869
    0 -11 11 4808.26 300.712
    0 -11 11 4244.08 276.769
    0 -11 10 2580.07 274.382
    0 11 -10 2961.22 268.406
    0 11 -10 3409.71 332.316
    0 -11 10 2806.75 260.42
    0 -11 10 2691.12 250.919
    0 11 -9 3436.13 342.919
    0 -11 9 3296 300.188
    0 11 -9 3194.22 301.881
    0 -11 9 3304.86 309.416
    0 -11 9 3514.25 333.992
    0 -11 8 6548.89 457.319
    0 -11 8 6554.31 382.275
    0 11 -8 5538.22 406.39
    0 11 -8 6278.67 467.952
    0 -11 8 6520.03 440.031
    0 11 -7 391.494 131.961
    0 -11 7 473.825 167.009
    0 -11 7 732.754 144.872
    0 -11 7 642.125 177.522
    0 11 -7 681.923 166.203
    0 -11 7 546.935 146.43
    0 11 -6 463.38 142.434
    0 -11 6 441.967 125.2
    0 11 -6 484.761 136.256
    0 -11 6 515.529 143.769
    0 -11 6 777.311 180.447
    0 -11 6 696.951 144.112
    0 11 -5 764.477 165.805
    0 -11 5 885.987 148.811
    0 -11 5 1210.95 206.44
    0 11 -5 745.676 158.225
    0 -11 5 1236.59 235.613
    0 -11 5 958.636 172.411
    0 -11 4 126.408 99.6234
    0 -11 4 150.324 104.54
    0 -11 4 -34.6822 61.4637
    0 11 -4 126.255 96.9149
    0 -11 4 50.8568 101.095
    0 11 -4 -28.4771 62.4619
    0 11 -3 2775.04 197.656
    0 -11 3 3539.75 429.766
    0 -11 3 3234.17 294.504
    0 11 -3 2836.6 277.201
    0 -11 3 3390.99 323.643
    0 11 -3 2994.64 279.683
    0 11 -2 4321.21 255.632
    0 -11 2 4941.51 408.029
    0 11 -2 4298.01 253.189
    0 11 -2 5237.33 356.745
    0 11 -2 4796.13 347.974
    0 -11 2 4135.59 302.728
    0 11 -1 5109.97 330.681
    0 11 -1 4599.73 262.412
    0 11 -1 4882.64 346.006
    0 -11 1 4717.47 378.245
    0 -11 1 4992.99 379.169
    0 -11 0 206.697 85.4083
    0 11 0 395.752 82.3875
    0 11 0 378.143 83.7311
    0 11 0 298.215 91.9597
    0 -11 0 378.836 121.791
    0 -11 -1 2308.15 255.645
    0 11 1 2083.12 167.833
    0 -11 -1 1986.33 194.122
    0 11 1 2124.25 195.946
    0 11 2 1791.49 175.199
    0 -11 -2 1367.35 142.667
    0 -11 -2 1542.22 197.343
    0 -11 -3 3056.16 245.105
    0 11 3 3202.98 207.232
    0 11 4 10166.9 316.16
    0 -11 -4 9539.78 358.403
    0 -12 10 2909.4 218.136
    0 -12 10 3030.74 225.294
    0 12 -10 3552.34 262.931
    0 12 -9 3715.73 261.246
    0 -12 9 3334.97 263.307
    0 -12 9 3350.98 265.195
    0 12 -9 3672.57 295.456
    0 -12 9 3926.25 311.567
    0 12 -8 787.121 127.745
    0 12 -8 881.034 155.449
    0 -12 8 811.989 138.949
    0 -12 8 830.224 151.017
    0 -12 8 993.215 172.755
    0 -12 7 70.3502 84.3998
    0 -12 7 25.2769 38.7334
    0 12 -7 14.5973 70.7056
    0 -12 7 91.9235 86.1111
    0 12 -7 66.8767 62.3957
    0 -12 7 2.23401 65.2075
    0 -12 6 2628.42 273.133
    0 -12 6 1799.69 190.234
    0 -12 6 2447.32 236.009
    0 12 -6 2038.97 210.407
    0 -12 6 2762.56 302.542
    0 12 -6 1807.42 213.638
    0 -12 5 305.152 109.718
    0 12 -5 201.295 77.3251
    0 -12 5 220.7 91.3236
    0 -12 5 135.742 82.3698
    0 12 -5 318.779 96.3893
    0 12 -4 654.886 117.75
    0 12 -4 565.602 117.224
    0 -12 4 880.707 189.511
    0 -12 4 558.558 129.601
    0 -12 4 597.565 133.525
    0 12 -3 1197.57 151.573
    0 -12 3 1167.16 179.419
    0 12 -3 1391.71 165.643
    0 -12 3 1009.5 153.34
    0 -12 3 1092.07 199.468
    0 12 -2 11458.5 445.247
    0 -12 2 11102.7 513.014
    0 12 -2 11313.7 421.685
    0 -12 2 10561.6 585.626
    0 12 -1 1401.79 133.546
    0 -12 1 1471.64 231.509
    0 -12 1 1447.77 172.536
    0 12 -1 1474.31 157.67
    0 -12 1 1374.77 155.671
    0 12 0 6351.8 302.482
    0 -12 0 6864.49 363.504
    0 -12 0 5909.9 417.658
    0 -12 0 5959.03 304.676
    0 -12 -1 5215.78 328.02
    0 -12 -1 4816.72 288.435
    0 12 1 4808.19 247.86
    0 -13 7 164.181 68.259
    0 13 -7 166.652 57.4321
    0 13 -7 186.694 57.7744
    0 13 -6 2456.73 182.442
    0 -13 6 3382.97 251.509
    0 -13 6 3137.42 209.362
    0 13 -6 2465.4 179.273
    0 -13 5 294.296 80.8846
    0 -13 5 360.104 94.8102
    0 13 -5 152.902 52.4375
    0 13 -5 239.775 58.9543
    0 -13 5 88.2004 54.5604
    0 -13 4 11065.4 494.599
    0 13 -4 10356 330.289
    0 13 -4 10212 355.029
    0 -13 4 9776.19 408.802
    0 -13 3 -42.3998 61.6596
    0 -13 3 -3.20213 49.4615
    0 13 -3 45.9869 42.1152
    0 -13 2 512.418 85.5298
    0 13 -2 465.657 77.6592
    0 -13 2 611.902 114.467
    -1 13 -1 3313.56 192.041
    1 -13 1 3633.43 239.994
    1 -13 1 3086.15 241.636
    -1 13 -1 2936.02 171.617
    -1 13 -2 5305.26 253.655
    -1 13 -2 5606.24 265.361
    1 -13 2 5397.17 350.698
    -1 13 -3 363.504 77.4031
    1 -13 3 337.047 106.004
    1 -13 3 511.39 117.066
    -1 13 -3 367.807 74.217
    -1 13 -3 387.539 82.6702
    1 -13 4 145.519 82.4174
    -1 13 -4 -1.46537 42.2261
    -1 13 -4 -103.104 54.7445
    1 -13 4 144.306 59.4915
    -1 13 -4 -31.0847 51.3801
    -1 13 -5 4473.65 277.449
    -1 13 -5 4255.42 236.583
    -1 13 -5 4574.62 278.621
    -1 13 -6 383.009 87.3467
    1 -13 6 459.071 99.4893
    1 -13 6 492.412 91.1277
    -1 13 -6 415.925 82.4329
    1 -13 6 504.829 118.488
    1 -13 7 619.387 96.0211
    1 -13 7 455.147 91.5704
    1 -13 7 434.259 100.722
    -1 13 -7 570.791 105.989
    1 -13 8 1940.77 185.81
    1 -13 8 1963.1 174.6
    -1 13 -8 1919.7 178.318
    -1 12 2 636.435 93.8067
    1 -12 -2 716.048 126.573
    -1 12 1 624.79 103.374
    -1 12 1 695.573 95.2588
    1 -12 -1 802.585 141.246
    1 -12 -1 972.499 123.958
    1 -12 -1 791.331 143.22
    1 -12 0 3442.59 261.818
    1 -12 0 3460 295.542
    1 -12 0 2876.9 292.302
    -1 12 0 2439.63 199.248
    -1 12 0 2574.4 198.925
    -1 12 -1 120.078 57.6888
    1 -12 1 170.548 92.5037
    1 -12 1 17.4419 80.5082
    -1 12 -1 191.975 66.5351
    -1 12 -1 26.4156 39.4351
    -1 12 -2 6885.15 356.208
    -1 12 -2 7370.47 392.207
    -1 12 -2 7318.34 394.804
    1 -12 3 -38.3954 80.037
    -1 12 -3 149.222 72.2233
    1 -12 3 -30.7509 69.9389
    -1 12 -3 43.1697 67.8382
    1 -12 3 122.733 98.292
    -1 12 -4 763.691 144.111
    1 -12 4 1305.09 219.252
    -1 12 -4 767.369 137.042
    1 -12 4 701.406 128.934
    1 -12 4 1050.35 178.396
    1 -12 4 1004.79 170.783
    1 -12 5 90.4963 58.8838
    1 -12 5 -8.44954 81.4946
    -1 12 -5 126.328 78.5199
    1 -12 5 101.346 100.141
    -1 12 -5 91.7096 59.9764
    1 -12 5 173.366 114.182
    1 -12 6 1365.29 227
    1 -12 6 1328.31 177.254
    -1 12 -6 781.517 133.821
    1 -12 6 1160.7 174.369
    -1 12 -6 1315.19 204.507
    1 -12 6 1488.68 218.773
    1 -12 7 137.049 88.7545
    -1 12 -7 169.915 102.651
    -1 12 -7 140.096 61.5495
    1 -12 7 59.3817 73.9557
    1 -12 7 115.166 65.1706
    1 -12 7 82.5067 42.57
    -1 12 -8 9114.75 492.018
    1 -12 8 8586.48 469.504
    -1 12 -8 9043.61 413.911
    1 -12 8 8469.21 383.623
    1 -12 9 244.177 85.0531
    1 -12 9 176.446 85.1868
    -1 12 -9 300.345 107.521
    1 -12 10 4291.66 267.53
    -1 12 -10 4408.68 293.51
    1 -12 10 3938.76 270.072
    -1 11 4 1620.75 147.633
    1 -11 -4 1474.61 175.867
    -1 11 3 10986.8 379.829
    -1 11 3 10846.6 412.266
    1 -11 -3 12046.9 572.941
    -1 11 2 3893.25 269.318
    1 -11 -2 3717.8 258.048
    1 -11 -2 4218.65 381.745
    -1 11 2 3881.96 251.311
    -1 11 1 9070.87 410.712
    -1 11 1 8982.2 415.597
    1 -11 -1 9123.24 471.28
    1 -11 0 1044.52 214.808
    -1 11 0 969.067 146.875
    1 -11 0 1535.67 243.601
    -1 11 0 1158.04 156.035
    -1 11 0 1219.7 168.088
    1 -11 1 2702.85 358.14
    -1 11 -1 2545.55 262.737
    -1 11 -1 2872.94 260.83
    1 -11 1 3254.19 382.863
    1 -11 2 781.534 154.412
    -1 11 -2 604.194 139.767
    1 -11 2 870.087 196.584
    1 -11 2 578.768 179.33
    -1 11 -2 402.845 124.713
    1 -11 3 5387.21 401.734
    1 -11 3 5603.48 403.28
    -1 11 -3 3845.23 339.88
    1 -11 3 3831.57 312.884
    -1 11 -3 3841.38 312.832
    1 -11 3 5943.77 496.337
    1 -11 4 1131.18 186.495
    1 -11 4 1696.91 227.552
    1 -11 4 1186.88 212.796
    1 -11 4 1635.97 255.866
    -1 11 -4 1098.56 176.622
    -1 11 -4 1269.93 215.016
    -1 11 -5 151.124 100.395
    -1 11 -5 145.769 95.354
    1 -11 5 130.999 86.6663
    1 -11 5 114.37 69.6639
    1 -11 5 148.368 119.63
    1 -11 5 107.073 110.577
    1 -11 6 7447.65 467.433
    1 -11 6 7632.38 478.543
    1 -11 6 7102.44 540.996
    -1 11 -6 5912.81 415.856
    -1 11 -6 6869.41 517.538
    1 -11 7 6901.54 487.502
    -1 11 -7 6131.82 492.195
    1 -11 7 6694 552.512
    1 -11 7 7479.57 496.82
    1 -11 7 6232.24 402.843
    -1 11 -7 5808.96 403.476
    -1 11 -8 216.971 92.1117
    1 -11 8 113.213 89.7858
    1 -11 8 102.838 101.629
    -1 11 -8 54.7925 103.977
    1 -11 8 54.9907 110.011
    1 -11 9 5612.21 399.705
    -1 11 -9 5318.3 439.414
    -1 11 -9 5457.36 359.53
    1 -11 9 4577.27 367.344
    -1 11 -10 959.682 183.53
    1 -11 10 675.278 137.205
    1 -11 10 831.096 147.778
    -1 11 -11 204.586 84.588
    1 -11 11 221.181 77.6847
    1 -10 -6 1210.67 139.612
    -1 10 6 1402.83 133.844
    1 -10 -6 1197.25 155.839
    -1 10 5 39.6328 46.0274
    1 -10 -5 64.9533 45.9976
    -1 10 5 70.7789 46.5192
    1 -10 -5 -40.85 85.5482
    1 -10 -4 5381 421.652
    -1 10 4 5539.87 322.177
    -1 10 4 5409.19 294.763
    1 -10 -4 6495.13 435.983
    -1 10 3 8993.1 443.656
    -1 10 3 9121.42 409.407
    1 -10 -2 3026.98 277.046
    -1 10 2 2911.78 246.237
    -1 10 2 2867.02 252.597
    1 -10 -2 3372.55 386.857
    -1 10 1 12952.3 546.811
    1 -10 -1 13281.6 617.508
    -1 10 1 13176 525.948
    -1 10 1 12845.8 542.332
    -1 10 1 12067.1 449.612
    -1 10 0 5663.18 370.726
    -1 10 0 5599.12 398.334
    1 -10 0 7394 551.044
    1 -10 0 6841.91 548.261
    -1 10 -1 1296.1 144.085
    1 -10 1 1424.7 221.022
    -1 10 -1 1338.94 208.227
    1 -10 1 1372.47 233.271
    -1 10 -1 1252.81 177.1
    1 -10 2 8343.81 452.778
    1 -10 2 9941.01 513.891
    1 -10 2 13786.3 604.313
    -1 10 -2 8549.22 531.373
    -1 10 -2 8187.28 479.354
    1 -10 2 13436.8 651.353
    1 -10 3 2524.55 270.791
    1 -10 3 3459.66 336.05
    -1 10 -3 2752.06 284.181
    -1 10 -3 2518.5 291.851
    1 -10 3 3584.98 398.972
    1 -10 3 3766.39 339.812
    1 -10 4 22906.2 865.051
    1 -10 4 21317 784.094
    1 -10 4 16919.1 695.236
    1 -10 4 24026.6 1013.7
    -1 10 -4 17524.4 786.813
    -1 10 -4 17275 714.379
    -1 10 -5 5435.64 417.721
    1 -10 5 6661.02 547.738
    -1 10 -5 5137.42 457.91
    1 -10 5 7376.37 512.248
    1 -10 5 5685.92 428.116
    1 -10 5 7078.79 444.624
    1 -10 6 1251.19 198.979
    1 -10 6 1321.67 214.093
    -1 10 -6 1333.8 247.274
    1 -10 6 1352.05 273.86
    1 -10 6 1302.02 229.702
    -1 10 -6 1036.9 190.325
    1 -10 7 5842.35 483.135
    1 -10 7 6350.1 401.447
    -1 10 -7 5493.52 431.571
    1 -10 7 7166.83 543.221
    1 -10 7 7828.13 508.165
    -1 10 -7 5457.98 489.89
    1 -10 8 2825.13 356.871
    -1 10 -8 2823.54 306.995
    1 -10 8 2971.87 256.36
    -1 10 -8 3094.09 364.607
    1 -10 8 2753.51 316.063
    1 -10 8 3298.77 342.108
    1 -10 8 3148.26 350.345
    -1 10 -9 2056.33 305.011
    1 -10 9 1605.93 263.121
    1 -10 9 1490.38 226.53
    1 -10 9 2170.36 283.997
    1 -10 9 1858.39 261.44
    1 -10 9 1470.34 190.644
    -1 10 -9 2144.68 267.553
    1 -10 10 3771.68 392.707
    1 -10 10 3705.5 306.104
    1 -10 10 3823 358.747
    -1 10 -10 4331.72 417.922
    1 -10 10 4052.84 342.467
    1 -10 11 791.766 133.528
    1 -10 11 787.095 177.437
    -1 10 -11 896.287 168.567
    1 -10 11 685.188 135.409
    1 -10 11 859.007 154.462
    1 -10 12 7.06234 38.3465
    -1 10 -12 -83.7693 76.7207
    1 -10 12 47.6582 30.375
    1 -10 12 59.5219 69.5803
    1 -9 -7 1285.22 179.325
    -1 9 7 1319.46 140.69
    1 -9 -7 1304.66 151.096
    -1 9 6 75.7844 38.0424
    1 -9 -6 224.918 83.6678
    1 -9 -6 264.618 124.554
    -1 9 6 182.344 75.1935
    -1 9 6 202.14 75.4115
    -1 9 5 14989.1 512.666
    -1 9 5 15847.3 573.526
    1 -9 -5 15835.3 822.886
    -1 9 4 271.329 83.7323
    1 -9 -4 393.281 163.818
    1 -9 -4 396.363 128.002
    -1 9 4 266.563 90.8867
    -1 9 3 12607.9 516.004
    1 -9 -3 11817.8 745.762
    -1 9 3 12362.4 530.335
    1 -9 -3 12470.5 524.931
    1 -9 -2 4248.41 427.595
    1 -9 -2 4731.13 369.119
    -1 9 2 4625.28 327.487
    -1 9 2 4547.21 286.117
    1 -9 -2 5540.59 431.255
    -1 9 2 4686.81 326.536
    1 -9 -1 22736.7 902.474
    -1 9 1 17966.8 653.585
    -1 9 1 17048.6 542.323
    1 -9 -1 21201.5 805.096
    -1 9 1 17918.6 669.535
    -1 9 1 18347.2 1269.24
    -1 9 0 2130.25 417.106
    -1 9 0 1473.18 156.405
    1 -9 0 1933.36 274.43
    -1 9 0 1479.03 157.639
    -1 9 0 1360.36 203.188
    1 -9 0 2054.15 285.823
    -1 9 0 1556.78 197.324
    1 -9 0 1083.23 321.679
    1 -9 1 277.977 122.589
    1 -9 1 324.67 106.616
    1 -9 1 126.296 42.4279
    -1 9 -1 348.277 75.3436
    1 -9 1 250.023 98.2666
    -1 9 -1 189.571 96.8502
    -1 9 -1 202.493 94.789
    1 -9 2 -49.9467 86.4892
    1 -9 2 201.733 65.6932
    1 -9 2 16.0043 77.4685
    -1 9 -2 -118.349 84.1538
    1 -9 2 -20.9298 84.2878
    -1 9 -2 -253.218 97.4878
    -1 9 -2 25.2872 181.148
    1 -9 2 -55.6666 116.904
    1 -9 3 73.0376 78.4271
    1 -9 3 121.814 153.606
    -1 9 -3 -194.886 155.322
    -1 9 -3 92.7563 67.1932
    -1 9 -3 70.9603 98.96
    1 -9 3 -8.04575 72.7072
    1 -9 3 22.5682 66.8435
    -1 9 -4 2669.36 296.027
    -1 9 -4 2334.95 546.608
    1 -9 4 3575.09 402.1
    1 -9 4 2423.6 421.906
    1 -9 4 2837.66 289.606
    -1 9 -4 2481.43 303.058
    1 -9 4 3106.25 307.555
    1 -9 4 3320.31 329.309
    1 -9 5 5326.28 479.679
    1 -9 5 5377.81 420.329
    1 -9 5 5291.72 382.467
    -1 9 -5 4161.59 767.678
    -1 9 -5 4222.67 396.193
    1 -9 5 4614.03 603.935
    1 -9 5 6282.95 458.689
    -1 9 -5 4371.94 439.334
    1 -9 6 2.3747 96.8435
    1 -9 6 23.877 83.6512
    1 -9 6 85.5633 98.2319
    1 -9 6 -2.2702 58.2187
    1 -9 6 49.2212 62.8048
    1 -9 6 -24.9579 145.704
    -1 9 -6 6.23784 106.417
    1 -9 7 -12.226 63.4788
    1 -9 7 126.337 109.21
    1 -9 7 -102.712 72.0692
    1 -9 7 -30.1672 108.239
    1 -9 7 54.5749 97.3275
    -1 9 -7 16.8271 89.667
    1 -9 7 89.6098 139.724
    -1 9 -8 9208.38 593.055
    1 -9 8 9587.88 679.063
    1 -9 8 9751.76 676.76
    1 -9 8 9813.33 593.231
    1 -9 8 10226.5 529.723
    1 -9 8 10655 600.812
    1 -9 9 63.4081 108.399
    1 -9 9 -41.1745 103.393
    1 -9 9 34.1576 104.099
    1 -9 9 103.933 93.6714
    1 -9 9 -170.243 86.6898
    -1 9 -9 208.48 124.342
    -1 9 -10 4967.09 405.215
    1 -9 10 4274.47 349.404
    1 -9 10 4145.37 354.733
    1 -9 10 4464.36 397.473
    1 -9 10 4312.39 455.692
    1 -9 11 2383.06 275.437
    1 -9 11 2224.68 242.504
    1 -9 11 2622.74 327.742
    1 -9 11 2357.75 274.052
    1 -9 12 151.88 63.2333
    1 -9 12 35.753 75.7789
    1 -9 12 -91.2539 72.3592
    1 -9 12 -72.5436 55.8982
    -1 9 -13 271.407 69.6047
    1 -9 13 247.514 72.0959
    1 -9 13 323.747 81.1364
    1 -9 13 379.235 96.8837
    -1 8 9 298.614 62.0593
    1 -8 -9 170.701 66.6749
    1 -8 -8 5602.69 308.238
    -1 8 8 5547.28 302.851
    1 -8 -8 5520.34 397.479
    -1 8 7 3323.59 255.427
    -1 8 7 3097.42 247.021
    -1 8 7 3099.75 212.785
    1 -8 -7 2873.94 273.665
    1 -8 -7 2993.22 335.772
    1 -8 -6 447.777 172.967
    1 -8 -6 324.913 125.007
    -1 8 6 374.586 88.1709
    -1 8 6 377.279 103.269
    -1 8 5 4954.83 553.354
    1 -8 -5 5564.58 414.495
    -1 8 5 4639.25 310.74
    -1 8 5 5234.7 349.723
    1 -8 -5 4734.12 485.479
    -1 8 4 4767.06 322.173
    -1 8 4 4629.23 326.301
    1 -8 -4 5278.02 507.694
    -1 8 4 5417.7 549.671
    1 -8 -4 4670.05 417.803
    -1 8 3 17070.5 561.698
    -1 8 3 17931.5 1154.43
    -1 8 3 17814.6 620.985
    1 -8 -3 18586.8 644.751
    1 -8 -3 20067.5 773.685
    -1 8 3 18696.9 645.181
    1 -8 -3 17080 909.066
    -1 8 2 32590.9 839.132
    1 -8 -2 33545.4 1074.27
    -1 8 2 31929.3 735.489
    -1 8 2 31896 855.87
    1 -8 -2 34453.3 922.615
    1 -8 -2 30064.3 1110.9
    1 -8 -1 2616.29 476.693
    -1 8 1 3276.25 227.465
    -1 8 1 3118.53 216.689
    -1 8 1 4804.36 478.088
    -1 8 1 3280.33 272.456
    -1 8 1 3245.98 283.459
    -1 8 1 2724.49 576.629
    1 -8 -1 4208.09 386.736
    1 -8 -1 4076.25 398.77
    -1 8 0 21331.7 750.933
    -1 8 0 24819.1 1594.93
    -1 8 0 19864 529.041
    -1 8 0 21014.5 691.26
    1 -8 0 22582.5 1528.96
    -1 8 0 32559.9 1152.21
    -1 8 0 20162.5 527.438
    1 -8 0 34802.7 1007.18
    1 -8 0 22399.3 879.777
    1 -8 1 808.076 299.413
    1 -8 1 849.618 153.765
    1 -8 1 983.587 153.892
    -1 8 -1 824.125 164.624
    1 -8 1 1149.14 194.89
    -1 8 -1 1163.37 294.129
    -1 8 -1 785.437 146.564
    1 -8 1 722.869 128.968
    -1 8 -1 537.996 87.4705
    -1 8 -2 95625.8 1545.13
    1 -8 2 99443.7 1490.69
    1 -8 2 102774 1456.35
    1 -8 2 129586 1778.37
    1 -8 2 108243 3038
    -1 8 -2 94520.9 1677.89
    1 -8 2 128812 1781.95
    -1 8 -2 125538 3288.55
    1 -8 3 43933.3 1895.26
    -1 8 -3 44728.4 1078.12
    1 -8 3 45357 1042.89
    -1 8 -3 54019.9 2248.76
    -1 8 -3 43031.5 1166.07
    1 -8 3 55128.2 1145.4
    1 -8 3 57873.7 1221.87
    1 -8 4 274.576 117.305
    -1 8 -4 122 77.7213
    1 -8 4 181.885 124.719
    1 -8 4 538.84 134.643
    1 -8 4 198.955 97.6945
    -1 8 -4 234.351 103.605
    1 -8 4 229.794 93.9488
    1 -8 4 345.609 141.738
    -1 8 -4 475.868 259.226
    1 -8 5 19106.1 710.662
    1 -8 5 17178 831.925
    -1 8 -5 16042.5 730.723
    -1 8 -5 16074.4 1353.72
    1 -8 5 18845.1 657.231
    1 -8 5 20952.5 815.614
    1 -8 5 16166.2 791.417
    1 -8 5 21464.1 1253.51
    1 -8 6 834.384 269.605
    1 -8 6 1232.97 234.104
    1 -8 6 1036.72 160.384
    1 -8 6 1194.37 179.049
    -1 8 -6 803.68 282.972
    1 -8 6 1015.59 188.721
    1 -8 6 1096.1 161.164
    -1 8 -6 1192.88 202.594
    1 -8 6 1532.86 232.829
    1 -8 7 5395.53 647.203
    1 -8 7 5155.38 463.537
    -1 8 -7 5190.39 427.074
    1 -8 7 5372.88 390.659
    1 -8 7 5390.21 374.201
    -1 8 -7 4207.71 609.674
    1 -8 7 5128.74 338.804
    1 -8 7 5003.3 413.943
    1 -8 7 5629.77 518.281
    -1 8 -8 9616.19 608.447
    1 -8 8 8974.11 650.752
    1 -8 8 9079.41 563.979
    1 -8 8 9089.64 868.732
    1 -8 8 9468.76 519.59
    1 -8 8 10314.7 540.642
    1 -8 8 9881.31 611.695
    1 -8 9 19227.4 774.063
    1 -8 9 19768.3 812.375
    1 -8 9 18029.8 951.757
    1 -8 9 17615.2 703.735
    1 -8 9 17247.3 795.129
    -1 8 -9 20314 915.758
    1 -8 10 1809.57 268.083
    1 -8 10 2033.47 253.605
    1 -8 10 2252.08 282.961
    -1 8 -10 2153.09 281.364
    1 -8 10 1856.64 307.931
    1 -8 11 5353.73 485.435
    1 -8 11 5549.8 371.88
    1 -8 11 5704.7 438.021
    1 -8 11 4977.93 403.631
    1 -8 12 450.826 127.444
    1 -8 12 638.811 148.358
    1 -8 12 396.594 107.727
    1 -8 13 409.003 133.13
    1 -8 13 360.517 100.245
    1 -8 13 481.697 117.167
    -1 7 10 9724.23 366.233
    1 -7 -10 8930.79 428.91
    -1 7 9 -4.53551 45.4705
    1 -7 -9 8.75836 74.6756
    1 -7 -8 2296.5 230.474
    1 -7 -8 2761.29 331.048
    -1 7 8 2600.26 235.87
    -1 7 8 2645.77 205.964
    -1 7 7 275.317 91.829
    -1 7 7 240.414 80.1186
    -1 7 7 230.882 75.7667
    1 -7 -7 157.723 154.468
    1 -7 -7 163.573 85.641
    -1 7 6 2220.69 238.17
    1 -7 -6 2252.24 266.955
    -1 7 6 1997.23 335.741
    -1 7 6 2220.77 213.577
    -1 7 5 16193.7 588.068
    -1 7 5 17576.9 644.258
    1 -7 -5 17754.6 716.961
    -1 7 5 15291.6 987.582
    -1 7 4 14771.9 559.202
    -1 7 4 15557.2 952.884
    -1 7 4 14530 543.822
    1 -7 -4 15113 684.988
    -1 7 4 13673.5 506.651
    -1 7 3 14205 856.456
    -1 7 3 13087 515.873
    -1 7 3 12128.1 500.704
    1 -7 -3 12025.2 523.926
    1 -7 -3 13422.1 585.274
    -1 7 3 12849.4 466.878
    -1 7 2 9182.29 420.978
    1 -7 -2 7815.78 854.609
    -1 7 2 8656.9 419.298
    -1 7 2 11622.5 749.31
    1 -7 -2 8463.14 496.516
    -1 7 2 8523.05 355.023
    1 -7 -2 5459.62 372.525
    -1 7 2 7945.86 758.62
    -1 7 2 8941.86 362.963
    -1 7 1 1323.75 243.938
    -1 7 1 1321.74 132.869
    -1 7 1 1119.13 150.244
    1 -7 -1 1529.91 395.688
    -1 7 1 1178.82 169.03
    -1 7 1 1306.69 342.337
    1 -7 -1 1248.28 225.312
    1 -7 -1 1329.01 228.268
    -1 7 1 823.022 102.896
    1 -7 0 776.158 322.731
    -1 7 0 439.394 112.966
    1 -7 0 537.088 167.364
    1 -7 0 1149.35 169.1
    -1 7 0 710.184 170.031
    -1 7 0 388.811 262.187
    -1 7 0 265.836 78.4847
    1 -7 1 1309.44 362.325
    -1 7 -1 1475.74 198.869
    1 -7 1 2423.66 227.682
    -1 7 -1 1664.49 388.024
    -1 7 -2 9697.16 500.642
    1 -7 2 10432.2 885.741
    1 -7 3 7977.05 747.004
    1 -7 3 6363.51 423.823
    -1 7 -3 7980.68 821.115
    1 -7 3 8259.93 417.687
    1 -7 3 8152.39 405.107
    1 -7 4 26741.7 1326.24
    1 -7 4 23523.9 865.825
    1 -7 4 28685.6 814.481
    -1 7 -4 27697.5 1641.48
    1 -7 4 24780.5 692.719
    1 -7 4 27246.2 760.648
    1 -7 4 27996.4 820.993
    1 -7 4 20836.7 843.404
    1 -7 5 2267.39 272.195
    1 -7 5 1883.34 396.911
    -1 7 -5 1706.42 221.625
    1 -7 5 1569.98 228.693
    1 -7 5 2025.98 266.43
    1 -7 5 2043.01 204.388
    1 -7 5 1923.86 216.285
    1 -7 5 2102.99 246.209
    -1 7 -5 1420.45 409.486
    1 -7 6 14580 593.548
    1 -7 6 14539.2 733.381
    1 -7 6 16097.7 709.834
    -1 7 -6 14118.8 654.035
    1 -7 6 18135.6 755.077
    1 -7 6 14160.3 649.644
    1 -7 6 15585.1 554.678
    1 -7 6 13995.4 542.447
    -1 7 -6 12325.7 1029.49
    1 -7 6 16852.1 1055.98
    1 -7 7 4051.17 359.95
    1 -7 7 4430.76 336.346
    1 -7 7 3988.14 316.897
    -1 7 -7 3745.59 548.377
    1 -7 7 4887.73 410.501
    -1 7 -7 3843.9 354.494
    1 -7 7 4112.09 523.323
    1 -7 7 4300.31 423.256
    1 -7 8 152.693 135.913
    1 -7 8 183.447 97.7113
    1 -7 8 203.428 117.939
    1 -7 8 154.129 80.9674
    1 -7 8 186.611 106.798
    1 -7 8 158.65 95.9747
    1 -7 9 61.0631 93.4814
    1 -7 9 137.698 88.5619
    1 -7 9 169.865 134.549
    1 -7 9 242.687 176.976
    1 -7 9 97.4376 103.423
    -1 7 -9 -1.11791 220.642
    1 -7 9 140.587 66.2013
    1 -7 10 29337.1 1024.4
    1 -7 10 29261.3 904.053
    1 -7 10 27857.6 1181
    1 -7 10 27066.1 984.874
    1 -7 11 23280.4 932.889
    1 -7 11 23244.4 747.868
    1 -7 11 21974.5 995.891
    1 -7 11 21193.5 838.367
    1 -7 12 634.777 159.46
    1 -7 12 832.559 176.527
    1 -7 12 716.747 183.329
    1 -7 13 13489 565.925
    1 -7 13 12859.3 620.003
    1 -7 13 13605.5 633.333
    1 -7 14 6325.63 379.138
    1 -7 14 6231.39 340.021
    -1 6 11 2160.28 175.227
    1 -6 -10 4721.12 369.344
    -1 6 10 4956.61 308.246
    1 -6 -9 12491.6 696.792
    -1 6 9 12197.7 517.002
    -1 6 9 12776.9 469.285
    1 -6 -8 1387.04 250.188
    1 -6 -8 1460.97 197.482
    -1 6 8 1388.44 181.996
    -1 6 8 1433.33 167.94
    1 -6 -7 8141.07 470.284
    -1 6 7 8100.65 439.157
    -1 6 7 8233.17 433.629
    -1 6 7 8221.99 621.603
    -1 6 7 7995.45 400.749
    1 -6 -6 1554.34 210.499
    -1 6 6 2043.31 322.985
    1 -6 -6 2280.34 637.21
    -1 6 6 1814.31 210.062
    -1 6 6 1935.62 492.405
    -1 6 6 1588.52 189.291
    1 -6 -5 4749.04 875.066
    -1 6 5 3435.62 625.057
    1 -6 -5 3320.62 306.853
    -1 6 5 3961.56 454.468
    -1 6 5 3572.49 268.266
    -1 6 5 3782.42 288.152
    -1 6 4 632.265 172.096
    -1 6 4 967.299 131.545
    1 -6 -4 1431.07 431.345
    -1 6 4 1060.47 133.204
    -1 6 4 1241.32 393.579
    1 -6 -4 793.791 141.112
    -1 6 4 765.585 120.886
    1 -6 -3 3535.81 291.838
    1 -6 -3 3018.84 556.501
    1 -6 -3 3421.04 629.339
    -1 6 3 3282.62 238.616
    -1 6 3 2370.48 183.693
    -1 6 3 3955.74 424.023
    -1 6 3 3293.22 242.051
    -1 6 3 3738.82 657.778
    1 -6 -2 10532.5 948.104
    -1 6 2 13472.8 732.784
    -1 6 2 9501.11 752.776
    1 -6 -2 9090.51 877.854
    -1 6 2 12092.9 1038.33
    1 -6 -1 15503.2 1127.31
    1 -6 -1 12826.7 942.982
    -1 6 1 15279.1 1051.04
    1 -6 0 8414.82 775.287
    -1 6 0 8031.05 673.905
    1 -6 1 321229 4747.47
    -1 6 -1 430247 4898.61
    1 -6 2 23385.5 1235.12
    -1 6 -2 30186.1 1389.4
    -1 6 -3 5090.15 651.779
    1 -6 3 5110.02 568.463
    -1 6 -4 13005.6 1104.6
    1 -6 4 13252.3 915.684
    1 -6 5 4644.68 520.66
    -1 6 -5 3139.09 488.914
    1 -6 6 1528.89 222.867
    1 -6 6 934.58 140.615
    1 -6 6 1431.22 217.743
    1 -6 6 1090.58 147.1
    1 -6 6 1102.04 253.663
    -1 6 -6 883.22 281.983
    1 -6 6 1166.05 167.904
    1 -6 6 1358.49 192.559
    1 -6 7 36883.8 1529.9
    1 -6 7 41085 968.243
    1 -6 7 41490.8 1080.88
    1 -6 7 37481.9 1031.19
    -1 6 -7 34058.2 1505.84
    1 -6 7 37663.1 915.944
    1 -6 7 38956.8 1196.04
    1 -6 7 41800.6 984.666
    1 -6 8 1626.31 208.339
    1 -6 8 1548.79 275.462
    1 -6 8 1419.3 206.561
    1 -6 8 1348.25 210.902
    1 -6 8 1503.31 182.004
    -1 6 -9 17292.9 1165.99
    1 -6 9 18528.6 812.249
    1 -6 9 19566.8 727.146
    1 -6 9 19831.3 1296.62
    1 -6 9 18822.5 952.097
    1 -6 9 20912.8 814.701
    1 -6 10 4207.71 400.004
    1 -6 10 4063.09 388.402
    1 -6 10 4178.07 331.245
    1 -6 10 4085.97 449.998
    1 -6 11 9219.03 647.471
    1 -6 11 9756.4 577.114
    1 -6 11 9898.47 634.144
    1 -6 12 -204.379 105.386
    1 -6 12 27.6086 110.975
    1 -6 12 -330.239 124.318
    1 -6 13 818.036 166.354
    1 -6 13 908.764 185.138
    1 -6 14 4050.32 317.431
    1 -6 14 4316.64 300.526
    1 -5 -11 125.851 67.723
    -1 5 11 357.21 88.7249
    -1 5 10 1580.65 194.779
    1 -5 -10 1847.41 255.657
    -1 5 9 -32.2237 52.3341
    -1 5 9 -48.5881 70.8792
    1 -5 -9 59.5406 92.4163
    -1 5 8 844.137 152.345
    -1 5 8 582.439 112.55
    1 -5 -8 718.454 141.61
    -1 5 8 551.633 124.695
    -1 5 8 785.762 177.825
    -1 5 8 623.762 157.258
    -1 5 7 2033.05 201.629
    -1 5 7 2102.03 291.515
    1 -5 -7 3245.33 757.491
    -1 5 7 1840.02 211.991
    -1 5 7 3578.48 652.391
    1 -5 -7 1873.71 230.767
    -1 5 6 56078.2 1080.54
    -1 5 6 59371.2 2576.62
    -1 5 6 54780.3 1458.68
    -1 5 6 57370.8 1056.99
    1 -5 -6 58880.9 1220.68
    1 -5 -5 4517.19 772.483
    1 -5 -5 3450.5 272.71
    -1 5 5 3248.47 247.276
    -1 5 5 3314.17 244.502
    -1 5 5 3080.87 324.567
    -1 5 5 3200.52 577.597
    -1 5 4 36834.9 727.994
    -1 5 4 36582.8 762.353
    -1 5 4 35430.7 1097.21
    1 -5 -4 36315.9 829.245
    -1 5 4 38966.1 1957.6
    -1 5 4 37562 772.447
    1 -5 -3 15240.1 1131.48
    1 -5 -3 13953.5 970.178
    -1 5 3 16606 1183.59
    -1 5 2 17216.9 827.226
    1 -5 -2 20353 1157.85
    -1 5 2 20466.9 1166.07
    1 -5 -2 19003.8 1043.36
    1 -5 -1 75105.4 1997.1
    1 -5 -1 73729.9 1967.28
    -1 5 1 75293.3 2058.18
    1 -5 0 2538.97 397.571
    -1 5 0 2801.97 495.951
    1 -5 0 1729.15 275.428
    -1 5 0 2831.06 365.545
    1 -5 1 28196 1271.22
    -1 5 -1 37123.4 1361.04
    -1 5 -1 40634 1418.55
    -1 5 -2 1254.58 243.053
    -1 5 -2 759.147 223.882
    1 -5 2 730.52 220.769
    -1 5 -3 73.6464 66.9386
    1 -5 3 221.631 144.622
    -1 5 -3 410.611 206.551
    -1 5 -4 12123.2 584.965
    -1 5 -4 13040.5 939.527
    -1 5 -5 6100.68 596.395
    1 -5 5 6328.75 559.741
    -1 5 -6 1100.49 279.362
    1 -5 6 1048.13 233.627
    1 -5 7 279.871 89.9135
    -1 5 -7 39.283 71.6823
    1 -5 7 243.655 70.7322
    1 -5 7 739.898 126.549
    1 -5 7 682.401 185.402
    1 -5 7 220.49 77.2695
    1 -5 7 278.224 117.846
    1 -5 8 4432.83 425.228
    1 -5 8 4823.87 363.49
    1 -5 8 4893.01 340.206
    1 -5 8 4491.7 276.535
    1 -5 8 4626.41 383.296
    1 -5 8 5036.37 594.712
    1 -5 9 814.863 137.022
    1 -5 9 875.62 180.787
    1 -5 9 914.895 201.22
    -1 5 -9 906.657 249.317
    1 -5 9 808.155 170.407
    1 -5 9 672.503 113.105
    1 -5 9 768.059 135.988
    1 -5 9 1125.09 295.794
    1 -5 10 23147.5 931.442
    1 -5 10 21002.5 965.545
    -1 5 -10 20526.2 1328.82
    1 -5 10 22726.3 782.785
    1 -5 10 20000.6 1286.7
    1 -5 10 22079.3 697.353
    1 -5 10 21679.6 863.512
    1 -5 11 1218.27 179.214
    1 -5 11 1212.9 207.064
    1 -5 11 1043.69 192.562
    1 -5 11 1265.02 239.813
    1 -5 11 1296.27 251.497
    1 -5 12 4545.3 396.651
    1 -5 12 4224.56 409.782
    1 -5 12 4609.32 440.989
    1 -5 13 7965.77 504.861
    1 -5 13 7704.14 512.87
    1 -5 14 154.942 59.774
    1 -5 14 67.8467 66.9347
    1 -4 -12 817.983 129.087
    -1 4 12 895.509 140.638
    1 -4 -12 760.946 102.612
    -1 4 11 5186.9 355.629
    1 -4 -11 4509.09 368.688
    -1 4 10 2297.68 248.097
    -1 4 10 2512.64 304.131
    1 -4 -10 2110.37 291.327
    -1 4 9 3807.15 287.781
    -1 4 9 4196.24 380.176
    -1 4 9 3845.81 319.651
    -1 4 8 16749.2 626.912
    -1 4 8 16789.3 789.787
    1 -4 -8 19615.9 1751.89
    -1 4 8 17004.3 728.683
    -1 4 8 16230.5 1337.39
    -1 4 8 16633.4 578.875
    -1 4 7 2318.91 243.027
    -1 4 7 2363.5 208.56
    -1 4 7 2736.51 314.74
    -1 4 7 2526.58 231.234
    1 -4 -7 2456.5 232.868
    -1 4 7 3047.51 543.53
    -1 4 7 2451.24 228.637
    1 -4 -6 124.254 43.1892
    -1 4 6 314.108 89.6131
    -1 4 6 85.4798 174.124
    -1 4 6 592.959 116.237
    -1 4 6 528.854 92.7272
    -1 4 6 388.193 117.672
    -1 4 5 214.804 92.0387
    -1 4 5 273.73 75.3059
    -1 4 4 68781.6 2206.92
    1 -4 -4 63277.5 2123.23
    1 -4 -3 2437.57 373.89
    -1 4 3 3060.66 445.5
    -1 4 3 2395.68 257.674
    -1 4 3 2440.44 308.099
    -1 4 2 168210 2839.71
    -1 4 2 165652 2895.07
    1 -4 -2 161182 2835.21
    1 -4 -1 1547.84 285.271
    -1 4 1 1781.09 272.838
    -1 4 1 1719.17 357.556
    1 -4 -1 1701.27 254.213
    -1 4 1 1914.83 271.202
    -1 4 0 171636 2387.79
    1 -4 0 197454 2845.04
    -1 4 0 208422 2927.43
    1 -4 0 196236 3078.14
    1 -4 1 255342 3382.49
    -1 4 -1 358277 3733.03
    1 -4 2 20399 300.561
    -1 4 -2 20849.2 931.173
    1 -4 3 379.647 133.091
    1 -4 3 288.708 48.5878
    -1 4 -3 204.056 98.333
    -1 4 -3 430.48 173.042
    1 -4 4 3082.01 243.493
    -1 4 -4 3268.92 403.989
    -1 4 -4 2801.32 283.477
    1 -4 4 3726.8 389.118
    1 -4 5 808.521 181.082
    1 -4 5 1055.37 173.745
    -1 4 -5 1090.17 226.905
    1 -4 6 10593.3 652.536
    -1 4 -6 10156.6 687.353
    1 -4 7 234.072 88.6936
    1 -4 7 335.387 97.6162
    1 -4 7 382.169 110.645
    1 -4 8 11102.1 571.053
    1 -4 8 11419 423.704
    1 -4 8 11655.1 577.622
    1 -4 8 10500.7 820.013
    1 -4 8 10962.1 439.917
    1 -4 8 11585.3 652.594
    1 -4 8 12717 585.029
    1 -4 9 9482.03 554.833
    1 -4 9 8808.34 537.758
    1 -4 9 7886.14 743.23
    1 -4 9 8294.03 573.959
    1 -4 9 8236.54 516.482
    1 -4 9 8725.16 415.194
    -1 4 -9 7971.51 757.111
    1 -4 9 9415.25 448.16
    1 -4 10 3614.87 317.527
    -1 4 -10 2819.56 462.788
    1 -4 10 4054.14 383.151
    1 -4 10 3713.29 389.082
    1 -4 10 4140.33 316.595
    1 -4 10 4150.41 392.488
    1 -4 10 4176.03 397.449
    1 -4 11 3780.56 383.426
    1 -4 11 3913.66 414.636
    1 -4 11 3445.29 385.025
    1 -4 11 3791.26 341.38
    1 -4 11 3747 378.055
    1 -4 11 3577.22 345.936
    1 -4 12 9020.97 536.408
    1 -4 12 8273.76 568.633
    1 -4 12 8683.52 589.144
    1 -4 13 387.21 154.413
    1 -4 13 374.651 111.902
    1 -4 14 4347.42 333.962
    1 -4 14 4085.31 294.956
    -1 3 13 2474.08 212.496
    1 -3 -12 1514.77 189.256
    1 -3 -12 1368.53 150.894
    -1 3 12 1839.62 217.958
    -1 3 11 1017.7 195.449
    1 -3 -11 778.268 177.143
    -1 3 11 946.423 163.075
    -1 3 10 9046.56 507.272
    -1 3 10 8883.5 573.736
    -1 3 9 4134.46 328.183
    -1 3 9 4509.82 680.249
    -1 3 9 4822.73 409.729
    -1 3 9 3962.3 300.331
    -1 3 8 5180.97 320.253
    -1 3 8 5385.87 400.796
    -1 3 8 5641.53 735.909
    -1 3 8 5061.32 336.074
    1 -3 -7 83579.1 2935.81
    -1 3 7 76078.7 1499.92
    -1 3 7 81813.5 1421.19
    -1 3 7 81974.2 2558.46
    -1 3 7 76456.3 1215.09
    -1 3 7 76802.3 1139.53
    -1 3 7 76415.8 1194.09
    -1 3 6 70663.8 1067.97
    -1 3 6 69795.5 1027.77
    -1 3 6 74011 2195.56
    1 -3 -6 73393.2 2581.58
    -1 3 5 125.815 91.652
    1 -3 -5 700.382 275.955
    1 -3 -4 54113.9 1826.63
    -1 3 4 55897.2 1667.35
    -1 3 4 51361.1 1561.67
    1 -3 -3 62036.8 1767.01
    -1 3 3 74709.2 1838.45
    -1 3 3 65160.5 1700.86
    -1 3 3 49972.5 984.823
    -1 3 3 56294.1 1450.07
    -1 3 2 312.028 103.164
    1 -3 -2 252.046 112.516
    -1 3 2 172.036 121.221
    -1 3 2 428.98 109.208
    -1 3 2 189.753 91.6216
    -1 3 1 208457 2242.85
    -1 3 1 203592 2714.64
    1 -3 0 255538 2965.47
    -1 3 0 275208 3051.04
    -1 3 -1 542.468 138.083
    1 -3 1 275.923 116.43
    1 -3 1 305.616 78.7007
    -1 3 -1 329.689 121.356
    -1 3 -2 1568.07 239.953
    1 -3 2 1683.38 260.79
    1 -3 2 1489.02 137.658
    -1 3 -2 1968.62 270.129
    1 -3 3 -35.6478 26.2102
    1 -3 3 5.9381 59.9955
    -1 3 -3 68.5426 79.1091
    -1 3 -3 24.5154 66.3526
    1 -3 3 16.1532 35.4809
    1 -3 4 2141.03 135.566
    1 -3 4 2351.68 227.393
    -1 3 -4 2466.57 294.719
    1 -3 4 2667.78 283.397
    -1 3 -4 2395.96 278.404
    1 -3 4 2561.12 311.64
    -1 3 -5 9781.78 602.097
    1 -3 5 9435.26 521.613
    1 -3 5 10245 708.763
    1 -3 5 10283.8 554.901
    -1 3 -6 18858.3 840.555
    1 -3 6 18578.4 872.907
    1 -3 6 20149.2 858.605
    1 -3 7 8841.7 658.241
    1 -3 8 2537.23 270.604
    1 -3 8 2472.8 252.557
    1 -3 8 2470.45 378.071
    1 -3 8 2397.85 275.198
    1 -3 8 2860.04 288.598
    -1 3 -8 2104.08 354.084
    1 -3 8 2495.26 205.706
    1 -3 8 2418.14 207.472
    1 -3 9 1277.38 208.524
    1 -3 9 1332.74 176.089
    1 -3 9 1258.54 212.107
    -1 3 -9 1354.52 294.329
    1 -3 9 1277.29 221.202
    1 -3 9 1346.57 212.143
    1 -3 9 1350.13 181.338
    1 -3 10 12125.1 665.34
    1 -3 10 10916.6 561.413
    1 -3 10 11498.7 664.759
    1 -3 10 11379.2 586.496
    1 -3 10 11680.1 641.791
    1 -3 10 12177.2 684.304
    1 -3 11 -8.15022 82.4776
    1 -3 11 153.606 83.0298
    1 -3 11 7.19702 84.9934
    1 -3 11 93.8908 94.8698
    1 -3 11 179.791 131.424
    1 -3 12 443.538 157.843
    1 -3 12 810.151 196.78
    1 -3 12 630.261 155.971
    1 -3 12 616.839 169.213
    1 -3 13 999.126 181.912
    1 -3 13 1231.9 194.4
    1 -3 14 172.077 84.2634
    1 -3 14 -13.3022 30.9461
    -1 2 13 340.148 95.3647
    -1 2 12 2832.46 286.786
    1 -2 -11 173.897 107.589
    -1 2 11 269.891 118.673
    -1 2 11 299.335 117.386
    -1 2 10 8202.67 489.174
    -1 2 10 8359.04 458.428
    -1 2 10 8098.35 563.021
    -1 2 9 914.312 135.524
    -1 2 9 849.296 140.182
    -1 2 9 885.488 187.666
    -1 2 9 1123.12 317.732
    -1 2 9 983.851 167.848
    -1 2 8 20266 611.099
    -1 2 8 20514 778.714
    -1 2 8 21934.3 602.589
    -1 2 8 21758.8 1273.04
    1 -2 -8 20133.3 1458.67
    -1 2 8 19164.2 642.36
    -1 2 7 842.773 115.303
    -1 2 7 998.415 132.857
    -1 2 7 915.851 233.581
    1 -2 -7 922.657 330.036
    -1 2 7 888.545 125.907
    -1 2 7 546.077 115.865
    -1 2 6 44643.7 1479.42
    1 -2 -6 40491.4 1778.26
    -1 2 5 24156.3 971.265
    1 -2 -5 21347.1 1223.07
    1 -2 -4 8495.96 675.469
    -1 2 4 9139.99 553.514
    1 -2 -3 120353 2248.06
    -1 2 3 119352 2092.08
    -1 2 3 121670 1851.26
    -1 2 2 37047.6 769.939
    -1 2 2 44890.7 1029.06
    -1 2 2 37591.9 1103.38
    1 -2 -2 45683 1261.46
    -1 2 1 124410 1387.65
    1 -2 -1 121947 1878.19
    -1 2 0 48372.3 1239.81
    -1 2 0 49440.6 734.861
    1 -2 0 47689.4 1117.5
    1 -2 1 25902.9 695.87
    1 -2 1 28144.3 822.511
    -1 2 -1 30385.8 992.098
    1 -2 1 27704.4 397.656
    -1 2 -1 31394.1 878.543
    -1 2 -1 24801.5 434.413
    -1 2 -2 66718.2 1369.03
    1 -2 2 59320.8 1008.11
    1 -2 2 58053.4 836.766
    1 -2 2 69644.4 1260.65
    -1 2 -2 66667.9 1305.43
    -1 2 -3 45196.9 1161.26
    -1 2 -3 46126.2 1073.74
    1 -2 3 42344.2 883.452
    1 -2 3 44626.1 441.658
    1 -2 3 44053.9 869.223
    1 -2 4 20437.7 709.425
    -1 2 -4 21574.9 839.397
    -1 2 -4 19999.3 729.378
    1 -2 4 19870.9 435.772
    1 -2 4 19435.7 701.174
    1 -2 4 20528.4 667.603
    1 -2 5 59743.9 949.559
    1 -2 5 63219 1517.84
    1 -2 5 57318.4 1334.87
    -1 2 -5 66737.5 1625.66
    1 -2 5 60998.9 1291.76
    1 -2 6 3883.45 387.121
    1 -2 6 3999.99 412.97
    -1 2 -6 4502.37 357.75
    1 -2 6 4581.76 498.26
    1 -2 7 48295.3 1832.83
    1 -2 7 47126.4 1678.78
    1 -2 7 43283.6 1398.53
    -1 2 -7 43083.1 1384.71
    1 -2 8 45674.9 1021.73
    1 -2 8 47013.1 1128.91
    1 -2 8 46948.3 1160.71
    1 -2 8 45332.3 949.585
    1 -2 8 48080.2 1188.22
    1 -2 8 44708.3 906.393
    1 -2 9 15973.1 743.34
    -1 2 -9 14167.5 1049.42
    1 -2 9 15647.2 742.346
    1 -2 9 15482.5 619.053
    1 -2 9 15222.3 634
    1 -2 9 14957 690.474
    1 -2 9 15439.7 671.424
    1 -2 10 7522.23 510.165
    1 -2 10 7310.71 491.022
    1 -2 10 7795.77 556.077
    1 -2 10 6984.35 482.823
    -1 2 -10 6555.67 776.187
    1 -2 10 7277.82 510.011
    1 -2 11 2632.85 320.057
    1 -2 11 3057.14 362.903
    1 -2 11 3057.71 350.801
    1 -2 11 2839.46 331.228
    1 -2 11 2891.77 345.481
    1 -2 12 2105.5 293.92
    1 -2 12 2440.96 308.486
    1 -2 12 2196.21 283.529
    1 -2 13 2458.49 282.607
    1 -2 13 2626.04 269.287
    -1 1 14 -15.7369 39.0479
    -1 1 13 2265.45 253.553
    -1 1 12 5203.43 456.652
    -1 1 12 5292.89 412.687
    -1 1 11 8076.04 516.478
    -1 1 11 7963.75 579.682
    -1 1 11 7648.08 477.02
    -1 1 10 3957.15 343.104
    -1 1 10 4419.95 420.905
    -1 1 10 4422.72 349.542
    1 -1 -10 4457.3 764.102
    -1 1 9 19723.6 710.169
    1 -1 -9 19421.9 1473.4
    -1 1 9 20912.1 679.366
    -1 1 9 20425.9 840.552
    -1 1 9 19619.4 664.741
    -1 1 9 21224.6 1241.6
    -1 1 8 2821.55 226.935
    1 -1 -8 3753.5 601.032
    -1 1 8 3184.07 452.103
    -1 1 8 2712.22 285.883
    -1 1 8 2721.76 239.438
    -1 1 8 2900.86 222.231
    1 -1 -7 9194.81 851.792
    -1 1 7 9156.34 662.645
    1 -1 -6 53170.8 1879.41
    -1 1 6 51498.4 1409.31
    1 -1 -5 19434.5 1046.95
    -1 1 5 20845.6 820.579
    -1 1 4 339998 3025.13
    1 -1 -4 347442 3912.89
    -1 1 3 17748.6 630.383
    -1 1 3 16878 677.971
    1 -1 -3 16706.7 751.286
    1 -1 -2 549577 3781.39
    -1 1 2 524167 3052.28
    -1 1 2 520656 3762.14
    -1 1 2 556210 2109.55
    -1 1 1 99249.9 1604.22
    -1 1 1 102104 1167.41
    -1 1 0 68138.1 776.747
    -1 1 0 65999 1245.77
    1 -1 1 55729.2 908.51
    1 -1 1 54614.9 813.25
    -1 1 -1 52869.4 807.534
    1 -1 1 53920.4 1087.98
    1 -1 2 32304.4 628.907
    1 -1 2 30055.5 643.999
    1 -1 2 31365.8 789.459
    1 -1 3 51168.5 1007.99
    1 -1 3 54019.3 791.638
    1 -1 3 51823.5 844.189
    1 -1 3 52683.2 1003.9
    1 -1 4 115101 1791.51
    1 -1 4 113709 1528.35
    1 -1 4 111049 1762.63
    1 -1 5 8736.01 492.285
    1 -1 5 10327.4 528.131
    1 -1 5 9359.94 580.517
    1 -1 5 9244 580.276
    -1 1 -5 8865.14 454.795
    1 -1 6 75533.8 1854.31
    1 -1 6 68059.6 1556.86
    -1 1 -6 68861.3 1558.8
    1 -1 6 76228.2 1916.24
    -1 1 -7 6385.18 549.526
    1 -1 7 7020.21 715.928
    1 -1 7 6963.7 665.266
    1 -1 7 6535.32 340.543
    1 -1 7 7046.93 333.805
    1 -1 7 6703.16 317.64
    -1 1 -8 15147 988.635
    1 -1 8 16261.1 637.097
    1 -1 8 15196.2 1187.26
    1 -1 8 15963.9 587.338
    1 -1 8 15474.9 608.428
    1 -1 8 15599.3 716.289
    1 -1 8 15204.7 565.274
    1 -1 8 15636.1 709.032
    1 -1 9 4932.59 383.307
    -1 1 -9 5686.43 682.778
    1 -1 9 5375.82 458.313
    1 -1 9 5287.85 383.257
    1 -1 9 4817.25 366.642
    1 -1 9 4831.49 392.517
    1 -1 10 580.184 138.934
    1 -1 10 480.65 159.741
    1 -1 10 525.811 139.14
    1 -1 10 655.576 192.3
    1 -1 10 698.172 155.133
    1 -1 11 58.8699 115.579
    1 -1 11 -5.1441 96.2894
    1 -1 11 -20.0252 54.638
    1 -1 12 1891.25 248.913
    1 -1 12 1456.6 230.449
    1 -1 12 1939.8 274.03
    1 -1 13 6369.98 431.962
    1 -1 13 6402.5 392.041
    -1 0 14 5846.75 372.292
    -1 0 13 171.514 84.3913
    -1 0 12 1126.4 203.645
    -1 0 12 1510.23 219.722
    -1 0 12 1007.89 234.549
    -1 0 11 4054.18 364.192
    -1 0 11 3945.8 373.099
    -1 0 11 4249.77 431.141
    -1 0 10 7588.7 553.367
    -1 0 10 8482.52 484.846
    1 0 -10 7365.85 958.806
    -1 0 10 7506.84 481.661
    -1 0 9 1557.4 186.69
    -1 0 9 1438.3 195.307
    1 0 -9 1006.69 313.472
    -1 0 9 1597.84 235.204
    -1 0 8 14548.6 503.273
    -1 0 8 14505.2 521.929
    1 0 -8 13506.5 1073.2
    -1 0 8 14112.9 549.43
    -1 0 8 13373.5 805.126
    -1 0 8 14912 654.963
    -1 0 7 26490 1058.03
    1 0 -7 27484.3 1378.37
    1 0 -6 7674.48 643.684
    -1 0 6 7972.21 535.061
    1 0 -5 7244.23 589.9
    -1 0 5 7552.79 483.722
    -1 0 4 70430.8 1333.7
    -1 0 4 69871.2 1168.21
    -1 0 3 4532.25 305.488
    1 0 -3 4985.88 379.328
    -1 0 3 3882.92 280.388
    -1 0 2 225177 2198.24
    -1 0 2 222177 2135.18
    1 0 -1 1104.99 132.035
    -1 0 1 943.355 137.125
    -1 0 1 1075.08 146.016
    -1 0 0 85138.7 1286.5
    1 0 0 77112.3 943.277
    1 0 1 99409 561.758
    -1 0 -1 100523 1542.85
    1 0 2 96.5703 37.7743
    1 0 2 1.78239 31.4664
    1 0 3 23684.1 702.283
    1 0 3 25083.3 761.865
    1 0 3 23590 739.308
    1 0 4 104.186 91.1254
    1 0 4 56.3998 65.3227
    1 0 4 50.4683 72.041
    1 0 5 26085.6 1032.48
    1 0 5 24699.2 995.211
    1 0 5 24079.6 954.582
    1 0 6 117.516 103.9
    1 0 6 -12.6094 82.6023
    -1 0 -6 84.5321 90.2854
    1 0 6 119.372 76.7164
    1 0 7 14606.6 995.663
    1 0 7 14735.5 574.096
    1 0 7 14759.6 654.357
    1 0 7 13820.5 511.894
    1 0 7 14578.4 472.276
    1 0 7 14550.7 1017.1
    1 0 7 15120.5 515.273
    -1 0 -7 13371.8 851.413
    1 0 8 33076.7 833.065
    1 0 8 32855.4 1768.53
    1 0 8 34305.4 902.368
    1 0 8 33984.2 907.83
    1 0 8 35347.3 1021.14
    1 0 8 34767 1097.3
    1 0 9 66.5288 103.976
    1 0 9 99.9743 69.6427
    1 0 9 92.0451 78.1129
    1 0 9 -39.1788 83.148
    1 0 9 6.59176 64.4381
    1 0 10 14500.8 745.376
    1 0 10 14521.8 772.661
    1 0 10 14733 677.984
    1 0 10 14950.9 705.896
    1 0 10 14571.8 806.086
    1 0 11 63.6086 93.7194
    1 0 11 -39.0065 113.564
    1 0 11 95.6773 70.0694
    1 0 12 19143 795.643
    1 0 12 18225.4 716.638
    1 0 13 5602.29 384.65
    1 0 13 6292.23 354.258
    -1 -1 14 108.806 68.836
    -1 -1 13 2974.19 317.714
    -1 -1 12 447.651 150.927
    -1 -1 12 367.217 143.639
    -1 -1 11 7399.55 573.111
    -1 -1 11 6662.82 458.369
    -1 -1 11 6600.84 477.641
    -1 -1 11 7000.71 507.231
    -1 -1 10 1905.44 282.835
    -1 -1 10 2324.47 254.776
    -1 -1 10 2252.41 260.498
    1 1 -10 2205.93 515.404
    -1 -1 10 1716.59 239.544
    -1 -1 9 289.023 86.3483
    1 1 -9 67.7969 183.984
    -1 -1 9 246.961 110.555
    -1 -1 9 545.365 169.707
    -1 -1 9 359.574 96.2156
    -1 -1 9 458.007 120.184
    -1 -1 8 36.0629 70.6951
    1 1 -8 79.1754 132.398
    -1 -1 8 -116.426 63.0064
    -1 -1 8 36.3535 47.457
    -1 -1 8 -113.338 57.0505
    -1 -1 7 12385.1 704.351
    1 1 -7 14152.2 915.309
    -1 -1 6 741.627 194.059
    1 1 -6 572.739 188.841
    -1 -1 6 932.625 197.268
    1 1 -5 83925.5 1803.15
    -1 -1 5 84153.3 1752.28
    -1 -1 4 81356.9 1526.83
    -1 -1 4 80105.9 1408.94
    -1 -1 4 73883.4 850.51
    1 1 -4 71651.6 870.914
    1 1 -4 80703.1 1546.56
    1 1 -3 205941 1666.19
    -1 -1 3 205199 1767.01
    1 1 -2 544004 2911.26
    -1 -1 2 555455 4054.7
    -1 -1 2 511041 3029.78
    -1 -1 2 515548 3070.56
    1 1 -2 576474 3043.17
    1 1 -1 5087.14 296.255
    -1 -1 1 5085.21 239.081
    -1 -1 1 4742.53 381.714
    1 1 -1 4102.05 204.401
    1 1 0 21817.7 743.232
    -1 -1 0 23026 849.087
    -1 -1 -1 830.396 168.526
    -1 -1 -1 728.766 51.7158
    1 1 1 956.252 143.557
    -1 -1 -2 4767.48 218.33
    1 1 2 5364.81 339.701
    1 1 2 5346.96 377.904
    -1 -1 -3 223.992 67.1103
    1 1 3 187.584 81.4802
    1 1 3 233.225 127.924
    1 1 3 96.5201 73.4422
    -1 -1 -4 12615.2 560.605
    1 1 4 14137.1 726.923
    1 1 4 15333.9 931.349
    1 1 4 13662.6 670.22
    1 1 5 385.131 149.991
    1 1 5 350.021 143.48
    1 1 5 549.496 193.406
    -1 -1 -5 589.61 131.224
    1 1 6 5380.81 538.572
    1 1 6 5414.17 589.977
    -1 -1 -6 5397.9 503.767
    1 1 6 6192.39 627.742
    1 1 7 1393.22 153.927
    1 1 7 1353.53 325.473
    1 1 7 1503.34 235.817
    1 1 7 1249.52 165.815
    1 1 7 1235.87 154.389
    1 1 7 1314.61 190.872
    1 1 8 2583.65 243.093
    1 1 8 2923.62 288.613
    1 1 8 2721.42 337.156
    1 1 8 2910.02 340.747
    1 1 8 2655.13 251.309
    1 1 8 2185.58 477.826
    1 1 9 6497 429.974
    -1 -1 -9 7211.33 1124.24
    1 1 9 6515.91 423.966
    1 1 9 6845.83 508.98
    1 1 9 6865.18 531.082
    1 1 10 3413.16 323.586
    1 1 10 3606.94 344.776
    1 1 11 712.945 172.808
    1 1 11 665.994 135.878
    1 1 12 5395.34 361.667
    1 1 12 5270.38 391.624
    -1 -2 15 67.1864 37.1395
    -1 -2 14 15942.2 689.912
    -1 -2 13 40.1304 69.886
    -1 -2 13 225.506 77.2414
    -1 -2 12 911.832 209.251
    -1 -2 12 901.102 162.743
    -1 -2 11 22064.7 919
    1 2 -11 22516.3 1683.32
    -1 -2 11 22155.3 823.573
    -1 -2 11 22549.1 904.568
    -1 -2 10 3287.22 298.824
    -1 -2 10 3202.13 320.408
    -1 -2 10 3254.39 386.543
    1 2 -10 3188.37 570.948
    -1 -2 10 3287.27 340.438
    1 2 -9 14602.5 1158.41
    -1 -2 9 16385.8 658.453
    -1 -2 9 17056.2 722.744
    -1 -2 9 17388 612.394
    -1 -2 9 15417.4 853.462
    -1 -2 9 16766.1 798.721
    -1 -2 8 71.408 57.7855
    1 2 -8 0.99649 86.4958
    -1 -2 8 -21.2631 49.6522
    -1 -2 8 13.1133 85.0892
    -1 -2 8 -25.2167 57.8379
    -1 -2 8 99.5914 66.7951
    -1 -2 7 18946 892.143
    -1 -2 7 18783.6 1018.38
    1 2 -7 18464.2 1007.5
    -1 -2 6 1152.31 211.694
    1 2 -6 1100.83 237.995
    -1 -2 6 745.191 191.784
    -1 -2 5 962.165 185.932
    1 2 -5 928.456 137.638
    1 2 -5 1259.67 220.973
    -1 -2 5 1095.14 195.549
    1 2 -4 4125.4 303.062
    -1 -2 4 4101.05 435.959
    1 2 -4 4422.77 348.549
    -1 -2 4 4576.47 368.705
    -1 -2 3 85664.6 1346.31
    -1 -2 3 86220 1154
    1 2 -3 83156.4 1478.21
    -1 -2 2 143.987 112.262
    1 2 -2 70.1877 60.3305
    1 2 -2 -27.3273 68.9206
    -1 -2 2 77.9037 49.5718
    -1 -2 1 87307.3 1965.45
    -1 -2 1 79329.8 1027.89
    1 2 -1 91054.5 1483.39
    1 2 -1 79562.3 1359.83
    1 2 -1 77490 775.516
    -1 -2 0 885.69 235.636
    -1 -2 0 924.951 98.451
    1 2 0 800.769 142.581
    1 2 0 729.942 152.783
    -1 -2 -1 99330.7 2222.45
    1 2 1 91374.2 1521.53
    1 2 1 99033.7 1785.94
    1 2 1 93519.2 1374.07
    -1 -2 -2 45852.8 767.593
    -1 -2 -2 53844.7 1877.85
    1 2 2 53877.1 1255.24
    -1 -2 -2 47802.6 645.885
    1 2 2 52173.5 1109.57
    1 2 3 1560.03 223.626
    1 2 3 1404.03 278.754
    -1 -2 -3 1442.51 167.214
    1 2 3 1383.54 220.12
    -1 -2 -3 1268.66 328.45
    1 2 4 6452.61 486.245
    -1 -2 -4 7175.89 850.647
    1 2 4 5904.6 482.718
    1 2 4 7764.12 754.305
    1 2 5 20211 1017.37
    1 2 5 20686.6 1253.75
    1 2 5 18399.5 933.523
    1 2 6 204.492 54.2314
    -1 -2 -6 473.632 397.355
    1 2 6 86.1867 42.4743
    1 2 6 100.09 90.1084
    1 2 6 79.7155 32.7141
    1 2 6 302.332 72.1394
    1 2 6 -1.0133 124.737
    1 2 6 151.843 66.0946
    1 2 6 -237.829 138.235
    1 2 6 174.826 81.8152
    1 2 7 1733.69 390.537
    1 2 7 1168.47 156.734
    1 2 7 1163.25 142.332
    1 2 7 1184.75 166.086
    -1 -2 -7 891.067 329.692
    1 2 7 926.144 198.925
    1 2 7 1349.48 187.421
    1 2 8 4196.6 654.667
    1 2 8 4611.68 327.059
    1 2 8 4793.13 391.922
    1 2 8 4554.54 328.197
    -1 -2 -8 5750.03 1002.76
    1 2 9 11156.9 560.513
    1 2 9 10505.4 536.584
    1 2 10 7662.22 462.357
    1 2 10 7154.17 479.416
    1 2 11 4151.47 363.151
    1 2 11 4416.03 335.382
    1 2 12 46511.4 1065.35
    1 2 12 45218.6 919.451
    -1 -3 15 2727.96 241.4
    -1 -3 14 35.6415 64.4683
    -1 -3 14 178.86 83.3845
    -1 -3 13 5766.12 414.368
    -1 -3 13 6218.79 492.622
    -1 -3 12 4083.63 418.034
    -1 -3 12 4230.57 375.211
    -1 -3 11 14251.2 767.604
    -1 -3 11 13496.2 634.345
    1 3 -11 12961 1251.67
    -1 -3 11 14353.4 744.474
    -1 -3 10 2333.19 291.97
    -1 -3 10 2150.82 291.318
    -1 -3 10 2435.03 264.679
    -1 -3 9 6763.28 393.435
    1 3 -9 7539.08 797.388
    -1 -3 9 7295.12 509.005
    -1 -3 9 6861.8 455.022
    1 3 -8 59920.7 2022.56
    -1 -3 8 60386.7 1096.9
    -1 -3 8 65606.4 1446
    -1 -3 8 60715.2 1711.69
    -1 -3 8 58126.7 1965.68
    -1 -3 8 63230.4 1264.42
    1 3 -7 6194.28 573.906
    -1 -3 7 6802.14 606.734
    -1 -3 7 6562.85 531.863
    1 3 -6 16890.1 669.408
    -1 -3 6 17804.3 845.837
    -1 -3 6 19558.1 961.502
    1 3 -6 17931.2 864.109
    1 3 -5 4067.66 379.441
    -1 -3 5 4088.83 459.737
    -1 -3 5 4227.27 395.787
    1 3 -5 4094.77 354.919
    -1 -3 4 12773.7 802.842
    1 3 -4 12669.7 651.197
    -1 -3 4 11163.5 343.88
    -1 -3 4 11937.5 588.068
    -1 -3 3 79.9462 67.4574
    -1 -3 3 -131.768 123.095
    1 3 -3 23.1895 83.9207
    1 3 -2 39992.8 1150.91
    -1 -3 2 39395.4 888.266
    1 3 -2 42365 971.616
    -1 -3 2 43243.7 1496.63
    1 3 -1 29815.4 953.549
    -1 -3 1 29783.9 739.523
    -1 -3 1 26870.4 1276.85
    1 3 -1 24981.3 690.497
    -1 -3 0 98633.1 1466.95
    -1 -3 0 120422 2677.14
    1 3 0 114266 1856.63
    1 3 0 103932 1350.1
    1 3 0 114678 2099.83
    1 3 1 12196 628.872
    -1 -3 -1 13700.2 1009.8
    1 3 1 12531.2 521.93
    -1 -3 -1 12287.3 483.81
    1 3 1 12927.5 686.111
    -1 -3 -2 90058.7 2699.36
    1 3 2 86959.2 1706.39
    1 3 2 86723.7 1636.1
    -1 -3 -3 1490.26 396.686
    1 3 3 2456.08 298.662
    1 3 3 2449.7 307.509
    -1 -3 -4 6770.08 898.897
    1 3 4 7087.37 560.712
    1 3 4 7952.67 622.833
    1 3 5 134.732 123.728
    1 3 5 65.7896 62.6152
    1 3 5 148.793 64.818
    1 3 5 103.973 124.016
    1 3 5 21.7871 29.9786
    -1 -3 -5 183.019 168.428
    1 3 5 50.8361 39.1557
    1 3 6 16889 1028.61
    1 3 6 15936.9 626.204
    1 3 6 16308.4 544.786
    1 3 6 16834.3 666.649
    1 3 6 16793.5 501.305
    1 3 6 16121.1 531.089
    1 3 7 25455.6 702.302
    1 3 7 24157.3 691.467
    1 3 7 22665.6 815.374
    1 3 7 26389.3 929.064
    1 3 7 25145.9 1458.91
    1 3 7 24565.8 720.583
    1 3 8 625.239 117.668
    1 3 8 548.463 116.694
    1 3 8 792.579 140.476
    1 3 9 22148.9 782.256
    1 3 9 22013.8 756.787
    1 3 10 1392.3 199.809
    1 3 10 1247.53 176.231
    1 3 11 667.352 133.98
    1 3 11 535.73 107.38
    -1 -4 15 1307.69 172.195
    -1 -4 14 698.084 144.259
    -1 -4 14 641.034 153.718
    -1 -4 13 14346.6 663.928
    -1 -4 13 14486.3 755.637
    -1 -4 12 1445.21 226.176
    -1 -4 12 1742.45 280.888
    -1 -4 11 17664.5 883.298
    -1 -4 11 17760.7 746.015
    -1 -4 11 17559.5 637.536
    -1 -4 10 962.251 227.923
    -1 -4 10 1014.88 137.487
    -1 -4 10 836.858 134.193
    -1 -4 10 1038.34 181.925
    1 4 -10 678.338 262.232
    -1 -4 10 1120.24 218.023
    -1 -4 9 36260.2 1118.33
    -1 -4 9 37157 789.048
    -1 -4 9 31436.9 1612.42
    -1 -4 9 31144.2 904.623
    1 4 -9 34689.1 1694.52
    -1 -4 9 35678.9 1212.11
    -1 -4 8 796.169 169.054
    -1 -4 8 582.969 124.955
    -1 -4 8 715.367 173.299
    -1 -4 8 370.303 109.614
    -1 -4 8 776.656 111.271
    -1 -4 8 332.165 102.745
    1 4 -8 374.452 216.585
    -1 -4 7 99341.9 2447.29
    1 4 -7 97816.5 2290.52
    -1 -4 7 94311.2 2119.36
    1 4 -6 8002.8 602.327
    -1 -4 6 9413.32 675.845
    1 4 -6 8082.39 579.578
    -1 -4 6 8158.85 648.794
    1 4 -5 5452.94 492.833
    -1 -4 5 6303.25 588.677
    -1 -4 5 6608.6 512.037
    -1 -4 4 30291.9 1430.64
    -1 -4 4 29430.5 980.503
    1 4 -4 31427.6 1226.26
    -1 -4 3 65003.2 2015.49
    -1 -4 3 55312.2 1255.99
    1 4 -3 56232.1 1683.37
    1 4 -3 62586.5 1000.34
    1 4 -2 1184.03 118.365
    -1 -4 2 1130.46 285.568
    1 4 -2 1259.17 262.374
    -1 -4 2 1087.22 180.79
    -1 -4 1 4492.15 584.366
    -1 -4 1 4214.71 347.76
    1 4 -1 4067.53 238.042
    1 4 -1 4161.22 419.635
    1 4 0 25967.7 1050.91
    -1 -4 0 24947 853.67
    1 4 0 25604.2 1019.44
    1 4 0 26162.1 732.422
    1 4 1 23451.6 950.569
    -1 -4 -1 21738.4 783.534
    1 4 1 22722.5 778.243
    1 4 1 22156.8 980.926
    1 4 2 78.2858 73.956
    1 4 2 62.5552 83.1351
    1 4 3 2862.23 369.015
    1 4 3 2669.67 321.006
    -1 -4 -3 2414.29 563.86
    1 4 4 19551.1 497.999
    1 4 4 19711.5 533.007
    1 4 4 19742.4 552.26
    1 4 4 21090.7 1148.51
    1 4 4 20393.3 1013.15
    1 4 4 19711.7 661.844
    1 4 5 397.343 83.4338
    1 4 5 371.046 89.0731
    1 4 5 266.923 72.5216
    1 4 5 358.9 112.377
    -1 -4 -5 199.21 233.807
    1 4 5 345.484 108.146
    1 4 6 588.842 114.678
    1 4 6 627.158 109.269
    1 4 6 497.186 96.9686
    -1 -4 -6 336.962 267.365
    1 4 6 518.841 128.114
    1 4 6 675.8 213.799
    1 4 7 4165.85 297.003
    1 4 7 4126.72 302.013
    1 4 7 4332.51 389.484
    1 4 7 4412.88 301.953
    1 4 8 1376.82 232.184
    1 4 8 1486.64 193.398
    1 4 8 1385.84 189.997
    1 4 9 6214.65 383.938
    1 4 9 6020.12 401.683
    1 4 9 5495.05 400.811
    1 4 10 539.138 121.72
    1 4 10 465.933 88.9967
    1 4 11 1914.12 192.04
    -1 -4 -11 1826.15 186.671
    -1 -5 15 4523.83 314.485
    -1 -5 14 33.6457 76.7298
    -1 -5 14 38.497 55.1554
    -1 -5 13 11962.1 690.093
    -1 -5 13 11814 599.519
    1 5 -13 12093.6 585.343
    -1 -5 12 3618.6 412.162
    -1 -5 12 4038.06 361.875
    -1 -5 12 3520.87 290.207
    1 5 -12 3553.86 350.118
    -1 -5 11 2303.66 224.22
    -1 -5 11 2754.32 305.646
    -1 -5 11 2174.72 237.919
    -1 -5 11 2057.56 313.776
    -1 -5 10 20543 727.562
    -1 -5 10 22695.3 681.083
    1 5 -10 21648.8 1484.44
    -1 -5 10 21440.4 772.126
    -1 -5 10 21098.8 1003.57
    -1 -5 9 1426.34 184.991
    -1 -5 9 1098.81 327.249
    -1 -5 9 1349.73 252.586
    -1 -5 9 1224.62 182.668
    -1 -5 9 1364.8 163.611
    1 5 -9 1171.38 313.327
    -1 -5 8 53663 1125.89
    -1 -5 8 56031.5 2041.11
    1 5 -8 55464.3 1946.46
    -1 -5 8 58682.8 1150.21
    -1 -5 8 57452.2 1748.76
    -1 -5 8 59833.4 1041.58
    -1 -5 8 56545.1 965.165
    -1 -5 7 116.217 55.8263
    -1 -5 7 19.5202 37.4343
    -1 -5 7 167.719 129.004
    1 5 -7 147.105 139.787
    -1 -5 7 68.1288 107.152
    1 5 -7 63.0986 58.5174
    1 5 -7 0.80094 59.6592
    -1 -5 7 33.2157 52.3447
    1 5 -6 11793.4 743.301
    -1 -5 6 11500.3 855.466
    1 5 -6 14145.7 897.516
    -1 -5 6 12943.1 827.216
    -1 -5 5 389.272 108.006
    -1 -5 5 451.97 191.049
    1 5 -5 553.384 207.084
    -1 -5 4 45247.9 1325.9
    1 5 -4 44645.6 1885.25
    1 5 -3 5182.17 555.584
    -1 -5 3 4605.57 402.495
    -1 -5 3 5626.28 667.26
    -1 -5 2 53960.2 2086.52
    -1 -5 2 49538.2 1295.91
    1 5 -2 50489.3 1650.78
    -1 -5 1 90193.3 3054.6
    1 5 -1 83296.2 2098.93
    1 5 -1 103558 2273.27
    -1 -5 1 101954 1881.06
    -1 -5 0 7198.35 897.967
    -1 -5 0 6634.52 498.571
    1 5 0 5673.19 552.294
    1 5 0 6241.77 516.785
    -1 -5 -1 54.0572 86.5379
    1 5 1 3.87325 110.385
    1 5 1 108.988 56.3748
    1 5 1 152.766 65.0106
    -1 -5 -2 5233.78 845.5
    1 5 2 6044.02 470.013
    1 5 2 6041.16 279.863
    1 5 2 6042.74 295.287
    1 5 2 6515.35 570.776
    1 5 2 5609.52 356.277
    1 5 3 13258 589.928
    -1 -5 -3 13572.1 537.878
    1 5 3 14195.4 486.568
    -1 -5 -3 13742.2 1446.5
    1 5 3 14156.6 462.462
    1 5 3 14193.7 822.392
    1 5 3 14651.3 440.469
    1 5 3 14006.4 409.363
    1 5 4 10927.8 434.563
    1 5 4 10556.6 401.617
    1 5 4 10948.5 382.689
    1 5 4 10644.4 573.249
    1 5 4 11355.7 773.736
    -1 -5 -4 12318.1 1446.42
    1 5 4 10978.7 447.143
    1 5 5 36132.4 1520.51
    1 5 5 34118.3 1099.31
    1 5 5 36484.9 730.078
    1 5 5 35684.2 853.671
    1 5 5 35954.7 869.188
    -1 -5 -6 4066.97 954.921
    1 5 6 4085.6 296.875
    1 5 6 4606.55 288.074
    1 5 6 3767.18 370.039
    1 5 6 3705.27 285.273
    1 5 7 22822.8 688.281
    1 5 7 19659.5 875.054
    -1 -5 -7 19984.5 664.231
    1 5 7 21327.1 689.185
    1 5 7 22958.8 705.917
    1 5 8 2009.77 210.477
    1 5 8 1740.15 237.692
    1 5 8 1952.89 218.743
    1 5 9 50.3022 66.6983
    1 5 9 83.3857 55.8396
    1 5 9 77.3643 45.4727
    1 5 10 3733.75 257.311
    1 5 10 3600.31 234.685
    -1 -5 -10 3278.82 277.043
    -1 -6 15 1743.8 185.149
    -1 -6 14 13705.3 575.568
    -1 -6 14 13809.4 641.583
    -1 -6 13 15391.4 774.3
    -1 -6 13 16213.7 680.346
    -1 -6 13 15244.7 550.098
    -1 -6 12 960.744 229.702
    1 6 -12 1175.81 181.471
    -1 -6 12 1299.47 217.335
    -1 -6 12 1171.62 179.036
    -1 -6 11 18035.5 949.18
    -1 -6 11 19694.7 760.752
    -1 -6 11 18259.4 703.496
    1 6 -11 18228.1 827.598
    -1 -6 11 18359.9 650.904
    1 6 -10 1571.26 253.333
    -1 -6 10 1348.32 198.62
    -1 -6 10 1301.94 275.996
    -1 -6 10 1097.45 205.227
    -1 -6 10 1343.31 180.102
    1 6 -10 1089.42 324.836
    -1 -6 9 20440.6 665.953
    1 6 -9 19462 855.062
    -1 -6 9 18502.5 1280.96
    -1 -6 9 19078.3 627.346
    -1 -6 9 18466.8 721.635
    -1 -6 9 19487.6 734.579
    -1 -6 9 20931.8 989.722
    1 6 -9 17512.5 1226.82
    -1 -6 9 18358.2 713.052
    -1 -6 8 20160.9 604.883
    -1 -6 8 20293.1 734.87
    1 6 -8 19026.5 1176.54
    -1 -6 8 21512.7 944.502
    -1 -6 8 20676 660.13
    -1 -6 8 19810.9 718.964
    1 6 -8 20139.4 823.394
    -1 -6 8 20475.7 743.327
    -1 -6 8 18982.6 1254.66
    -1 -6 7 36977.8 830.905
    1 6 -7 33703.8 926.962
    -1 -6 7 39991.7 908.731
    -1 -6 7 35728.9 973.969
    1 6 -7 33434 1426.04
    1 6 -7 35582.8 1483.09
    -1 -6 7 38174.4 834.532
    -1 -6 7 36219.4 1612.27
    -1 -6 7 34427.7 957.688
    -1 -6 7 37201.7 1169.94
    -1 -6 6 4230.43 311.86
    -1 -6 6 3046.55 474.276
    -1 -6 6 3865.98 257.171
    1 6 -6 3223.68 297.03
    -1 -6 6 3812.11 358.283
    -1 -6 6 3526.26 450.476
    1 6 -6 3331.99 420.404
    -1 -6 6 3113.44 299.498
    1 6 -6 3870.91 519.812
    -1 -6 6 3701.21 246.23
    -1 -6 5 1848.34 240.601
    -1 -6 5 1390.6 263.455
    -1 -6 5 1518.63 159.199
    -1 -6 5 1445 168.253
    -1 -6 5 1321.24 300.431
    1 6 -5 1323.91 238.975
    1 6 -5 2191.93 430.151
    1 6 -4 9019.62 879.475
    -1 -6 4 7920.17 595.675
    -1 -6 4 8028.17 850.878
    -1 -6 3 25572 1556.04
    1 6 -3 23222.4 1257.14
    -1 -6 2 74871.3 2857.52
    -1 -6 2 74416.1 1764.23
    1 6 -2 79495.2 2087.34
    -1 -6 1 44158.2 1444.68
    1 6 -1 41246.4 1384.05
    -1 -6 1 45730.1 2286.61
    1 6 0 44035.7 730.121
    1 6 0 36911.6 1556.28
    -1 -6 0 48101.7 2493.66
    1 6 0 44849.5 900.844
    1 6 0 39427.3 968.097
    1 6 0 43102.3 1296.13
    -1 -6 0 40951.7 1044.99
    1 6 0 41328.5 848.794
    1 6 1 67.0692 56.316
    1 6 1 4.93987 39.117
    1 6 1 134.424 102.946
    1 6 1 113.869 67.0031
    -1 -6 -1 21.5956 83.9321
    1 6 2 11877.2 616.901
    1 6 2 11746.3 452.066
    1 6 2 12847.3 497.894
    1 6 2 13125.5 441.478
    -1 -6 -2 12876.5 568.748
    -1 -6 -2 13253.7 1452.53
    1 6 3 6201.23 345.022
    1 6 3 6343.89 337.573
    -1 -6 -3 6198.06 385.971
    1 6 3 5996.66 278.872
    1 6 3 5357.87 433.137
    -1 -6 -3 6124.56 1026.85
    1 6 3 6074.85 316.991
    1 6 4 1579.37 246.718
    1 6 4 1952.56 162.884
    1 6 4 2006.88 208.004
    1 6 4 1940.07 193.504
    1 6 4 2103.54 208.657
    1 6 5 2050.8 304.489
    1 6 5 1953.2 216.728
    1 6 5 2085.07 184.217
    1 6 5 2307.51 226.653
    1 6 6 2719.61 238.615
    1 6 6 2847.69 347.078
    1 6 6 2991.01 258.037
    1 6 6 2897.36 235.263
    1 6 7 6492.42 354.81
    1 6 7 6120.25 354.928
    1 6 7 6438.1 366.968
    -1 -6 -7 5720.69 349.863
    1 6 7 6142.39 490.46
    1 6 8 604.928 104.392
    1 6 8 726.411 155.731
    1 6 8 615.233 112.473
    1 6 9 165.651 50.9551
    -1 -7 14 641.448 149.158
    -1 -7 14 355.327 98.6023
    1 7 -14 768.219 129.545
    -1 -7 13 101.349 97.077
    -1 -7 13 52.6853 85.481
    -1 -7 13 25.3224 58.8124
    -1 -7 12 -2.88419 59.7591
    -1 -7 12 -34.1174 103.051
    -1 -7 12 -9.16564 77.277
    -1 -7 11 97.8165 100.548
    -1 -7 11 386.24 201.04
    1 7 -11 125.692 120.609
    -1 -7 11 248.155 95.413
    -1 -7 11 244.158 96.6095
    -1 -7 10 6160.47 376.498
    -1 -7 10 6180.41 433.232
    1 7 -10 7628.02 545.238
    -1 -7 10 6883.65 411.884
    -1 -7 10 7088.68 452.552
    -1 -7 10 7431.1 625.119
    -1 -7 10 7121.43 463.722
    -1 -7 9 2266.54 261.014
    1 7 -9 2481.72 309.225
    -1 -7 9 1570.75 385.149
    -1 -7 9 2502.43 278.058
    1 7 -9 1615.71 388.979
    -1 -7 9 2365.8 255.084
    -1 -7 9 2096.53 232.857
    -1 -7 9 2594.09 355.961
    -1 -7 9 2447.12 276.025
    -1 -7 8 23172.7 856.163
    -1 -7 8 21547.5 799.392
    1 7 -8 22429.3 870.809
    -1 -7 8 25494.8 822.231
    -1 -7 8 23550 705.779
    -1 -7 8 24394.4 734.573
    1 7 -8 22635.9 1317.99
    -1 -7 8 22734.4 1447.01
    -1 -7 8 24850.5 1049.39
    -1 -7 7 14876.7 779.611
    -1 -7 7 15606.4 642.978
    -1 -7 7 15381.9 566.214
    1 7 -7 13382.8 719.879
    -1 -7 7 13663 1022.31
    1 7 -7 14113.6 980.893
    1 7 -7 13620.2 649.993
    1 7 -7 14705.6 1054.77
    -1 -7 7 12720.8 663.987
    -1 -7 7 14605.4 568.983
    -1 -7 7 13936.8 653.627
    1 7 -7 12775.8 584.965
    -1 -7 6 5539.79 385.622
    -1 -7 6 5778.57 475.552
    -1 -7 6 5039.25 573.926
    -1 -7 6 6324.57 362.024
    -1 -7 6 5797.56 340.225
    1 7 -6 5329.46 394.216
    -1 -7 6 5247.81 336.302
    1 7 -6 5144.57 355.218
    1 7 -6 5434.31 445.414
    -1 -7 6 6043.51 474.572
    1 7 -6 5093.1 669.612
    -1 -7 5 3202.77 347.216
    -1 -7 5 3178.23 251.957
    -1 -7 5 2749.84 471.627
    1 7 -5 2993.82 323.241
    -1 -7 5 2721.69 246.541
    1 7 -5 1972.12 209.231
    -1 -7 5 2926.25 259.513
    1 7 -5 2533.63 262.53
    1 7 -5 3376.45 608.019
    -1 -7 5 3061.63 248.19
    -1 -7 5 2565.72 395.175
    1 7 -4 386.601 95.3289
    -1 -7 4 319.68 77.6515
    -1 -7 4 218.762 102.531
    -1 -7 4 289.587 171.457
    -1 -7 4 313.245 76.22
    1 7 -4 192.748 202.762
    -1 -7 4 310.802 96.7013
    1 7 -4 482.737 120.416
    -1 -7 4 377.481 117.023
    1 7 -4 358.21 102.001
    -1 -7 4 151.938 63.557
    -1 -7 3 45902.4 929.378
    -1 -7 3 47135.4 951.374
    1 7 -3 54137.2 1254
    1 7 -3 48554 1022.7
    -1 -7 3 45819.9 830.724
    1 7 -3 43150 749.064
    1 7 -3 52211.7 1129.11
    1 7 -3 48073.7 1984.92
    -1 -7 3 49906.4 1586.89
    -1 -7 3 44962.1 1051.43
    1 7 -3 52702.3 1204.66
    1 7 -2 5111.95 633.936
    1 7 -2 7254.49 446.193
    -1 -7 2 5789.5 392.711
    -1 -7 2 7626.99 621.899
    -1 -7 2 9237.74 1038.45
    -1 -7 2 5454.12 321.275
    1 7 -2 4199.59 234.463
    1 7 -2 6358.86 377.577
    1 7 -2 7116.44 371.412
    1 7 -2 7401.34 444.364
    -1 -7 1 47777.5 2530.63
    1 7 -1 42577.3 1050.05
    1 7 -1 50153.1 960.11
    1 7 -1 41397.8 958.037
    1 7 -1 42381.4 1113.92
    1 7 -1 37626.5 1706.67
    1 7 -1 40817.6 1090.64
    -1 -7 1 37569.7 1038.93
    1 7 0 4229.86 294.611
    1 7 0 4116.34 409.608
    1 7 0 4202.83 286.829
    -1 -7 0 3740.05 344.649
    -1 -7 0 4130.78 255.354
    1 7 0 3797.23 553.248
    1 7 0 4352.85 294.609
    -1 -7 0 4069.84 803.91
    1 7 0 4178.3 316.915
    -1 -7 -1 32660.2 970.454
    1 7 1 32301 1126.82
    1 7 1 32136.3 863.447
    1 7 1 33925 749.071
    1 7 1 32087.9 778.418
    1 7 2 45.3247 51.8691
    1 7 2 64.252 107.31
    -1 -7 -2 126.72 70.4125
    1 7 2 138.431 55.5116
    1 7 2 29.4181 43.7223
    1 7 3 20452.3 661.254
    1 7 3 21397.6 637.69
    -1 -7 -3 20299.8 705.518
    1 7 3 21933.8 969.605
    1 7 3 22779.8 662.328
    1 7 4 2901.59 255.509
    1 7 4 3077.31 382.719
    1 7 4 2968.87 256.66
    1 7 5 8358.4 426.047
    1 7 5 8507.25 591.826
    1 7 6 10210.2 441.41
    1 7 6 10074.3 648.48
    1 7 6 10437.2 445.926
    -1 -7 -6 9434.14 477.241
    1 7 7 9898.66 408.66
    1 7 7 9611.26 566.471
    1 7 8 1087.4 117.591
    -1 -7 -8 953.275 159.13
    -1 -8 14 11264.7 459.876
    1 8 -14 11366.3 437.072
    -1 -8 14 11103.9 505.496
    -1 -8 13 1935.13 252.119
    1 8 -13 2036.86 238.124
    -1 -8 13 1679.88 213.917
    -1 -8 13 1784.96 184.973
    -1 -8 12 13468.9 605.225
    1 8 -12 12909.6 683.801
    -1 -8 12 12947.3 561.792
    -1 -8 12 13425.5 746.482
    -1 -8 11 784.615 232.086
    -1 -8 11 1030.65 172.571
    -1 -8 11 762.902 168.695
    1 8 -11 892.626 229.048
    -1 -8 11 925.451 178.71
    -1 -8 10 2973.85 314.952
    -1 -8 10 2919.09 297.832
    -1 -8 10 3310.26 310.616
    -1 -8 10 3298.18 326.216
    1 8 -10 3475.27 414.813
    -1 -8 10 2969.44 255.421
    -1 -8 10 3741.56 446.536
    1 8 -10 3631.65 353.425
    -1 -8 9 28.4781 63.5906
    -1 -8 9 22.8503 97.2137
    -1 -8 9 -26.164 112.18
    1 8 -9 134.753 141.53
    -1 -8 9 -1.56048 68.8131
    -1 -8 9 70.3497 61.3322
    1 8 -9 27.0337 70.9701
    -1 -8 9 -38.4092 87.613
    1 8 -8 1549.31 266.151
    -1 -8 8 1591.11 212.096
    -1 -8 8 1529.71 209.611
    1 8 -8 1406.78 219.825
    -1 -8 8 1319.18 210.204
    -1 -8 8 1035.77 310.302
    -1 -8 8 1217.82 212.416
    -1 -8 8 1411.66 255.439
    -1 -8 8 1720.92 257.839
    1 8 -7 3228.83 323.914
    1 8 -7 3138.32 366.277
    -1 -8 7 3541.49 358.596
    -1 -8 7 3115.51 284.312
    -1 -8 7 3905.05 312.839
    -1 -8 7 3344.46 305.969
    -1 -8 7 3544.24 340.14
    -1 -8 7 3750.75 317.739
    1 8 -7 2292.87 480.671
    -1 -8 7 3535.32 532.703
    1 8 -7 2764.8 268.779
    -1 -8 7 3839.45 414.551
    -1 -8 6 11835.7 934.002
    -1 -8 6 14298 569.348
    1 8 -6 10847.7 573.35
    1 8 -6 11837.3 542.822
    1 8 -6 12628.8 704.379
    -1 -8 6 13292.3 776.105
    -1 -8 6 13283.4 744.605
    1 8 -6 11711.1 1137.71
    -1 -8 6 11770.5 553.26
    -1 -8 6 11976.3 561.445
    -1 -8 6 13570.9 624.418
    1 8 -5 5752.97 465.605
    -1 -8 5 5175.47 341.203
    -1 -8 5 5885 366.998
    1 8 -5 4876.82 343.872
    -1 -8 5 4960.96 357.507
    -1 -8 5 6100.52 490.153
    1 8 -5 4826.93 755.289
    -1 -8 5 4905.54 580.526
    1 8 -5 5178.43 383.038
    -1 -8 5 5751.63 388.2
    -1 -8 4 13466.7 924.826
    1 8 -4 16570.2 753.247
    -1 -8 4 14403.5 585.561
    -1 -8 4 14269.9 554.422
    -1 -8 4 14402 530.321
    1 8 -4 15862.4 647.197
    1 8 -4 13646.2 1215.86
    1 8 -4 15278.3 710.2
    -1 -8 4 14304.2 624.767
    1 8 -4 15630.2 597.126
    1 8 -3 47437.6 1245.37
    1 8 -3 48426.7 1085.01
    -1 -8 3 35011.8 876.388
    1 8 -3 35663.5 1840.95
    -1 -8 3 38333.8 923.704
    -1 -8 3 37218.3 1021.76
    1 8 -3 46233.7 1190.74
    1 8 -3 45178.1 969.359
    1 8 -2 153080 1747.88
    1 8 -2 150943 1857.58
    1 8 -2 149433 2107.78
    1 8 -2 114076 3230.23
    1 8 -2 148093 1997.8
    1 8 -1 5683.22 721.827
    -1 -8 1 5723.17 435.962
    1 8 -1 6831.61 444.485
    1 8 -1 6426.39 419.281
    1 8 -1 6051.26 390.786
    1 8 -1 6156.82 467.929
    1 8 -1 6939.46 367.115
    -1 -8 1 6012.17 329.372
    1 8 0 1071.29 161.266
    1 8 0 1451.2 186.668
    1 8 0 1298.47 260.767
    1 8 0 942.612 296.574
    1 8 0 1229.05 168.805
    -1 -8 0 931.339 180.937
    1 8 0 1299.9 192.52
    1 8 1 2403.94 249.361
    1 8 1 2306.68 218.164
    1 8 1 2361.05 215.326
    -1 -8 -1 2404.92 264.712
    1 8 1 2230.19 339.586
    1 8 2 1927.55 327.399
    -1 -8 -2 1959.1 233.897
    1 8 2 2081.71 206.063
    1 8 2 2006.89 219.932
    1 8 2 1826.3 188.922
    1 8 3 74.2389 65.4277
    1 8 3 37.6263 71.2945
    -1 -8 -3 63.2415 65.6074
    1 8 3 58.8729 117.948
    1 8 4 9421.13 450.162
    1 8 4 8671.94 436.474
    -1 -8 -4 9310.64 481.18
    1 8 4 9471.96 672.831
    1 8 5 -13.4761 36.6203
    1 8 5 -72.2455 129.967
    1 8 5 -1.29344 46.2045
    -1 -8 -5 -18.558 67.6367
    1 8 6 3455.82 331.925
    1 8 6 3765.89 239.018
    1 8 6 3220.7 221.421
    -1 -8 -6 3222.01 257.234
    -1 -8 -7 2148.62 173.841
    1 8 7 2373.75 165.618
    -1 -8 -7 2262.83 229.732
    -1 -9 13 5448.88 295.051
    -1 -9 13 5189.27 372.359
    1 9 -13 5615.48 337.744
    -1 -9 13 5380.14 323.79
    -1 -9 12 1058.14 160.553
    1 9 -12 1235.41 194.829
    -1 -9 12 1160.87 168.472
    -1 -9 12 1052.34 201.733
    -1 -9 11 787.69 152.657
    -1 -9 11 580.594 132.835
    1 9 -11 820.148 192.13
    -1 -9 11 802.405 199.158
    -1 -9 11 498.124 90.3528
    -1 -9 11 695.147 137.33
    -1 -9 10 2512.58 274.671
    -1 -9 10 2208.78 329.616
    1 9 -10 2309.43 329.233
    -1 -9 10 2405.65 272.417
    -1 -9 10 2596.93 260.104
    -1 -9 10 1945.89 241.239
    -1 -9 10 1944.98 222.027
    -1 -9 9 26742.2 887.538
    -1 -9 9 27256.7 961.526
    -1 -9 9 24791.7 867.881
    -1 -9 9 26468.6 921.069
    -1 -9 9 28801.8 866.529
    1 9 -9 26918.3 1078.49
    -1 -9 9 28526.5 1148.68
    1 9 -8 2925.53 356.679
    -1 -9 8 2846.97 288.745
    -1 -9 8 2194.87 280.724
    -1 -9 8 2864.79 366.209
    -1 -9 8 3322.98 322.682
    1 9 -8 2444.14 272.395
    -1 -9 8 2699.59 286.389
    -1 -9 8 2931.2 323.701
    -1 -9 7 13350.6 629.438
    1 9 -7 10886.1 666.708
    -1 -9 7 12098.8 708.767
    1 9 -7 8875.68 499.738
    -1 -9 7 9889.6 551.633
    -1 -9 7 10667.1 490.235
    -1 -9 7 9982.37 673.016
    -1 -9 7 10533.9 589.191
    -1 -9 7 11046.6 592.985
    1 9 -6 4795.27 431.112
    1 9 -6 4733.36 366.812
    -1 -9 6 8891.67 617.336
    -1 -9 6 5291.27 412.421
    -1 -9 6 4846.39 371.524
    1 9 -6 4232.91 313.015
    -1 -9 6 8797.37 454.499
    1 9 -6 5350.69 469.382
    -1 -9 6 5369.09 378.197
    -1 -9 6 5596.85 405.883
    -1 -9 5 121.844 62.1834
    -1 -9 5 237.385 90.1731
    1 9 -5 262.381 103.497
    -1 -9 5 146.885 78.3496
    1 9 -5 74.0499 89.7111
    1 9 -5 189.359 79.1964
    1 9 -5 112.709 55.1162
    -1 -9 5 94.911 65.9133
    1 9 -4 48.4151 91.6673
    -1 -9 4 156.75 91.367
    -1 -9 4 167.287 74.5712
    1 9 -4 88.9051 89.3373
    1 9 -4 175.77 59.9453
    -1 -9 4 281.451 123.694
    1 9 -4 214.573 98.2796
    -1 -9 4 101.656 62.3392
    1 9 -3 20208.4 820.863
    -1 -9 3 16966.2 640.8
    1 9 -3 21382.5 854.484
    1 9 -3 21652.1 733.122
    -1 -9 3 17820.9 737.969
    1 9 -3 17718.9 1386.04
    1 9 -3 20572.7 663.464
    -1 -9 2 2441.28 229.653
    1 9 -2 2893.73 264.078
    1 9 -2 2917.22 287.793
    1 9 -2 3325.44 322.635
    1 9 -2 2224.67 495.935
    -1 -9 2 2426.64 293.993
    1 9 -2 3256.02 252.954
    1 9 -1 19416.6 653.642
    1 9 -1 18764.1 860.013
    1 9 -1 21215.3 776.008
    1 9 -1 18469.1 613.48
    -1 -9 1 17089.4 772.344
    1 9 -1 19215.7 671.112
    -1 -9 1 16946.1 571.497
    1 9 0 16058.8 534.435
    1 9 0 15760.8 557.078
    1 9 0 15816.6 628.626
    -1 -9 0 14796.2 680.372
    1 9 0 14686.7 845.307
    1 9 1 9685.56 718.714
    -1 -9 -1 9740.23 516.267
    1 9 1 10401.4 451.411
    1 9 1 10319.9 452.277
    1 9 1 10858.7 500.106
    1 9 2 4390.75 308.636
    -1 -9 -2 4522.9 351.174
    1 9 2 4110.27 469.056
    1 9 2 4168.41 291.245
    -1 -9 -2 3521.34 286.437
    1 9 3 5106.77 323.798
    -1 -9 -3 5185.42 360.543
    1 9 3 4678.38 302.695
    -1 -9 -3 4737.93 297.637
    1 9 3 5016.58 476.991
    1 9 4 4101.53 401.781
    -1 -9 -4 2968.77 290.112
    1 9 4 3415.55 249.289
    -1 -9 -4 3329.1 284.687
    1 9 5 2221.89 172.184
    1 9 5 1737.73 236.868
    -1 -9 -5 1924.11 217.892
    1 9 5 2265.39 176.068
    -1 -9 -5 2086.48 194.617
    -1 -9 -6 10748.8 373.287
    1 10 -12 7802.26 438.834
    -1 -10 12 7083.3 359.266
    1 10 -12 7312.66 391.537
    -1 -10 12 7063.43 356.456
    -1 -10 11 2268.43 234.309
    -1 -10 11 1837.57 195.94
    -1 -10 11 2596.2 233.351
    1 10 -11 2635.22 278.457
    -1 -10 10 -0.34635 69.1955
    -1 -10 10 -61.0108 101.033
    -1 -10 10 -6.67129 74.9626
    1 10 -10 115.248 117.412
    -1 -10 10 -38.8413 54.8256
    1 10 -9 210.816 142.665
    -1 -10 9 224.512 104.399
    -1 -10 9 376.178 98.6288
    -1 -10 9 368.982 112.419
    1 10 -9 436.753 135.339
    -1 -10 9 325.198 94.5102
    1 10 -8 6510.31 499.473
    -1 -10 8 7281.27 490.63
    -1 -10 8 6966.75 399.049
    -1 -10 8 7992.25 477.693
    -1 -10 8 5798.97 427.548
    1 10 -8 6481.89 487.371
    1 10 -7 4593.64 412.322
    -1 -10 7 4367.48 387.349
    -1 -10 7 4083.81 365.095
    1 10 -7 3727.03 374.947
    1 10 -7 3749.61 293.422
    -1 -10 7 4461.45 364.669
    -1 -10 7 6878.46 398.793
    -1 -10 7 6855.39 498.405
    -1 -10 7 4969.48 341.149
    1 10 -6 12916.3 541.766
    -1 -10 6 16589.3 705.729
    -1 -10 6 18858.7 1007.77
    -1 -10 6 14232.4 628.668
    1 10 -6 11559 461.43
    1 10 -6 13887.4 689.977
    1 10 -6 15633.8 752.983
    -1 -10 6 14544.8 599.826
    1 10 -5 7255.91 370.937
    1 10 -5 8965.48 567.549
    1 10 -5 7699.36 423.391
    -1 -10 5 7654.83 432.978
    -1 -10 5 7954.11 463.815
    -1 -10 5 8570.82 492.302
    1 10 -5 8181.77 525.712
    1 10 -4 1561.8 212.734
    1 10 -4 1750.75 247.965
    1 10 -4 1419.67 168.256
    -1 -10 4 1471.94 213.429
    -1 -10 4 1192.16 181.836
    1 10 -4 1867.06 207.433
    -1 -10 3 16300.4 642.783
    1 10 -3 23040.5 684.912
    1 10 -3 23422 780.068
    -1 -10 3 17540.5 730.297
    1 10 -3 21513 610.092
    1 10 -3 25586.7 851.483
    -1 -10 2 23492.8 721.841
    1 10 -2 30862.5 941.311
    -1 -10 2 24986 899.673
    -1 -10 2 20660.5 727.956
    1 10 -2 29935.8 727.598
    1 10 -2 30876.2 847.57
    1 10 -2 28609.3 771.969
    1 10 -1 5238.85 295.456
    1 10 -1 4599.55 289.764
    -1 -10 1 4621.77 382.302
    1 10 -1 5113.51 362.4
    -1 -10 1 4192.46 343.959
    -1 -10 0 741.84 159.25
    1 10 0 985.578 136.143
    1 10 0 897.831 145.251
    -1 -10 0 841.522 165.44
    1 10 0 909.147 226.854
    1 10 0 887.279 128.122
    -1 -10 -1 -5.40648 49.6112
    1 10 1 71.3843 57.0722
    -1 -10 -1 12.1147 56.2147
    1 10 1 92.014 105.509
    1 10 1 41.498 53.0495
    1 10 2 242.517 72.8868
    1 10 2 186.295 61.7342
    1 10 2 330.98 140.057
    -1 -10 -2 178.543 59.0264
    -1 -10 -2 62.8168 62.0182
    1 10 3 4371.32 255.467
    -1 -10 -3 4697.99 312.9
    1 10 4 528.696 76.2884
    1 10 4 595.299 83.7832
    -1 -10 -4 451.272 89.1129
    1 11 -11 7670.37 376.789
    1 11 -11 8324.45 424.548
    -1 -11 11 7276.1 352.322
    1 11 -10 3917.83 313.029
    -1 -11 10 3310.42 250.532
    -1 -11 10 4015.37 249.464
    1 11 -10 4288.91 345.105
    -1 -11 10 3578.5 284.457
    -1 -11 10 3713.81 281.618
    1 11 -9 3719.3 318.348
    1 11 -9 3856.64 332.552
    -1 -11 9 3433.65 283.446
    -1 -11 9 3587.3 286.043
    -1 -11 9 3303.63 289.954
    -1 -11 8 10438.2 488.725
    1 11 -8 8175.6 485.65
    -1 -11 8 8293.73 454.365
    -1 -11 8 9858.61 533.243
    1 11 -8 8919.56 500.576
    -1 -11 7 286.9 128.566
    1 11 -7 360.773 112.982
    -1 -11 7 216.744 85.1905
    -1 -11 7 242.12 108.98
    1 11 -7 401.599 128.672
    -1 -11 7 236.899 83.3851
    1 11 -6 -0.92127 58.5284
    1 11 -6 -227.757 96.0263
    -1 -11 6 -58.5005 82.9396
    -1 -11 6 -56.5764 96.9778
    -1 -11 6 -40.6228 80.6554
    1 11 -6 -4.63309 80.2008
    -1 -11 6 -36.2332 52.1598
    1 11 -5 220.356 58.2786
    1 11 -5 188.311 73.1438
    -1 -11 5 193.363 107.688
    1 11 -5 252.301 100.508
    1 11 -5 185.687 60.4253
    -1 -11 5 240.149 134.009
    -1 -11 5 299.075 99.0737
    -1 -11 4 154.747 108.012
    -1 -11 4 204.232 110.31
    1 11 -4 234.84 99.668
    1 11 -4 184.161 80.4109
    1 11 -4 84.2812 46.6173
    -1 -11 4 -5.89117 68.6231
    1 11 -4 150.809 50.51
    1 11 -3 195.481 68.1696
    1 11 -3 183.766 88.278
    -1 -11 3 115.722 55.2118
    1 11 -3 177.999 64.3868
    1 11 -3 202.774 66.8703
    -1 -11 3 191.111 101.892
    1 11 -2 10270.2 384.65
    1 11 -2 9513.62 482.083
    -1 -11 2 8250.67 477.39
    1 11 -2 8412.61 368.561
    -1 -11 2 7436.39 397.827
    -1 -11 1 325.706 89.8874
    1 11 -1 458.479 86.6581
    1 11 -1 385.75 91.791
    1 11 -1 541.065 90.7506
    -1 -11 1 452.118 113.92
    1 11 0 9058.03 355.554
    -1 -11 0 8462.6 435.888
    1 11 0 9426.37 400.586
    1 11 1 81.3687 45.8634
    -1 -11 -1 90.2751 45.2883
    -1 -11 -1 62.3455 43.6034
    -1 -11 -2 7667.64 358.611
    1 11 2 8293.28 310.382
    1 12 -9 1600.39 166.443
    1 12 -9 1719.16 173.727
    -1 -12 9 1827.08 175.405
    -1 -12 9 1309.36 151.297
    -1 -12 9 1655.33 162.328
    -1 -12 8 1998.76 173.716
    -1 -12 8 2305.56 213.89
    1 12 -8 2126.67 198.579
    -1 -12 8 2342.26 224.839
    1 12 -8 2037.42 196.496
    1 12 -7 3001.37 241.382
    1 12 -7 2719.76 218.307
    -1 -12 7 2819.56 245.037
    -1 -12 7 2609.32 197.783
    1 12 -6 855.85 123.438
    -1 -12 6 865.908 141.946
    1 12 -6 980.28 143.562
    -1 -12 6 770.211 123.775
    1 12 -5 4036.45 244.404
    1 12 -5 4831.29 298.82
    -1 -12 5 3800.43 262.772
    -1 -12 5 4825.19 377.224
    -1 -12 5 3121.67 254.24
    -1 -12 4 1097.59 141.49
    -1 -12 4 1289.36 191.052
    -1 -12 4 1211.66 157.205
    -1 -12 3 795.006 127.907
    1 12 -3 850.492 97.723
    -1 -12 3 690.137 145.454
    1 12 -3 1183.76 140.06
    1 12 -2 186.964 47.0647
    1 12 -2 166.424 54.6587
    -1 -12 2 1.90134 90.1321
    -1 -12 2 140.742 61.1373
    -1 -12 1 3908.27 322.755
    1 12 -1 3962.12 226.26
    -1 -12 1 3516.31 230.613
    1 12 0 401.954 68.3588
    -1 -12 0 298.213 76.6927
    -2 13 0 2111.53 151.394
    -2 13 -1 3248.31 206.181
    -2 13 -1 3163.25 185.241
    -2 13 -1 3353.4 193.27
    2 -13 2 124.366 69.1437
    -2 13 -2 85.3624 34.825
    2 -13 2 109.746 70.5515
    -2 13 -2 73.0948 48.4286
    -2 13 -2 100.188 49.8543
    -2 13 -3 6761.03 327.259
    -2 13 -3 6889.37 335.553
    2 -13 4 213.621 62.1305
    -2 13 -4 270.291 78.875
    2 -13 4 250.134 89.4766
    2 -13 4 277.052 85.6104
    -2 13 -4 276.633 82.9645
    -2 13 -5 2382.09 214.55
    -2 13 -5 2162.6 206.556
    2 -13 5 2128.3 230.658
    2 -13 5 2023.88 197.598
    2 -13 5 2021.4 190.604
    2 -13 6 132.153 84.9593
    -2 13 -6 164.488 67.2188
    -2 13 -6 229.125 75.031
    2 -13 6 261.518 78.9451
    2 -13 6 202.421 63.0022
    2 -13 7 3171.01 210.314
    2 -13 7 2574.02 226.867
    -2 13 -7 3143.94 243.468
    2 -13 7 3099.9 248.765
    -2 13 -7 3219.2 253.48
    2 -13 8 2429.67 205.191
    2 -13 8 2391.18 204.797
    -2 13 -8 2532.72 196.158
    -2 12 3 32.0588 37.7826
    -2 12 3 61.7196 33.8907
    2 -12 -3 63.575 36.6039
    -2 12 2 336.326 72.7435
    2 -12 -2 214.776 76.584
    -2 12 2 369.155 70.0082
    -2 12 1 376.353 88.8511
    2 -12 -1 418.341 98.8974
    -2 12 1 293.711 73.135
    2 -12 -1 319.687 104.902
    2 -12 0 14105.6 636.771
    -2 12 0 14313.8 499.269
    -2 12 0 13170.8 453.347
    2 -12 0 15131.9 605.013
    -2 12 0 14547.4 481.78
    -2 12 -1 916.735 148.229
    -2 12 -1 942.422 146.914
    2 -12 1 1205.94 189.277
    2 -12 1 977.738 196.267
    -2 12 -1 566.112 101.502
    -2 12 -2 4169 303.156
    -2 12 -2 3609.55 244.883
    -2 12 -2 4364.59 318.92
    2 -12 3 5473.32 407.231
    2 -12 3 6684.68 480.023
    -2 12 -3 4185.06 268.76
    2 -12 3 3640.95 282.401
    -2 12 -3 4958.82 341.284
    -2 12 -3 4992.13 351.198
    -2 12 -4 9958.64 495.954
    2 -12 4 8351.5 448.328
    2 -12 4 9743.22 504.219
    -2 12 -4 8756.47 386.615
    -2 12 -5 70.1489 88.7675
    2 -12 5 -40.0025 68.4329
    2 -12 5 -42.6545 65.3808
    2 -12 5 71.6516 88.4425
    -2 12 -6 1320.66 199.671
    2 -12 6 1191.31 172.803
    2 -12 6 1697.03 216.06
    2 -12 6 1163.62 197.449
    -2 12 -7 4013.19 338.122
    2 -12 7 3648.97 322.01
    -2 12 -7 4214.28 334.423
    2 -12 7 3938.61 282.409
    2 -12 7 4692.81 353.614
    -2 12 -8 10886.1 535.35
    2 -12 8 10151.2 508.411
    2 -12 8 9567.61 387.96
    -2 12 -9 305.149 70.4946
    -2 12 -9 473.112 120.716
    2 -12 9 396.881 105.14
    2 -12 9 284.215 82.4755
    2 -12 10 1879.34 180.479
    2 -12 10 1651.02 155.999
    -2 11 5 13386.8 386.832
    2 -11 -5 14033.7 507.86
    -2 11 5 13545 347.182
    2 -11 -4 4282.01 308.018
    -2 11 4 3579.11 219.246
    -2 11 4 3729.08 231.3
    -2 11 3 3859.53 252.939
    -2 11 3 3692.03 250.638
    -2 11 2 994.121 139.707
    -2 11 2 1117.75 150.544
    2 -11 -2 1194.43 177.44
    2 -11 -2 941.748 180.184
    2 -11 -1 9772.19 598.96
    -2 11 1 9264.49 421.96
    -2 11 1 9396.13 429.472
    -2 11 1 9965.99 459.951
    2 -11 -1 12133.9 573.47
    2 -11 -1 11740 659.552
    2 -11 0 894.22 203.516
    2 -11 0 1149.83 195.045
    -2 11 0 1089.27 171.169
    2 -11 0 1352.52 216.29
    -2 11 0 897.69 138.784
    -2 11 0 917.163 159.456
    2 -11 1 23837.9 1043.39
    -2 11 -1 22480.7 783.285
    -2 11 -1 18708.3 621.669
    2 -11 1 20214.5 752.934
    -2 11 -1 22477.7 749.741
    2 -11 1 19945.7 671.575
    -2 11 -2 14838.6 651.516
    -2 11 -2 12507.5 509.551
    2 -11 2 20297.5 912.439
    2 -11 2 12907.3 583.749
    2 -11 2 18881.4 788.744
    2 -11 2 12159.1 564.884
    2 -11 3 4837.66 392.187
    -2 11 -3 5765.71 352.84
    2 -11 3 5821.21 398.605
    2 -11 3 7001.93 479.823
    -2 11 -3 6814.4 453.209
    -2 11 -4 714.4 138.894
    -2 11 -4 517.849 142.588
    2 -11 4 453.576 158.121
    2 -11 4 775.704 194.88
    2 -11 4 665.811 156.583
    2 -11 4 596.409 145.112
    -2 11 -4 767.736 161.025
    2 -11 5 3703.38 393.051
    -2 11 -5 3908.54 311.807
    -2 11 -5 4677.23 408.696
    2 -11 5 3860.88 336.32
    2 -11 5 3802.04 366.467
    2 -11 5 4305.74 368.068
    2 -11 6 3833.68 370.59
    2 -11 6 3096.14 344.119
    2 -11 6 3386.55 346.396
    -2 11 -6 2945.49 346.455
    2 -11 6 3077.21 296.021
    2 -11 7 15148.8 610.767
    2 -11 7 16702.3 824.9
    2 -11 7 15842.7 732.231
    -2 11 -7 15800.8 773.727
    -2 11 -8 6628.19 487.768
    2 -11 8 5832.14 341.813
    2 -11 8 6174.55 448.698
    2 -11 8 7386.43 523.265
    2 -11 9 1075.93 174.776
    -2 11 -9 1410.05 214.488
    2 -11 9 1127.5 174.444
    2 -11 10 5512.86 365.351
    2 -11 10 6129.53 357.007
    -2 11 -10 6324.84 376.113
    2 -11 11 1113.86 149.598
    2 -11 11 937.508 113.795
    2 -10 -6 5666.29 342.882
    -2 10 6 5217.33 272.782
    -2 10 6 5385.58 250.545
    2 -10 -6 5131.81 354.05
    2 -10 -5 267.317 91.923
    -2 10 5 144.152 59.8302
    2 -10 -5 141.951 84.4371
    -2 10 5 143.046 63.6867
    2 -10 -4 2820.1 301.471
    -2 10 4 2527.12 222.176
    2 -10 -4 2553.71 315.663
    -2 10 4 2357.62 218.521
    -2 10 3 25807.3 737.492
    -2 10 3 27323.4 753.199
    2 -10 -3 26465.9 1119.8
    2 -10 -2 1585.34 241.138
    -2 10 2 1625.47 205.187
    -2 10 2 1243.96 168.524
    2 -10 -2 1388.44 191.007
    -2 10 2 1472.41 177.996
    -2 10 1 5188.77 364.09
    2 -10 -1 5621.53 479.731
    -2 10 1 4846.07 321.1
    -2 10 1 4894.24 347.33
    -2 10 0 1218.48 197.12
    -2 10 0 1144.8 200.549
    -2 10 0 1194.97 156.893
    2 -10 0 1078.26 154.909
    2 -10 0 1150.28 212.743
    2 -10 0 1776.89 264.706
    2 -10 0 1397.21 267.203
    2 -10 1 2804.46 353.638
    -2 10 -1 1479.69 184.604
    2 -10 1 1889.19 236.264
    2 -10 1 2003.38 225.438
    2 -10 1 2742.83 326.055
    -2 10 -1 2059.49 258.09
    2 -10 1 1885.52 234.78
    -2 10 -2 26547.9 929.528
    2 -10 2 23998.3 843.746
    2 -10 2 25385.3 838.466
    -2 10 -2 24494.6 881.3
    -2 10 -2 24042.1 755.266
    2 -10 3 12456.1 604.438
    2 -10 3 11701.5 635.359
    -2 10 -3 13244.1 688.582
    -2 10 -3 12792 564.799
    2 -10 4 18680 824.953
    -2 10 -4 20729.2 757.131
    -2 10 -4 23745.9 907.92
    2 -10 4 23794.4 975.968
    2 -10 4 20853.6 782.611
    2 -10 4 22698.4 837.276
    -2 10 -5 4790.29 450.192
    2 -10 5 4258.59 357.181
    2 -10 5 4399.16 408.965
    -2 10 -5 4155.5 337.333
    2 -10 5 4337.94 413.432
    2 -10 5 5315.23 432.557
    2 -10 6 1047.04 200.561
    2 -10 6 903.622 214.853
    -2 10 -6 879.394 218.731
    2 -10 6 902.157 164.954
    2 -10 6 1005.25 208.822
    2 -10 7 19582.2 927.34
    2 -10 7 16371.2 772.702
    -2 10 -7 17377.2 845.811
    2 -10 7 17871.5 792.496
    2 -10 7 16663.5 655.252
    2 -10 8 2814.65 362.06
    -2 10 -8 3026.24 367.757
    2 -10 8 2730.17 330.211
    2 -10 8 2671.76 250.855
    -2 10 -9 12026.4 690.222
    2 -10 9 11158.7 624.912
    2 -10 9 10056.6 631.977
    2 -10 9 11297.9 568.92
    -2 10 -10 896.417 171.041
    2 -10 10 1181.88 199.975
    2 -10 10 1167.97 170.965
    2 -10 11 2893.49 224.415
    -2 10 -11 3075.86 255.279
    2 -10 11 2606.65 241.381
    2 -10 11 2944.18 269.16
    -2 9 8 749.306 101.752
    2 -9 -8 809.772 139.999
    -2 9 7 745.89 116.81
    2 -9 -7 727.734 165.586
    -2 9 7 660.639 95.0999
    2 -9 -7 722.509 125.667
    -2 9 6 19613.4 605.868
    -2 9 6 21275.3 631.235
    2 -9 -6 22336.1 806.758
    -2 9 6 19487.8 574.297
    2 -9 -6 21845.4 920.291
    -2 9 5 26727.6 744.308
    -2 9 5 27579.6 757.682
    2 -9 -5 31393 1026.94
    2 -9 -5 29650.7 1196.58
    -2 9 4 7592.54 409.888
    -2 9 4 7480.6 412.464
    2 -9 -4 8472.59 558.499
    2 -9 -4 7085.06 637.975
    -2 9 3 499.929 124.441
    -2 9 3 499.907 128.025
    2 -9 -3 549.753 151.572
    2 -9 -3 648.637 200.346
    -2 9 3 692.217 122.539
    -2 9 2 3122.9 263.305
    -2 9 2 3297.54 289.21
    -2 9 2 3334.08 272.123
    2 -9 -2 3814.3 412.234
    2 -9 -2 3748.69 308.548
    2 -9 -2 3353.73 369.279
    -2 9 1 13933.2 601.74
    2 -9 -1 10512.7 1135.27
    -2 9 1 13587.3 540.1
    -2 9 1 14225.3 1142.44
    2 -9 -1 16853.3 700.589
    2 -9 -1 13519.9 558.767
    -2 9 1 13444 584.727
    2 -9 -1 14688.7 774.812
    -2 9 0 23246.2 802.977
    -2 9 0 21804.3 684.281
    2 -9 0 24350.1 1670.25
    2 -9 0 22684.1 752.233
    -2 9 0 22980.8 1495.46
    2 -9 0 23154.7 864.863
    2 -9 1 260.866 102.261
    2 -9 1 247.756 97.7741
    -2 9 -1 182.103 96.9562
    2 -9 1 -132.287 141.633
    -2 9 -1 149.609 65.4743
    -2 9 -1 160.385 81.5684
    2 -9 1 176.155 110.143
    2 -9 1 160.774 64.5941
    -2 9 -2 6900.62 487.846
    2 -9 2 7402.74 453.687
    -2 9 -2 7366.01 417.381
    2 -9 2 6818.69 460.2
    -2 9 -2 5640.22 766.112
    2 -9 2 7991.84 505.271
    2 -9 2 8553.62 936.95
    -2 9 -3 5402.62 437.316
    -2 9 -3 3508.51 634.716
    2 -9 3 5365.16 481.818
    -2 9 -3 5370.93 366.965
    2 -9 3 5948.75 775.978
    2 -9 3 4635.06 366.211
    2 -9 3 5389.2 439.403
    2 -9 3 5126.94 394.365
    2 -9 3 4429.2 402.518
    2 -9 4 877.58 184.608
    2 -9 4 838.516 184.286
    -2 9 -4 751.703 183.004
    2 -9 4 824.615 187.445
    2 -9 4 1282.98 352.924
    -2 9 -4 695.91 292.74
    2 -9 4 913.061 167.975
    -2 9 -4 682.163 154.908
    -2 9 -5 24095.4 962.97
    2 -9 5 23222.3 916.254
    2 -9 5 19561.2 819.453
    -2 9 -5 15607.4 1377.42
    2 -9 5 25197.1 1521.5
    2 -9 5 18286.6 719.028
    2 -9 5 19836.5 852.077
    2 -9 6 28969.2 980.357
    2 -9 6 25868.1 963.297
    -2 9 -6 29037.8 1100.97
    2 -9 6 24536.6 813.128
    2 -9 6 30016.6 1598.77
    2 -9 6 25915.5 1060.32
    -2 9 -7 -23.0981 108.007
    2 -9 7 34.3048 83.5414
    2 -9 7 18.6575 77.1406
    2 -9 7 6.75425 120.895
    2 -9 7 5.51861 70.6005
    2 -9 7 90.2606 125.69
    2 -9 8 31442.6 1186.96
    2 -9 8 30828.2 1084.41
    2 -9 8 30574.2 980.671
    2 -9 9 4236.47 437.619
    2 -9 9 4705.96 373.858
    2 -9 9 3787.37 390.819
    2 -9 9 4416.3 378.489
    2 -9 10 656.495 170.156
    2 -9 10 952.687 182.838
    2 -9 10 819.04 163.742
    2 -9 10 902.346 193.509
    2 -9 11 8185.08 504.583
    2 -9 11 8313.01 489.148
    2 -9 11 8153.59 399.229
    -2 9 -11 9164.19 480.326
    2 -9 12 2024.32 215.375
    2 -9 12 1562.18 192.348
    2 -9 12 1597.33 179.937
    -2 8 9 418.451 81.0576
    2 -8 -9 288.918 90.0261
    2 -8 -8 1055.87 157.385
    -2 8 8 1354.06 156.884
    -2 8 8 1087.18 127.836
    2 -8 -8 1194.7 206.067
    -2 8 7 7610.39 398.518
    2 -8 -7 7785.87 451.641
    2 -8 -7 7257.14 552.945
    -2 8 7 7165.49 380.422
    -2 8 7 7497.87 365.325
    2 -8 -6 10.2569 90.868
    -2 8 6 112.018 78.2631
    2 -8 -6 222.426 146.257
    -2 8 6 98.9686 66.4993
    -2 8 5 10044.6 476.169
    2 -8 -5 10952.4 811.035
    -2 8 5 10519.6 491.225
    2 -8 -5 11427 647.419
    -2 8 4 26562.7 779.301
    -2 8 4 27021.4 783.682
    2 -8 -4 27291.6 1027.56
    2 -8 -4 28288.1 1248.46
    -2 8 3 6540.68 383.163
    2 -8 -3 5818.67 929.278
    -2 8 3 6294.76 365.816
    2 -8 -3 6819.01 483.493
    -2 8 3 5983.43 352.078
    2 -8 -3 7465.12 406.243
    2 -8 -3 5630.17 508.037
    -2 8 2 3972.01 293.934
    2 -8 -2 4402.32 406.817
    -2 8 2 3839.53 281.945
    -2 8 2 3985.05 309.594
    2 -8 -2 3201.23 352.37
    2 -8 -2 3319.64 633.182
    2 -8 -2 4655.22 348.066
    -2 8 1 83.0331 65.4151
    2 -8 -1 140.528 230.854
    2 -8 -1 50.4691 71.7216
    2 -8 -1 152.913 45.8707
    -2 8 1 47.0916 63.864
    2 -8 -1 114.428 57.3419
    -2 8 1 110.4 65.5354
    -2 8 1 92.7966 103.339
    2 -8 -1 110.257 88.7653
    2 -8 0 26447.6 752.583
    -2 8 0 26166 825.611
    2 -8 0 27573.2 782.601
    -2 8 0 24895.2 705.979
    2 -8 0 30216.1 1862.61
    -2 8 0 24613 833.056
    2 -8 0 25664.4 849.013
    -2 8 0 22527.2 1419.79
    2 -8 0 31399 993.214
    2 -8 1 23671.3 1601.92
    2 -8 1 20357.8 693.782
    -2 8 -1 21034.4 769.809
    2 -8 1 20718.8 774.33
    -2 8 -1 18038.4 611.261
    2 -8 1 17037.3 652.614
    2 -8 1 19896.7 675.879
    -2 8 -1 18059.9 1275.9
    2 -8 2 6508.93 419.38
    -2 8 -2 7042.16 459.911
    2 -8 2 7533.96 860.915
    -2 8 -2 6082.56 753.861
    2 -8 2 5755.98 385.265
    2 -8 2 6198.68 393.947
    -2 8 -2 5733.31 360.062
    -2 8 -3 30122.6 1726.58
    2 -8 3 32561.2 973.437
    -2 8 -3 37203.8 976.021
    -2 8 -3 34459.5 1110.36
    2 -8 3 32868.9 891.079
    2 -8 3 36870.8 983.201
    2 -8 3 37388 1145.24
    2 -8 4 8907.01 584.843
    -2 8 -4 7559.39 941.67
    2 -8 4 8463.44 531.927
    2 -8 4 8507.62 494.832
    2 -8 4 10267.8 932.966
    2 -8 4 10074.9 539.471
    2 -8 4 7406.38 460.017
    2 -8 4 8133.79 446.89
    -2 8 -4 9033.84 595.159
    2 -8 5 35.9106 91.5408
    2 -8 5 -41.9391 120.998
    2 -8 5 40.1908 68.8911
    2 -8 5 97.3723 160.133
    2 -8 5 64.7628 71.0087
    2 -8 5 68.6715 61.5759
    2 -8 5 93.0227 68.2032
    2 -8 6 1096.54 197.329
    2 -8 6 1427.69 230.138
    2 -8 6 1296.34 244.971
    2 -8 6 1847.05 368.375
    2 -8 6 1455.83 257.161
    2 -8 6 1317.6 172.205
    2 -8 6 1218.58 179.021
    -2 8 -6 1258.64 359.983
    2 -8 7 2231.48 273.874
    2 -8 7 2621.13 426.076
    2 -8 7 2549.92 282.713
    2 -8 7 2415.04 299.166
    2 -8 7 2231.21 237.708
    2 -8 7 2506.17 326.456
    2 -8 7 2398.36 319.816
    2 -8 8 12387.5 644.008
    2 -8 8 12793 702.156
    2 -8 8 13565.3 668.176
    2 -8 8 12378 749.725
    2 -8 9 68477.8 1636.39
    2 -8 9 67858.8 1555.93
    2 -8 9 72660.4 1500.12
    2 -8 9 69502.3 1826.79
    2 -8 10 2939.59 275.573
    2 -8 10 3352.15 353.27
    2 -8 10 3019.35 348.944
    2 -8 10 2931.4 363.558
    2 -8 11 140.855 103.189
    2 -8 11 6.60201 82.1456
    2 -8 11 3.94568 101.229
    2 -8 12 5301.29 380.355
    2 -8 12 5221.7 370.152
    2 -8 12 4760.92 386.754
    2 -8 13 7815.4 429.328
    -2 7 10 2886.47 214.787
    2 -7 -10 2852.31 260.747
    2 -7 -9 6033.78 451.341
    -2 7 9 6115.15 341.572
    -2 7 9 5876.96 307.91
    -2 7 8 2598.11 221.869
    -2 7 8 2541.8 236.862
    2 -7 -8 2290.78 304.901
    2 -7 -8 2546.42 255.589
    -2 7 7 832.3 147.551
    -2 7 7 951.887 143.304
    2 -7 -7 576.11 145.732
    2 -7 -7 936.374 188.662
    -2 7 7 1061.27 161.999
    -2 7 6 16669 616.624
    -2 7 6 16484.5 617.031
    2 -7 -6 17141.3 750.011
    2 -7 -6 17099.6 913.834
    -2 7 5 22545 715.793
    -2 7 5 21616.6 690.938
    -2 7 5 22253 1774.42
    2 -7 -5 23187 896.053
    2 -7 -5 22643.8 1142.27
    2 -7 -4 27.0802 98.355
    -2 7 4 191.768 79.4155
    2 -7 -4 480.347 283.653
    -2 7 4 435.533 333.774
    -2 7 4 241.275 79.9491
    -2 7 4 153.597 70.768
    2 -7 -4 108.846 79.8277
    -2 7 3 3569.94 264.464
    -2 7 3 3581.59 643.916
    -2 7 3 3134.47 254.805
    2 -7 -3 3602.03 353.205
    -2 7 3 3190.7 248.574
    2 -7 -3 2913.22 629.837
    2 -7 -3 3303.34 407.461
    -2 7 2 719.172 116.279
    -2 7 2 599.719 100.731
    -2 7 2 759.281 119.137
    2 -7 -2 856.001 138.799
    -2 7 2 674.405 126.729
    2 -7 -2 642.87 158.679
    -2 7 2 708.019 224.554
    2 -7 -2 587.311 156.919
    -2 7 2 696.956 177.789
    2 -7 -2 626.083 121.76
    2 -7 -2 349.259 185.838
    2 -7 -1 6162.53 442.779
    2 -7 -1 7424.11 469.257
    2 -7 -1 7610.17 387.698
    -2 7 1 7217.41 393.586
    2 -7 -1 8087.15 917.459
    -2 7 1 6524.89 685.256
    2 -7 -1 5358.56 369.193
    -2 7 1 4853.2 285.619
    -2 7 1 6834.77 409.872
    2 -7 0 13790.8 566.562
    2 -7 0 16712.8 1301.99
    -2 7 0 16415.5 1175.38
    -2 7 0 13788.3 1037.79
    -2 7 0 14493.2 576.582
    2 -7 0 14758.2 536.434
    2 -7 0 14091.1 597.473
    -2 7 0 13385.4 599.976
    -2 7 -1 13.4152 39.6624
    2 -7 1 22.7403 207.33
    2 -7 1 -67.0496 48.4483
    -2 7 -1 164.975 128.176
    -2 7 -1 11.7509 157.642
    2 -7 1 72.9264 59.4573
    2 -7 2 303.065 83.0776
    -2 7 -2 242.319 88.3218
    2 -7 2 232.474 67.4343
    -2 7 -2 62.6455 156.609
    2 -7 2 391.761 227.739
    -2 7 -2 86.9892 171.285
    2 -7 2 293.019 87.7401
    2 -7 3 2273.43 446.009
    -2 7 -3 1975.24 272.214
    2 -7 3 2025.18 222.579
    2 -7 3 1300.61 190.259
    -2 7 -3 2178.74 402.768
    2 -7 3 2057.08 266.49
    2 -7 3 2259.56 232.699
    -2 7 -3 2149.13 468.888
    2 -7 3 1973.9 203.959
    -2 7 -4 13420.9 1156.91
    2 -7 4 14014.5 589.188
    2 -7 4 12943.5 610.731
    2 -7 4 15442.1 665.654
    2 -7 4 14202.6 661.111
    2 -7 4 13037.7 580.724
    2 -7 4 13262.8 531.131
    2 -7 5 2640.23 288.905
    2 -7 5 2675.05 435.353
    2 -7 5 2682.45 264.504
    2 -7 5 2214.04 265.765
    -2 7 -5 2723.02 504.808
    2 -7 5 2936.59 320.992
    2 -7 5 2606.14 252.022
    2 -7 5 2387.44 225.231
    -2 7 -6 9734.13 917.287
    2 -7 6 10168.7 600.069
    2 -7 6 11899.4 684.804
    2 -7 6 10089.2 474.098
    2 -7 6 9984.67 557.682
    2 -7 6 10142.2 523.815
    2 -7 6 10269.9 527.458
    2 -7 6 9744.06 448.613
    2 -7 6 10979 867.069
    2 -7 7 10065.5 554.4
    2 -7 7 8909.25 503.836
    2 -7 7 10009.5 628.322
    2 -7 7 9709.38 582.616
    -2 7 -7 9001.06 888.529
    2 -7 7 9722.16 427.38
    2 -7 7 9368.26 457.791
    2 -7 7 9565.99 833.386
    2 -7 7 9826.84 569.81
    2 -7 8 3201.01 385.827
    2 -7 8 2912.82 452.031
    2 -7 8 2746.4 334.891
    2 -7 8 3021.93 324.872
    2 -7 8 2891.28 238.062
    2 -7 8 2844.54 303.745
    2 -7 9 8317.42 573.865
    2 -7 9 8746.68 498.295
    2 -7 9 8050.15 635.773
    2 -7 9 8533.26 571.926
    2 -7 9 7611.44 390.251
    2 -7 10 1073.58 229.317
    2 -7 10 1219.17 246.712
    2 -7 10 1112.5 236.777
    2 -7 10 1161.88 151.045
    2 -7 11 13248.9 677.259
    2 -7 11 13709.4 712.949
    2 -7 11 14234.5 728.966
    2 -7 12 1558.13 221.132
    2 -7 12 1320.97 220.844
    2 -7 12 1168.86 183.159
    2 -7 13 8562.65 486.651
    -2 6 11 4712.61 284.162
    2 -6 -11 4461.17 316.257
    2 -6 -10 85.0276 70.3542
    -2 6 10 68.4259 42.7323
    2 -6 -9 1599.99 260.291
    -2 6 9 1741 187.875
    -2 6 9 1761.1 203.299
    -2 6 8 1969.55 218.485
    2 -6 -8 2271.19 339.946
    -2 6 8 1971.2 204.002
    2 -6 -8 2125.81 256.623
    -2 6 7 3766.01 297.075
    -2 6 7 3653.52 281.993
    2 -6 -7 4171.25 443.225
    2 -6 -7 3708.39 327.282
    2 -6 -6 4559.36 396.956
    -2 6 6 4024.9 295.769
    -2 6 6 4809.77 328.754
    2 -6 -6 4694.56 467.537
    -2 6 6 4455.07 752.873
    -2 6 5 2045.61 210.237
    -2 6 5 2203.08 512.314
    2 -6 -5 1804.26 300.956
    -2 6 5 1996.2 205.706
    2 -6 -5 2062.2 256.375
    -2 6 4 5587.08 326.284
    -2 6 4 5848.35 309.051
    -2 6 4 5805.19 585.452
    -2 6 4 5980.39 792.933
    2 -6 -4 5123.78 488.36
    -2 6 4 5327.18 302.328
    2 -6 -4 5879.47 405.534
    -2 6 4 5529.26 317.612
    2 -6 -4 4109.76 616.507
    -2 6 3 729.694 112.443
    2 -6 -3 463.027 160.792
    -2 6 3 1004.53 135.269
    -2 6 3 861.034 127.759
    2 -6 -3 896.34 192.656
    -2 6 3 1383.08 290.903
    -2 6 3 1282.77 347.644
    2 -6 -3 934.596 155.441
    -2 6 3 1199.94 157.367
    2 -6 -2 1828.6 407.913
    2 -6 -2 1699.98 218.108
    -2 6 2 2491.96 476.684
    -2 6 2 2230.78 423.237
    -2 6 2 1476.23 269.937
    2 -6 -2 1870.05 440.995
    -2 6 1 15346 970.083
    -2 6 1 19274.4 1186.78
    -2 6 1 16571.6 1038.44
    2 -6 -1 18788.1 1232.88
    2 -6 -1 19791.4 1350.06
    2 -6 0 749.51 301.693
    -2 6 0 556.086 232.284
    -2 6 0 253.53 137.73
    -2 6 -1 5276.53 625.167
    2 -6 1 6539.32 732.113
    -2 6 -1 5445.7 640.725
    -2 6 -2 42594.4 1748.72
    -2 6 -2 50093.1 1918.74
    2 -6 3 10692.1 942.896
    -2 6 -3 7853.53 750.476
    -2 6 -3 9833.8 894.266
    2 -6 4 5981.91 613.495
    -2 6 -4 4896.8 643.075
    2 -6 5 315.455 91.0724
    2 -6 5 586.116 183.22
    2 -6 5 514.322 131.071
    -2 6 -5 500.349 194.249
    2 -6 5 315.905 95.2764
    2 -6 6 847.846 155.277
    2 -6 6 1089 204.426
    2 -6 6 909.796 146.215
    2 -6 6 1066.24 145.152
    2 -6 6 1189.69 190.607
    2 -6 6 823.414 153.596
    -2 6 -6 891.297 285.387
    2 -6 6 988.279 145.518
    2 -6 6 1140.16 246.421
    2 -6 7 1258.17 276.752
    2 -6 7 1236.98 192.579
    2 -6 7 1174.42 207.528
    2 -6 7 1325.13 217.853
    2 -6 7 1199.92 199.018
    2 -6 7 1119.69 139.291
    -2 6 -7 644.539 194.279
    2 -6 8 50274.4 1324.03
    2 -6 8 46870.2 1309.52
    2 -6 8 49927.8 1475.42
    2 -6 8 49178.5 1857.73
    2 -6 8 47824.3 977.698
    2 -6 8 52565.9 1178.43
    2 -6 9 46441 1473.96
    2 -6 9 49336.1 1379.57
    2 -6 9 45292.9 1303.49
    2 -6 9 44615 953.669
    2 -6 9 48236.8 953.636
    2 -6 10 5530.53 462.639
    2 -6 10 5907.39 497.934
    2 -6 10 5627.93 500.629
    2 -6 10 5302.36 336.842
    2 -6 10 5547.13 356.697
    2 -6 11 711.174 181.345
    2 -6 11 751.292 171.168
    2 -6 11 795.105 205.828
    2 -6 11 655.004 129.532
    2 -6 11 699.711 134.022
    2 -6 12 4021.58 347.009
    2 -6 12 4233.02 373.048
    2 -6 12 4010.63 394.302
    2 -6 12 3849.87 299.895
    2 -6 13 1437.11 213.781
    2 -5 -12 1628.23 153.803
    -2 5 12 2069.86 187.272
    -2 5 11 789.453 136.643
    2 -5 -11 592.894 139.478
    2 -5 -10 1165 224.633
    -2 5 10 1121.39 167.861
    -2 5 10 1394.33 176.746
    -2 5 9 2394.64 226.873
    -2 5 9 2640.28 262.516
    2 -5 -9 2642.88 341.693
    -2 5 8 14666.4 559.154
    -2 5 8 14521.7 586.147
    2 -5 -8 14982.1 638.28
    2 -5 -8 14674.6 846.173
    2 -5 -7 3929.98 416.641
    -2 5 7 3793.05 242.06
    2 -5 -7 3744.06 313.65
    -2 5 7 3717.53 294.759
    -2 5 7 3478.71 270.526
    -2 5 7 4236.31 676.178
    2 -5 -6 10369.9 527.695
    -2 5 6 9812.02 447.651
    -2 5 6 10862.8 414.713
    2 -5 -6 10285.3 1153.37
    -2 5 6 10228.2 462.591
    -2 5 6 10502.3 1024.46
    -2 5 5 1518.26 150.119
    -2 5 5 1555.04 169.85
    -2 5 5 1684.68 177.454
    2 -5 -5 1604.08 208.195
    -2 5 5 1062.39 209.905
    -2 5 5 1691.89 423.073
    2 -5 -5 1596.6 458.201
    -2 5 4 5583.81 301.304
    -2 5 4 5454.43 476.612
    2 -5 -4 4910.35 685.419
    2 -5 -4 6077.07 386.24
    -2 5 4 5628.14 659.168
    -2 5 4 5645.97 296.517
    2 -5 -3 13441 1077.07
    -2 5 3 13103.8 1001.27
    -2 5 3 14485.8 999.073
    -2 5 3 11519.6 664.802
    -2 5 2 30086.7 1483.78
    2 -5 -2 29301.6 1504.03
    -2 5 2 29430.9 1274.62
    -2 5 2 24932.6 1060.34
    -2 5 1 90938.4 2422.28
    2 -5 -1 90400.7 2526.52
    -2 5 1 77947.1 1894.69
    -2 5 1 74226.5 1938.91
    -2 5 0 14722.8 976.045
    -2 5 0 13343.6 849.796
    -2 5 0 12087.5 690.682
    2 -5 0 15506.3 1013.51
    2 -5 0 14292.3 1023.88
    2 -5 1 2959.61 498.577
    2 -5 1 3228.95 319.565
    -2 5 -1 3964.11 470.661
    -2 5 -1 3143.19 458.288
    2 -5 2 42.7768 137.794
    -2 5 -2 -0.83774 104.054
    -2 5 -2 33.9637 96.338
    2 -5 3 4472.86 541.343
    -2 5 -3 3675.56 479.499
    -2 5 -3 3963.86 529.788
    2 -5 4 998.146 238.558
    -2 5 -4 527.042 203.104
    -2 5 -4 685.535 251.706
    -2 5 -5 486.411 201.624
    2 -5 5 587.483 184.116
    2 -5 6 3967.53 263.107
    2 -5 6 3532.53 313.024
    2 -5 6 3052.96 279.817
    2 -5 6 3807.54 282.979
    -2 5 -6 3915.66 501.031
    2 -5 6 3834.27 436.09
    2 -5 7 3581.33 355.023
    2 -5 7 3904.5 342.959
    2 -5 7 3728.66 450.514
    2 -5 7 3929.65 308.013
    2 -5 7 3605.72 253.754
    -2 5 -7 3197.41 452.557
    2 -5 7 3839.24 358.473
    2 -5 7 3475.95 221.105
    2 -5 8 2333.81 292.252
    2 -5 8 1724.3 261.912
    2 -5 8 2060.44 265.182
    2 -5 8 1765.71 194.038
    2 -5 8 1796.74 169.985
    2 -5 8 2086.46 365.919
    2 -5 9 30492.9 1139.03
    2 -5 9 32330 1086.06
    -2 5 -9 30145.1 1504.31
    2 -5 9 30000 804.549
    2 -5 9 32529.9 803.679
    2 -5 10 3120.42 372.757
    2 -5 10 3795.22 387.916
    2 -5 10 3085.1 274.054
    2 -5 10 3508.15 300.735
    2 -5 10 3856.76 410.857
    2 -5 11 4429.22 340.571
    2 -5 11 4667.32 418.529
    2 -5 11 4375.56 359.863
    2 -5 11 4525.92 458.218
    2 -5 11 4704.41 427.709
    2 -5 12 4379.06 421.566
    2 -5 12 4767.36 375.976
    2 -5 12 4468.56 350.784
    2 -5 13 1652.93 231.271
    -2 4 12 364.881 99.1868
    2 -4 -12 265.424 89.8515
    2 -4 -12 394.562 87.1701
    -2 4 11 5143.39 361.061
    2 -4 -11 5191.55 415.294
    -2 4 10 452.788 114.062
    -2 4 10 287.149 102.265
    2 -4 -10 393.834 124.178
    -2 4 9 5863.79 386.12
    -2 4 9 6020.9 369.153
    -2 4 9 6353.89 482.256
    -2 4 9 6393.27 344.623
    2 -4 -9 5469.11 497.951
    2 -4 -8 767.961 183.013
    2 -4 -8 840.115 144.124
    -2 4 8 844.382 120.628
    -2 4 8 809.228 141.495
    -2 4 8 727.756 132.639
    -2 4 8 642.317 262.011
    -2 4 8 1000.22 184.7
    -2 4 7 14850.7 538.191
    -2 4 7 16985.8 1221.48
    2 -4 -7 15351.8 1408.16
    -2 4 7 15683.5 570.045
    -2 4 7 14751 546.943
    -2 4 7 14279.3 678.131
    -2 4 7 14990.3 488.348
    2 -4 -7 14927.8 625.421
    2 -4 -6 3583.51 703.931
    -2 4 6 3517.41 250.841
    -2 4 6 3719.81 261.813
    -2 4 6 3204.71 502.189
    -2 4 6 3596.22 232.409
    2 -4 -6 2159.49 219.089
    -2 4 5 3179.84 223.253
    -2 4 5 3750.88 497.363
    2 -4 -5 2719.4 529.583
    -2 4 4 46896.1 1667.96
    2 -4 -4 45779.9 1989.64
    -2 4 4 49034.6 1796.82
    2 -4 -3 20665.8 1240.19
    -2 4 3 19511.5 1130.8
    -2 4 3 21736.1 1060.85
    -2 4 3 17318.6 742.05
    2 -4 -2 21588.5 1200.38
    -2 4 2 19376.1 1125.16
    -2 4 2 21339 929.848
    -2 4 2 18210.5 811.976
    -2 4 1 7031.29 713.565
    -2 4 1 8294.2 505.253
    -2 4 1 7182.18 525.804
    2 -4 0 20193.2 1102.31
    -2 4 0 19217.9 1084.55
    -2 4 0 16893.7 666.717
    -2 4 0 18532.8 856.818
    2 -4 1 156.249 81.3402
    -2 4 -1 154.481 115.746
    -2 4 -1 94.1466 47.1376
    -2 4 -1 201.468 140.776
    2 -4 1 25.5472 77.0607
    -2 4 -2 14307.1 830.493
    -2 4 -2 13133.1 873.874
    2 -4 2 14206.3 662.149
    2 -4 3 4740.78 501.991
    2 -4 3 4228.9 331.259
    -2 4 -3 3935.12 483.107
    2 -4 3 4053.64 310.041
    -2 4 -3 4337.14 470.787
    -2 4 -4 9872.84 809.982
    2 -4 4 11809.9 715.196
    2 -4 4 10149.1 597.846
    -2 4 -4 9531.55 702.611
    2 -4 4 9025.97 477.059
    2 -4 5 12657 785.941
    2 -4 5 13855.7 693.883
    -2 4 -5 13433.8 851.024
    2 -4 5 14107.5 741.707
    2 -4 6 22257.1 966.392
    2 -4 6 21626.1 935.023
    -2 4 -6 21997.8 1113.89
    2 -4 6 23416.7 791.766
    2 -4 7 1430.96 214.762
    2 -4 7 1821.29 249.872
    2 -4 7 1524.95 224.005
    2 -4 7 1605.36 279.939
    2 -4 7 1404.63 162.861
    2 -4 7 1563.64 266.766
    2 -4 7 1439.88 144.925
    2 -4 8 2147.54 189.522
    2 -4 8 2190.43 289.061
    2 -4 8 1991.3 264.627
    2 -4 8 1957.88 200.801
    2 -4 8 2332.54 300.208
    -2 4 -9 16607.2 1086.01
    2 -4 9 18043.6 836.683
    2 -4 9 19286.4 885.99
    2 -4 9 16885.2 707.436
    2 -4 9 16770.3 616.543
    2 -4 9 18493.6 823.102
    2 -4 9 17290.3 600.609
    2 -4 10 3.28034 96.4007
    2 -4 10 -142.787 138.444
    2 -4 10 3.15908 179.769
    2 -4 10 87.5525 83.1871
    2 -4 10 72.0612 109.585
    2 -4 10 40.3028 62.3547
    2 -4 11 4614.09 393.731
    2 -4 11 5248.18 432.349
    2 -4 11 4414.6 453.174
    2 -4 11 4940.55 391.196
    2 -4 11 4883.41 380.389
    2 -4 12 278.629 89.4795
    2 -4 12 -43.4393 136.348
    2 -4 12 -50.1554 91.8143
    2 -4 12 26.9582 60.1673
    2 -4 13 11198.9 587.367
    -2 3 13 291.584 78.905
    -2 3 12 549.561 130.868
    2 -3 -12 261.549 78.3439
    2 -3 -12 577.571 121.838
    -2 3 11 959.807 177.896
    -2 3 11 846.746 140.45
    2 -3 -11 1092.12 209.304
    -2 3 10 185.399 92.3934
    2 -3 -10 204.194 100.026
    -2 3 10 102.915 64.7086
    -2 3 10 94.0849 105.415
    -2 3 10 57.6825 62.5996
    -2 3 9 12672.3 534.366
    -2 3 9 13057.1 711.352
    -2 3 9 13627.4 1145.03
    2 -3 -9 14281.1 1451.24
    2 -3 -9 12246.2 718.095
    -2 3 9 13547.3 511.052
    -2 3 9 12488.9 566.159
    -2 3 8 2176.69 274.258
    -2 3 8 2095.62 205.221
    -2 3 8 2160.3 218.509
    -2 3 8 2332.35 199.993
    -2 3 8 2191.01 425.342
    2 -3 -8 2176.59 283.87
    2 -3 -8 1777.9 537.151
    -2 3 7 875.456 128.286
    -2 3 7 811.141 127.655
    -2 3 7 1366.62 164.232
    -2 3 7 899.186 173.593
    -2 3 7 634.482 207.456
    -2 3 7 1015.95 129.561
    2 -3 -7 668.303 296.223
    -2 3 6 5917.25 305.161
    -2 3 6 5519.35 297.071
    2 -3 -6 5342.64 748.322
    -2 3 6 5665.95 566.263
    -2 3 5 5216.72 570.642
    -2 3 5 5461.73 513.342
    2 -3 -5 5197.03 691.703
    -2 3 4 999.717 246.456
    -2 3 4 901.852 207.982
    2 -3 -4 1154.06 367.424
    2 -3 -3 2953.06 462.041
    -2 3 3 2941.91 328.056
    -2 3 3 2706.41 402.431
    -2 3 3 2529.14 257.376
    2 -3 -2 11631.4 823.223
    -2 3 2 12368.4 834.783
    -2 3 2 13087.4 626.078
    -2 3 2 11204.6 556.279
    2 -3 -1 42305.9 1462.71
    -2 3 1 39567.2 1476.11
    -2 3 1 38604.5 898.995
    2 -3 0 11557.1 770.116
    -2 3 0 11795.9 604.707
    -2 3 0 10685.3 782.838
    -2 3 0 10471.7 401.871
    2 -3 0 9256.82 323.29
    2 -3 1 22113.3 1016.61
    2 -3 1 19824.9 911.923
    -2 3 -1 22498.6 1130.01
    -2 3 -1 19793.5 468.957
    -2 3 -1 24846.6 933.384
    2 -3 1 22179.2 454.929
    2 -3 2 19308.6 869.941
    -2 3 -2 15601.1 397.754
    2 -3 2 18367.2 806.17
    -2 3 -2 18929.5 1004.6
    -2 3 -2 20267.9 897.36
    2 -3 2 16987.9 493.54
    2 -3 3 1357.65 195.361
    2 -3 3 1569.59 230.368
    -2 3 -3 1605.3 205.035
    -2 3 -3 1532.87 282.539
    2 -3 3 1297.62 159.779
    -2 3 -3 1503.96 258.317
    2 -3 4 68313.5 1441.99
    -2 3 -4 69855 2114.86
    2 -3 4 66037.2 1331.08
    -2 3 -4 70831.2 1719.25
    2 -3 5 10401.6 561.38
    2 -3 5 10551.6 624.476
    -2 3 -5 10672.5 854.062
    2 -3 5 10788.9 630.998
    -2 3 -5 10208.6 674.705
    2 -3 6 3353.89 418.834
    2 -3 6 3902.78 419.055
    2 -3 6 3403.09 357.918
    -2 3 -6 3933.28 441.787
    2 -3 7 57558.5 1324.7
    2 -3 7 57339.5 1787.76
    2 -3 7 57598.4 1297.85
    2 -3 7 56312.9 987.733
    2 -3 7 59589.3 1387.43
    2 -3 7 57211.4 2017.54
    2 -3 7 57319.1 1030.12
    2 -3 7 55272.6 913.633
    -2 3 -8 20242.7 1096.6
    2 -3 8 23383.4 872.992
    2 -3 8 23228.8 1322.69
    2 -3 8 22156.8 860.855
    2 -3 8 22892.1 925.019
    2 -3 8 22342.6 709.025
    2 -3 8 21359.9 613.074
    2 -3 8 21022.4 657.055
    2 -3 9 342.518 116.294
    2 -3 9 280.7 79.8719
    2 -3 9 199.709 162.271
    -2 3 -9 234.17 142.207
    2 -3 9 515.719 133.221
    2 -3 9 377.22 99.8343
    2 -3 9 382.031 164.048
    2 -3 10 28662.2 1014.7
    2 -3 10 31200.7 1143.38
    2 -3 10 29606.8 934.481
    2 -3 10 29966.7 1171.51
    2 -3 10 27374.4 945.625
    2 -3 10 29408.9 892.124
    2 -3 11 2100.09 267.179
    2 -3 11 2195.9 320.645
    2 -3 11 1848.06 250.923
    2 -3 11 2191.39 266.69
    2 -3 11 2032.17 261.988
    2 -3 12 21.0356 108.663
    2 -3 12 -42.591 96.9897
    2 -3 12 49.3718 61.8503
    2 -3 12 164.584 73.847
    2 -3 13 1550.81 214.409
    -2 2 14 69.0458 51.2724
    -2 2 13 1081.16 170.303
    2 -2 -12 6066.08 370.66
    -2 2 12 6127.81 425.794
    -2 2 12 6617.28 401.975
    -2 2 11 141.733 111.444
    -2 2 11 58.0215 57.907
    -2 2 10 1094.02 165.618
    -2 2 10 975.748 182.062
    -2 2 10 883.062 166.516
    -2 2 10 1070.41 230.338
    2 -2 -10 855.987 187.648
    -2 2 9 2592.23 258.69
    -2 2 9 2792.1 250.712
    -2 2 9 2725.68 450.649
    2 -2 -9 2643.95 569.351
    -2 2 9 2630.9 221.046
    2 -2 -9 2717.92 326.939
    -2 2 9 1866.55 280.285
    -2 2 8 11943.4 435.919
    2 -2 -8 12626.3 1249.17
    -2 2 8 11687 498.165
    2 -2 -8 10950.5 634.201
    -2 2 8 11059.8 852.619
    -2 2 8 11937.4 646.945
    -2 2 8 11655.5 470.029
    -2 2 7 215.228 69.4974
    -2 2 7 274.826 67.938
    -2 2 7 370.846 144.186
    -2 2 7 107.242 54.9053
    -2 2 7 188.068 69.0217
    -2 2 6 84349.5 2032.4
    2 -2 -6 88090.6 2990.93
    2 -2 -5 1273.29 354.135
    -2 2 5 1791.2 261.194
    -2 2 5 2000.22 323.44
    -2 2 4 3418.03 338.391
    -2 2 4 4013.59 456.204
    -2 2 4 3468.61 220.601
    2 -2 -4 4204.34 538.994
    2 -2 -3 45681.3 1582.53
    -2 2 3 44281.7 1511.53
    -2 2 3 42451.2 891.267
    -2 2 3 43620.6 1149.52
    2 -2 -2 13460.1 811.562
    -2 2 2 11734.4 548.555
    -2 2 2 11405.3 764.731
    2 -2 -1 96674.1 2126.28
    -2 2 1 100138 1425.05
    -2 2 0 124257 1275.98
    2 -2 0 128891 2240.52
    2 -2 1 28277.6 940.957
    2 -2 1 25891.8 1035.45
    -2 2 -1 27458.5 731.308
    2 -2 1 27992.2 782.679
    -2 2 -1 25500.8 358.183
    2 -2 2 102119 1683.46
    -2 2 -2 98198.5 2206.43
    2 -2 2 93766 1920.57
    -2 2 -2 90524.3 1638.65
    2 -2 2 92156.8 1347.63
    2 -2 3 69170.9 1555.18
    -2 2 -3 68806.2 1954.2
    2 -2 3 64937 1205.81
    2 -2 4 120.384 70.4842
    2 -2 4 162.031 118.791
    -2 2 -4 59.551 103.242
    2 -2 4 34.4617 37.0313
    2 -2 5 40951.3 1069.07
    -2 2 -5 47060.9 1875.09
    2 -2 5 39912.6 1235.88
    2 -2 5 44588.4 1321.83
    -2 2 -5 44732.9 1345.94
    2 -2 6 2633.88 373.159
    2 -2 6 2762.17 362.832
    -2 2 -6 2519.93 327.2
    2 -2 7 9880.17 771.447
    2 -2 7 9917.24 809.344
    2 -2 7 11138.6 592.304
    2 -2 7 10130.6 406.535
    2 -2 7 10458.9 601.035
    2 -2 7 10328.1 435.613
    2 -2 7 10011.2 385.41
    -2 2 -7 8856.59 656.901
    2 -2 8 4927.19 382.973
    2 -2 8 5073.5 435.883
    2 -2 8 5178.85 647.103
    2 -2 8 5182.32 332.198
    -2 2 -8 4717.76 524.256
    -2 2 -8 5888.55 889.619
    2 -2 8 5166.8 467.447
    2 -2 8 5140.5 339.242
    2 -2 8 4545.34 290.168
    2 -2 8 5047.04 684.991
    2 -2 9 6498.59 460.785
    2 -2 9 6145.9 408.575
    -2 2 -9 6816.13 975.776
    2 -2 9 6288.16 422.5
    2 -2 9 5971.74 388.705
    2 -2 9 6323.96 548.379
    2 -2 10 1950.12 321.878
    2 -2 10 1922.05 266.051
    2 -2 10 2048.25 268.716
    2 -2 10 2155.44 249.648
    2 -2 10 2042.16 272.181
    2 -2 11 951.87 183.125
    2 -2 11 982.075 172.688
    2 -2 11 854.47 214.9
    2 -2 11 740.308 166.447
    2 -2 11 880.786 193.206
    2 -2 12 3208.52 310.738
    2 -2 12 2971.28 352.433
    2 -2 13 8467.86 456.128
    -2 1 14 57.0491 48.7625
    -2 1 13 1813.67 227.782
    -2 1 12 96.6838 101.494
    -2 1 12 27.1175 74.7765
    2 -1 -12 26.1501 51.87
    -2 1 11 4515.81 352.924
    -2 1 11 4655.95 393.768
    -2 1 10 16741.7 710.053
    -2 1 10 16853.5 634.441
    -2 1 10 16301.9 856.356
    -2 1 10 15646.3 1100.49
    -2 1 9 1455.24 190.422
    -2 1 9 1828 287.776
    2 -1 -9 1801.35 251.569
    -2 1 9 1410.31 302.06
    2 -1 -9 1192.3 395.42
    -2 1 9 1796.75 188.395
    -2 1 9 1541.86 201.726
    -2 1 8 7320.22 391.663
    2 -1 -8 7661.06 912.473
    -2 1 8 6878.59 621.153
    -2 1 8 7942.87 544.679
    -2 1 8 7282.91 370.088
    -2 1 8 7703 346.814
    2 -1 -8 8021.5 500.683
    2 -1 -7 4843.39 702.776
    -2 1 7 3976.76 453.433
    2 -1 -6 63589.3 2423.18
    -2 1 6 68694.6 1689.55
    -2 1 6 61921.3 1640.7
    -2 1 5 1588.14 255.256
    -2 1 5 1406.67 244.856
    2 -1 -5 1521.74 380.788
    2 -1 -4 12631.1 849.548
    -2 1 4 10187.5 670.109
    -2 1 4 10876 356.349
    -2 1 4 11701.5 639.204
    2 -1 -3 55342.4 1603.98
    -2 1 3 53625.8 1589.51
    -2 1 3 53223.6 1186.94
    -2 1 2 69333.6 1436
    -2 1 2 69021 1803.37
    -2 1 2 70171.9 1280.8
    2 -1 -1 633.378 160.359
    -2 1 1 496.428 171.359
    -2 1 1 682.587 113
    -2 1 1 560.368 140.71
    -2 1 0 69097.3 1443.37
    2 -1 0 68675.7 1490.03
    -2 1 0 72384.2 1043.05
    2 -1 1 114931 2232.49
    -2 1 -1 118633 2018.52
    2 -1 1 117961 1900.19
    2 -1 1 114697 1500.53
    2 -1 2 5456.62 400.291
    2 -1 2 4938.36 446.959
    2 -1 2 5350.31 272.792
    -2 1 -2 5886.68 547.71
    -2 1 -2 5262.87 468.492
    2 -1 3 32351.5 1087.64
    -2 1 -3 31057.6 1274.37
    2 -1 3 31874.1 932.322
    2 -1 3 29340 610.273
    2 -1 4 25210.2 953.63
    -2 1 -4 23427.4 1290.74
    2 -1 4 22661.5 644.994
    2 -1 4 25058.4 889.146
    2 -1 5 15518.1 839.754
    2 -1 5 15565 813.92
    2 -1 6 70458.5 1423.1
    2 -1 6 69523.8 1951.75
    2 -1 6 70573.5 1522.51
    2 -1 6 68430.5 1846.86
    2 -1 6 66697.1 1044.24
    2 -1 6 68958.5 965.82
    2 -1 7 2721.23 320.379
    2 -1 7 2575.22 204.617
    2 -1 7 2534.03 322.044
    -2 1 -7 3446.69 697.924
    2 -1 7 2321.94 415.777
    2 -1 7 2788.46 257.618
    2 -1 7 2867.99 242.969
    2 -1 7 2533.62 204.901
    2 -1 7 2800.9 435.49
    2 -1 8 50079.7 1160.31
    2 -1 8 49605.7 2112.36
    2 -1 8 50750.9 1468.38
    2 -1 8 45827.7 2035.05
    2 -1 8 49900.6 1150.32
    2 -1 8 47843.3 1005.58
    2 -1 8 49083.7 1009.71
    2 -1 9 -12.2094 49.0386
    2 -1 9 54.3672 96.5756
    2 -1 9 223.324 110.861
    2 -1 9 69.5496 76.3664
    2 -1 9 109.542 138.687
    2 -1 10 6238.23 438.675
    2 -1 10 6733.38 465.03
    2 -1 10 6723.34 479.144
    2 -1 10 6174.16 554.011
    2 -1 10 6601.64 514.223
    2 -1 11 7.42004 29.4038
    2 -1 11 98.038 75.8511
    2 -1 11 194.198 141.613
    2 -1 11 14.6278 110.703
    2 -1 12 3286.25 309.27
    2 -1 12 3454.78 340.159
    -2 0 14 1032.7 168.914
    -2 0 13 6657.96 440.699
    -2 0 13 6399.62 445.226
    -2 0 12 14809.5 725.337
    -2 0 12 14668.5 678.41
    2 0 -11 6746.32 423.267
    -2 0 11 7131.68 459.409
    -2 0 11 7013.52 495.231
    -2 0 10 3782.7 314.199
    -2 0 10 3861.67 513.867
    -2 0 10 3754.77 340.516
    2 0 -10 4148.49 730.744
    -2 0 9 13274.4 596.985
    2 0 -9 14024.6 1299.22
    -2 0 9 13755.2 525.349
    -2 0 9 13512 755.093
    -2 0 9 12386.3 865.018
    -2 0 8 47.4884 67.7504
    -2 0 8 294.436 76.63
    -2 0 8 94.0365 50.3012
    -2 0 8 -19.7014 47.5712
    -2 0 8 -112.303 91.6941
    2 0 -8 160.028 243.591
    2 0 -7 66535.4 2434.98
    -2 0 7 58393.1 1691.41
    2 0 -6 83623.4 2586.88
    -2 0 6 82272.6 1579.12
    2 0 -5 114319 2808.22
    -2 0 5 111763 2034.2
    2 0 -4 39968.6 1407.09
    -2 0 4 41409.5 1240.01
    -2 0 4 38869.6 1250.51
    -2 0 4 42644 1164.28
    -2 0 3 121253 2164.13
    -2 0 3 119037 2212.72
    -2 0 3 123011 1845.65
    2 0 -2 130916 2094.79
    -2 0 2 137318 2401.9
    -2 0 2 136765 2256.67
    2 0 -1 10346.9 536.862
    -2 0 1 9703.5 632.303
    -2 0 1 10594.8 675.719
    -2 0 0 23084.6 986.677
    2 0 0 21697.8 723.37
    2 0 1 4235.32 139.726
    2 0 1 4542.45 451.223
    -2 0 -1 4585.49 480.581
    2 0 1 4716.62 421.403
    -2 0 -2 47.718 123.662
    2 0 2 121.167 107.798
    2 0 2 130.071 112.687
    -2 0 -3 41399.5 1668.33
    2 0 3 44724.3 1293.41
    2 0 3 44184.8 1219.01
    -2 0 -4 2520.53 484.483
    2 0 4 3273.86 354.534
    2 0 4 3446.44 353.285
    2 0 5 5666.05 534.85
    -2 0 -5 6284.06 919.824
    2 0 5 5775.25 544.153
    -2 0 -5 5139.3 381.1
    2 0 6 5189.06 547.034
    2 0 6 5132.83 260.006
    2 0 6 5764.47 467.335
    2 0 6 5306.05 319.93
    2 0 6 5047.35 265.317
    2 0 6 5728.31 555.484
    2 0 7 431.668 161.94
    2 0 7 626.546 119.078
    2 0 7 285.418 224.396
    2 0 7 447.737 89.2205
    2 0 7 337.762 92.7795
    2 0 7 470.548 98.3191
    2 0 7 429.825 198.184
    2 0 8 24540.3 711.438
    2 0 8 24489.9 794.439
    2 0 8 25808.6 1536.12
    2 0 8 25351.9 903.086
    2 0 8 25056.8 768.863
    2 0 8 24680.1 1071.95
    2 0 9 -1.10336 82.6511
    2 0 9 -12.441 76.4031
    2 0 9 42.7155 117.589
    2 0 9 18.0905 115.664
    2 0 9 70.8316 73.5537
    2 0 10 352.905 102.609
    2 0 10 245.122 118.742
    2 0 10 294.471 110.601
    2 0 10 89.9827 129.34
    2 0 10 387.492 163.92
    2 0 11 5633.67 465.389
    2 0 11 5972.18 421.34
    2 0 12 467.908 111.616
    -2 -1 15 15077.7 527.359
    -2 -1 14 1270.02 193.311
    -2 -1 13 171.293 112.967
    -2 -1 13 374.543 136.563
    -2 -1 12 6593.64 474.381
    -2 -1 12 6217.19 489.804
    -2 -1 11 9.90345 84.7428
    -2 -1 11 93.1582 110.891
    2 1 -10 9925.07 1142.03
    -2 -1 10 10670.8 494.304
    -2 -1 10 10350.2 817.839
    2 1 -10 10545.9 513.17
    -2 -1 10 10167.3 582.121
    -2 -1 10 10334 526.465
    2 1 -9 140.985 50.9442
    -2 -1 9 405.31 108.427
    -2 -1 9 289.354 82.4336
    2 1 -9 195.151 167.864
    -2 -1 9 315.286 121.368
    -2 -1 9 290.988 93.9456
    2 1 -8 5171.09 696.476
    -2 -1 8 4712.32 511.977
    -2 -1 8 3912.47 312.808
    -2 -1 8 5690.3 308.683
    2 1 -7 28457.8 1517.25
    -2 -1 7 24777.2 1118.47
    2 1 -6 4476.68 596.188
    -2 -1 6 4587.52 444.789
    -2 -1 5 281.141 98.1435
    -2 -1 5 527.163 141.798
    -2 -1 5 539.626 154.339
    2 1 -5 613.878 188.672
    2 1 -4 2699.79 342.126
    -2 -1 4 2871.23 333.09
    -2 -1 4 2578.84 303.319
    -2 -1 4 2705.43 372.454
    -2 -1 3 41269.1 1232.44
    -2 -1 3 44305.8 1471.67
    -2 -1 2 31694.4 1306.34
    -2 -1 2 31587.2 1142.64
    -2 -1 1 5620.28 545.955
    2 1 -1 5296.03 342.147
    2 1 0 5462.11 490.592
    -2 -1 0 5107.8 564.212
    -2 -1 -1 1031.59 286.173
    2 1 1 1326.2 265.924
    2 1 1 1249.18 229.495
    2 1 2 5346.13 492.186
    -2 -1 -2 5720.53 652.713
    2 1 2 5484.54 457.841
    2 1 3 2278.93 299.592
    -2 -1 -3 1984.05 449.317
    2 1 3 2125.65 292.766
    2 1 4 -9.79716 86.3395
    -2 -1 -4 -19.4751 220.869
    2 1 4 -32.7198 100.475
    2 1 5 15.2015 25.6038
    2 1 5 18.7282 91.9705
    2 1 5 105.972 101.823
    -2 -1 -5 -67.9622 240.837
    2 1 6 18155.8 515.095
    2 1 6 18938.9 1121.88
    2 1 6 18848.4 914.622
    2 1 6 19193.7 1102.08
    2 1 6 19089.9 553.897
    2 1 6 20027.1 709.992
    2 1 6 20145.4 560.936
    2 1 7 5762.02 352.119
    2 1 7 5199.69 410.592
    2 1 7 5219.12 505.386
    2 1 7 5401.31 688.828
    2 1 7 5287.8 303.316
    2 1 7 4898.24 312.809
    -2 -1 -7 6548.64 1144.94
    2 1 7 5459.76 640.267
    2 1 7 5645.89 346.301
    2 1 8 118642 1729.12
    2 1 8 118410 1592.39
    2 1 8 119346 3364.91
    2 1 8 119516 2186.89
    2 1 8 114692 2357.83
    2 1 8 119700 1839.92
    2 1 9 5684.51 391.935
    2 1 9 4843.52 492.928
    2 1 9 5352.13 376.992
    2 1 9 5694.37 440.35
    2 1 10 254.33 104.092
    2 1 11 13055.8 593.931
    2 1 12 3260.06 265.082
    -2 -2 15 645.927 123.632
    2 2 -15 461.593 95.0781
    -2 -2 14 1991.78 247.064
    -2 -2 13 20000.4 848.925
    2 2 -13 19389.4 723.547
    -2 -2 12 8824.88 490.106
    -2 -2 12 9142.64 602.611
    -2 -2 12 9170.8 578.94
    -2 -2 11 19797.4 876.761
    -2 -2 11 19584.1 726.59
    -2 -2 11 19955.5 819.51
    -2 -2 10 764.48 138.731
    -2 -2 10 224.234 125.952
    -2 -2 10 943.882 179.321
    2 2 -10 1056.4 360.348
    -2 -2 10 1076.7 207.872
    2 2 -9 22549.7 745.464
    -2 -2 9 22627.5 862.158
    2 2 -9 21421.8 1501.73
    -2 -2 9 22840.1 740.33
    -2 -2 9 23818.9 615.01
    -2 -2 9 19669.8 667.082
    -2 -2 9 21648.9 1158.97
    -2 -2 8 1714.33 224.08
    -2 -2 8 2285.1 184.465
    -2 -2 8 2806.56 221.689
    -2 -2 8 2424.4 392.084
    2 2 -8 1785.61 428.12
    -2 -2 8 2669.96 225.643
    2 2 -7 5899.21 703.28
    -2 -2 7 6605.88 566.492
    2 2 -6 19444.8 1154.12
    -2 -2 6 18613.6 923.142
    -2 -2 6 18632.4 1006.99
    2 2 -5 22830.1 1205.38
    -2 -2 5 26597.6 1248.09
    -2 -2 5 28890 1146.77
    -2 -2 5 22547.4 1016.11
    2 2 -4 49778.1 1463
    -2 -2 4 53655.8 1993.67
    -2 -2 4 55984.5 1413.84
    -2 -2 4 52526.1 1423.65
    -2 -2 3 223436 3770.72
    -2 -2 3 211898 2885.34
    2 2 -2 275699 2585.17
    -2 -2 2 289670 2636.13
    -2 -2 1 25326.3 603.038
    2 2 -1 24294.6 573.623
    -2 -2 0 10266.2 855.017
    2 2 0 10234.8 778.355
    2 2 0 9937.54 643.392
    2 2 1 300.329 143.619
    2 2 1 210.98 104.597
    -2 -2 -1 400.97 215.289
    -2 -2 -2 506.894 187.077
    2 2 2 263.036 120.11
    2 2 2 462.962 187.608
    2 2 3 30814.1 1115.26
    -2 -2 -3 33929 1954.61
    2 2 3 33928.4 1236.68
    2 2 4 11729.7 799.833
    -2 -2 -4 10913.4 1245.96
    2 2 4 11373.1 716.124
    2 2 5 5332.08 281.335
    2 2 5 5912.16 299.153
    2 2 5 5810.33 312.682
    2 2 5 6735.87 556.486
    -2 -2 -5 6950.35 1149.93
    2 2 5 5584.49 390.514
    2 2 5 6142.18 608.628
    2 2 5 4164.05 254.948
    2 2 5 5483.33 591.032
    2 2 6 2542.37 233.722
    2 2 6 2999.29 233.154
    2 2 6 2518.26 202.896
    2 2 6 2819.19 370.892
    2 2 6 2719.01 452.721
    2 2 6 2855.32 451.082
    -2 -2 -6 4159.72 904.34
    2 2 6 2705.21 298.622
    2 2 6 2927.92 245.05
    2 2 7 365.928 108.253
    2 2 7 -104.105 200.029
    2 2 7 234.245 86.9466
    2 2 7 306.854 103.497
    2 2 7 267.575 150.754
    2 2 7 197.746 72.8026
    2 2 7 -167.629 145.669
    2 2 8 4686.31 323.394
    2 2 8 4069.39 337.247
    2 2 8 4680.94 390.435
    2 2 8 4950.61 349.77
    2 2 9 2023.67 227.337
    2 2 9 1928.77 222.266
    2 2 10 932.18 156.228
    2 2 11 881.242 156.324
    -2 -3 15 687.147 131.711
    2 3 -15 376.168 68.1135
    -2 -3 14 83.3484 87.5533
    -2 -3 13 -13.6798 72.1552
    -2 -3 13 -4.87717 74.7043
    -2 -3 12 828.277 146.866
    2 3 -12 883.414 173.092
    -2 -3 12 1010.81 213.266
    -2 -3 12 1117.88 181.291
    -2 -3 12 873.418 198.489
    2 3 -11 -262.121 103.128
    -2 -3 11 18.0926 98.0642
    -2 -3 11 103.866 108.188
    -2 -3 11 9.76191 102.999
    -2 -3 10 9209.11 612.749
    2 3 -10 8620.23 1016.84
    -2 -3 10 9422.3 548.269
    -2 -3 10 9037.05 486.607
    -2 -3 10 9455.66 781.701
    -2 -3 9 5832.32 622.785
    2 3 -9 5192.15 744.351
    -2 -3 9 6213.1 488.278
    -2 -3 9 6043.46 312.175
    -2 -3 9 6064.51 382.869
    -2 -3 9 5920.84 403.257
    -2 -3 9 6315.24 347.831
    -2 -3 8 54925.9 1356.78
    2 3 -8 54507.1 2185.51
    -2 -3 8 53102.4 935.604
    -2 -3 8 58970.3 1160.55
    -2 -3 8 55197.3 1804.35
    -2 -3 8 53381.6 2013.11
    -2 -3 8 59393.3 997.266
    -2 -3 8 57413.9 1086.22
    2 3 -7 2831.09 450.044
    -2 -3 7 3013.75 407.435
    -2 -3 7 2695.39 414.104
    2 3 -6 7215.35 687.009
    -2 -3 6 6148.65 681.041
    -2 -3 6 7672.97 651.718
    -2 -3 6 7895.49 658.479
    -2 -3 5 34803.1 1561.56
    2 3 -5 32340.8 1376.74
    -2 -3 5 29984.1 1168.42
    2 3 -5 31313.9 1135.16
    -2 -3 4 15543.9 1065.48
    -2 -3 4 14530.7 750.471
    2 3 -4 13534.1 804.994
    2 3 -4 13056.5 730.752
    -2 -3 4 12930.6 719.163
    -2 -3 3 56721.1 1427.62
    -2 -3 3 74215 2332.09
    2 3 -3 58616.9 1316.61
    2 3 -3 68155.5 1844.14
    -2 -3 2 3633.8 590.993
    2 3 -2 4311.97 445.146
    2 3 -2 4183.03 455.681
    2 3 -2 3077.64 248.983
    -2 -3 2 2840.05 289.897
    -2 -3 1 36730.8 801.415
    2 3 -1 38496.2 1237.41
    2 3 0 3971.11 376.635
    -2 -3 0 4375.1 677.525
    2 3 0 4471.33 532.594
    2 3 1 17091.7 782.923
    -2 -3 -1 18471.2 1474.8
    2 3 1 19460.6 1053.32
    2 3 2 703.684 210.554
    -2 -3 -2 730.212 345.044
    2 3 2 497.273 140.814
    2 3 3 1036.59 252.929
    -2 -3 -3 1307.43 444.841
    2 3 3 834.999 211.779
    -2 -3 -4 6100.07 1016.58
    2 3 4 5431.57 435.298
    2 3 4 6687.36 624.807
    2 3 4 6275.79 334.817
    2 3 4 6495.54 592.685
    2 3 4 6323 275.369
    2 3 4 6209.12 290.433
    2 3 4 5875.87 292.064
    2 3 5 6535.64 331.402
    2 3 5 6450.56 373.692
    2 3 5 6658.77 328.302
    2 3 5 6400.62 644.956
    2 3 5 5807.21 325.816
    2 3 5 6845.14 700.744
    2 3 5 6470.11 364.562
    2 3 5 6703.95 495.926
    2 3 6 7409.25 351.281
    2 3 6 7999.57 853.236
    2 3 6 7711.83 381.482
    2 3 6 7092.12 431.657
    2 3 6 8005.34 766.405
    2 3 6 7906.18 443.318
    2 3 7 38619.9 914.804
    2 3 7 38549.8 862.409
    2 3 7 38813.1 1108.95
    2 3 8 21973.8 709.255
    2 3 8 21715.1 698.899
    2 3 9 24.5286 73.3771
    2 3 10 4327.85 317.419
    2 3 11 3190.1 238.456
    -2 -4 15 3806.72 290.596
    -2 -4 14 39.4425 90.2881
    2 4 -14 60.2314 61.6784
    -2 -4 14 -46.464 59.9603
    -2 -4 13 8260.76 408.756
    2 4 -13 9280.93 566.818
    -2 -4 13 9140.28 496.531
    -2 -4 13 9116.72 594.088
    2 4 -12 38.4926 61.1996
    -2 -4 12 -36.3441 59.8912
    -2 -4 12 84.9219 88.8126
    -2 -4 12 -41.2186 87.9363
    -2 -4 11 6214.66 337.992
    2 4 -11 6123.6 462.383
    -2 -4 11 6383.62 539.086
    -2 -4 11 5779.06 403.064
    -2 -4 11 6339.59 503.906
    -2 -4 10 19730.9 845.094
    -2 -4 10 20479.4 970.2
    -2 -4 10 20238.1 605.779
    -2 -4 10 17938.6 692.293
    2 4 -10 18239.2 1470.39
    2 4 -10 19724.7 833.736
    -2 -4 9 17663.8 854.289
    -2 -4 9 15883.9 721.542
    2 4 -9 14332.6 1208.53
    -2 -4 9 15840.4 530.326
    -2 -4 9 15540.6 616.496
    -2 -4 9 15029.2 987.557
    2 4 -9 16796.1 765.357
    -2 -4 8 1266.61 220.599
    -2 -4 8 890.721 252.563
    2 4 -8 924.779 171.369
    2 4 -8 1157.33 291.097
    -2 -4 8 1682.64 170.759
    -2 -4 8 840.631 142.552
    -2 -4 8 948.482 244.416
    -2 -4 8 1108.48 172.308
    -2 -4 8 904.138 138.681
    2 4 -7 710.578 142.901
    -2 -4 7 681.287 106.367
    -2 -4 7 688.426 114.78
    -2 -4 7 494.906 194.086
    -2 -4 7 684.53 217.072
    2 4 -7 439.815 196.297
    -2 -4 7 1036.97 295.659
    -2 -4 6 40540.2 1771.52
    2 4 -6 39527.8 1648.89
    -2 -4 6 38400.6 1483.17
    2 4 -6 39829.9 1415.7
    -2 -4 5 37563.5 1377.07
    2 4 -5 38160 1493.99
    -2 -4 5 41459.6 1827.95
    2 4 -5 39422 1446.53
    2 4 -4 106642 2084.06
    -2 -4 4 111404 2239.85
    -2 -4 4 115803 3552.05
    2 4 -3 2079.32 293.383
    2 4 -3 1418.79 292.458
    -2 -4 3 2026.73 454.206
    -2 -4 3 1627.75 246.415
    2 4 -2 134549 2154.47
    -2 -4 2 132678 3538.7
    2 4 -2 112837 2511.56
    -2 -4 2 110012 1953.15
    2 4 -1 62516.5 1396.7
    2 4 -1 64435.9 2187.41
    -2 -4 1 67074.8 2608.12
    2 4 0 9289.63 553.868
    -2 -4 0 9262.71 1160.24
    2 4 0 10501.8 832.458
    2 4 1 5376.26 434.784
    -2 -4 -1 5829.19 916.057
    2 4 1 4362.14 511.306
    2 4 2 50732.1 1538.27
    2 4 2 47346.1 864.767
    2 4 2 46253.1 879.987
    -2 -4 -2 51985.2 2728.99
    2 4 2 47925.4 1625.48
    2 4 2 44367.8 803.662
    2 4 2 46112.5 751.23
    2 4 3 1867.11 159.69
    2 4 3 1808.75 196.839
    2 4 3 842.55 217.555
    -2 -4 -3 1681.31 522.512
    2 4 3 1934.03 168.99
    2 4 3 1763.32 157.748
    2 4 3 1792.72 170.65
    2 4 3 1601.65 294.682
    2 4 4 5530.67 305.201
    2 4 4 5551.45 623.553
    2 4 4 6164.98 307.29
    2 4 4 6158.25 382.426
    -2 -4 -4 6358.66 1144.11
    2 4 4 6635.77 639.431
    2 4 4 5650.78 290.799
    -2 -4 -4 6660.29 381.47
    2 4 4 6482.68 326.324
    2 4 5 5346.44 703.539
    2 4 5 4922.77 301.694
    2 4 5 4861.7 283.021
    2 4 5 4644.65 297.622
    2 4 5 4601.44 359.719
    -2 -4 -5 6093.96 1233.41
    2 4 5 4283.34 538.627
    2 4 6 2360.01 219.948
    2 4 6 2318.69 273.423
    2 4 6 2230.85 198.767
    2 4 7 -4.4926 47.8583
    2 4 7 59.9713 47.5316
    2 4 7 -57.9352 83.2413
    2 4 8 35.4707 56.9623
    2 4 8 83.8753 79.1204
    2 4 9 26.0413 50.0934
    2 4 10 988.389 133.759
    -2 -5 15 741.479 128.862
    -2 -5 14 50.1063 72.0402
    -2 -5 14 81.7785 48.6602
    2 5 -14 225.692 51.3192
    -2 -5 13 680.181 132.976
    -2 -5 13 598.14 160.775
    2 5 -13 621.7 144.498
    -2 -5 13 389.348 118.67
    -2 -5 12 358.34 109.72
    -2 -5 12 281.058 135.923
    -2 -5 12 310.038 77.977
    2 5 -12 417.546 158.654
    -2 -5 12 223.641 99.3979
    -2 -5 11 5710.37 530.587
    -2 -5 11 5858.31 345.255
    2 5 -11 5851.03 438.245
    2 5 -11 5907.83 504.947
    -2 -5 11 5992.78 406.388
    -2 -5 11 5406.06 373.838
    2 5 -10 761.444 154.4
    -2 -5 10 965.525 213.984
    -2 -5 10 935.32 143.799
    -2 -5 10 782.653 171.215
    2 5 -10 847.41 215.188
    -2 -5 9 47080.7 967.899
    -2 -5 9 45727.8 1138.86
    2 5 -9 47416.2 1408.23
    -2 -5 9 50813.1 1491.19
    -2 -5 9 46846 1787.76
    -2 -5 9 42278.4 1985.19
    2 5 -9 44863.4 2157.46
    2 5 -9 48241.4 1322.72
    -2 -5 8 15602.1 545.328
    -2 -5 8 15948 779.5
    -2 -5 8 13630.4 1045.98
    -2 -5 8 15093.9 1035.36
    2 5 -8 14942.7 694.488
    2 5 -8 14632.8 1150.4
    2 5 -8 15385.4 743.173
    -2 -5 8 15756.3 500.081
    -2 -5 7 830.8 120.135
    -2 -5 7 828.473 165.718
    -2 -5 7 840.347 131.247
    -2 -5 7 133.484 109.968
    -2 -5 7 621.019 260.933
    2 5 -7 791.869 244.722
    2 5 -7 376.454 137.362
    2 5 -7 856.305 163.496
    2 5 -7 806.764 170.878
    -2 -5 6 170.51 89.6027
    -2 -5 6 162.413 63.4271
    2 5 -6 28.2232 41.5222
    2 5 -6 148.545 124.856
    -2 -5 6 -187.046 135.35
    -2 -5 6 135.147 141.95
    -2 -5 6 171.42 67.9073
    2 5 -6 76.8371 69.4448
    2 5 -6 182.084 62.7253
    2 5 -5 3742.09 463.846
    -2 -5 5 3616.62 455.143
    -2 -5 5 4208.79 624.887
    2 5 -5 4160.28 548.226
    -2 -5 4 7351.51 601.593
    -2 -5 4 6986.91 871.82
    2 5 -4 7331.79 764.168
    -2 -5 3 25338.3 1063.57
    -2 -5 3 31219.8 1809.04
    2 5 -3 28544 1408.55
    -2 -5 2 4375.18 784.04
    2 5 -2 4776.28 668.551
    2 5 -2 3922.48 532.705
    -2 -5 1 21928.2 1922.55
    2 5 -1 21045.1 1211.82
    2 5 -1 23565.7 1318.91
    2 5 0 -119.239 53.0478
    2 5 0 29.3416 28.8212
    2 5 0 67.2692 27.0165
    -2 -5 0 -247.153 229.32
    -2 -5 0 -51.5354 77.3842
    2 5 0 -189.815 134.135
    2 5 1 123.483 46.1369
    2 5 1 212.008 61.9989
    2 5 1 269.323 81.9942
    2 5 1 214.132 130.167
    2 5 1 265.977 72.2547
    -2 -5 -1 170.049 228.883
    2 5 1 112.069 39.8269
    2 5 1 315.765 82.8285
    -2 -5 -1 311.928 97.4008
    2 5 2 2062.57 192.438
    2 5 2 2154.59 177.034
    2 5 2 1818.86 308.493
    2 5 2 2227.86 196.149
    2 5 2 2054.2 221.315
    -2 -5 -2 2326.52 599.908
    2 5 2 2091.6 187.478
    -2 -5 -2 1942.72 215.042
    2 5 3 13517.7 484.605
    2 5 3 13781.5 442.605
    2 5 3 13063.1 590.961
    2 5 3 14210.4 892.186
    2 5 3 12736 446.521
    -2 -5 -3 14415.6 595.409
    2 5 3 13264.2 471.888
    2 5 4 7218.96 366.146
    2 5 4 6084.18 642.712
    2 5 4 6772.56 333.218
    2 5 4 7113.2 342.801
    2 5 4 6907.96 359.506
    2 5 4 6153.78 433.886
    -2 -5 -4 7626.39 1366.69
    -2 -5 -4 7261.69 414.35
    2 5 5 20660 621.523
    2 5 5 20282.6 626.446
    2 5 5 20556.2 573.844
    2 5 5 20335.7 645.399
    2 5 5 19753.6 818.363
    2 5 6 4361.7 293.129
    2 5 6 3951.44 384.717
    2 5 6 4396 280.372
    -2 -5 -7 1131.91 146.631
    2 5 7 1436.37 176.032
    2 5 7 1290.41 216.597
    2 5 8 20.8784 51.3063
    2 5 8 -147.779 69.9073
    2 5 9 2600.52 211.743
    -2 -6 14 783.757 112.952
    -2 -6 14 936.77 174.631
    -2 -6 14 869.052 145.929
    2 6 -14 626.382 108.315
    -2 -6 13 2417.43 308.74
    -2 -6 13 2125.46 239.235
    -2 -6 13 1967.84 201.827
    2 6 -13 2189.34 252.234
    -2 -6 12 4016.24 320.66
    -2 -6 12 3796.99 281.271
    -2 -6 12 3922.83 421.68
    2 6 -12 4532.34 407.862
    -2 -6 12 4262.5 339.666
    2 6 -11 133.147 85.7177
    -2 -6 11 181.496 89.0259
    -2 -6 11 260.435 120.174
    -2 -6 11 169.17 83.4403
    -2 -6 11 70.5961 113.438
    2 6 -11 76.6458 62.5706
    2 6 -10 29325.7 1141.58
    -2 -6 10 27609.5 785.714
    -2 -6 10 30609.4 1230.81
    2 6 -10 28562.5 1004.28
    -2 -6 10 27872.7 911.293
    -2 -6 10 27216.9 870.779
    -2 -6 9 1646.87 400.354
    -2 -6 9 1630.32 177.361
    2 6 -9 1765.58 245.857
    -2 -6 9 1849.47 240.89
    -2 -6 9 1609.44 189.327
    2 6 -9 1894.37 285.182
    -2 -6 9 1664.14 210.476
    2 6 -9 2533.12 528.401
    -2 -6 9 1717.98 272.533
    -2 -6 8 2671.75 328.767
    -2 -6 8 2762.39 229.72
    -2 -6 8 2097.43 444.231
    2 6 -8 2463.23 282.273
    2 6 -8 2569.59 318.351
    -2 -6 8 2594.42 419.472
    2 6 -8 2582.04 496.675
    -2 -6 8 2519.91 236.047
    -2 -6 7 86.8255 54.7369
    2 6 -7 -377.523 193.112
    2 6 -7 67.5152 53.983
    -2 -6 7 17.5466 70.0501
    -2 -6 7 8.57049 67.4808
    2 6 -7 -14.4273 94.3104
    -2 -6 7 -502.726 214.965
    -2 -6 7 437.238 206.096
    -2 -6 6 2895.9 240.385
    2 6 -6 2086.39 243.357
    -2 -6 6 2043.83 201.256
    -2 -6 6 2128.6 381.1
    2 6 -6 1998.16 253.808
    -2 -6 6 1434.93 381.47
    -2 -6 6 2367.22 295.028
    2 6 -6 1814.28 388.539
    -2 -6 6 1823.43 228.299
    -2 -6 5 2907.96 244.632
    -2 -6 5 2797.2 414.854
    2 6 -5 2793.64 290.449
    2 6 -5 2732.11 228.886
    2 6 -5 2909.27 294.235
    -2 -6 5 2371.71 519.095
    2 6 -5 2955.95 278.056
    2 6 -5 2243.28 459.479
    -2 -6 5 2999.4 258.069
    -2 -6 5 1588.16 221.669
    -2 -6 5 3040.09 247.54
    2 6 -4 51701.5 1249.05
    -2 -6 4 49451 1702.73
    -2 -6 4 47972.6 969.74
    2 6 -4 49201.2 1111.21
    -2 -6 4 52467.6 1260.35
    2 6 -4 50476.6 1170.87
    -2 -6 4 55826.3 2549.58
    2 6 -4 48819.3 2138.68
    -2 -6 4 46369.1 1027.78
    -2 -6 4 47781.3 928.387
    2 6 -4 47162.3 941.022
    -2 -6 3 8164.38 1119.4
    -2 -6 3 7948.46 399.814
    2 6 -3 7702.13 463.495
    2 6 -3 8156.74 442.873
    -2 -6 3 8121.15 364.607
    2 6 -3 5320.45 303.393
    2 6 -3 8224.12 478.175
    2 6 -3 6915.81 766.948
    -2 -6 3 7031.9 411.438
    2 6 -3 8068.48 929.356
    2 6 -2 25626.2 808.945
    -2 -6 2 23505 706.363
    2 6 -2 25632.5 826.317
    -2 -6 2 29764.3 2005.91
    2 6 -2 24070.8 640.208
    2 6 -2 19620.8 1281.83
    -2 -6 2 22092.3 757.132
    2 6 -2 26318.8 1464.32
    2 6 -2 26360.4 793.043
    2 6 -1 326.251 163.066
    2 6 -1 323.821 83.236
    2 6 -1 211.434 67.4628
    2 6 -1 238.363 68.1245
    2 6 -1 145.464 60.0226
    -2 -6 1 523.008 246.324
    2 6 -1 284.704 82.7083
    -2 -6 1 315.039 82.6452
    -2 -6 1 256.816 85.741
    2 6 0 8754.91 484.318
    2 6 0 9875.48 389.584
    2 6 0 8756.92 448.669
    -2 -6 0 9188.69 414.202
    2 6 0 9784.83 442.067
    2 6 0 8705.6 383.017
    2 6 0 8422.43 718.653
    -2 -6 0 8894.56 514.247
    2 6 0 9365.05 461.993
    2 6 1 18198.5 608.56
    2 6 1 17083.1 510.17
    2 6 1 16553.2 678.623
    2 6 1 18882.8 1004.53
    2 6 1 17594.7 589.836
    -2 -6 -1 17699.4 715.371
    2 6 1 17543.5 584.444
    2 6 2 195.207 65.7502
    2 6 2 281.62 70.1237
    2 6 2 193.558 68.7859
    2 6 2 279.135 121.186
    2 6 2 158.588 60.9848
    2 6 2 178.594 104.152
    -2 -6 -2 177.068 95.0294
    2 6 3 7426.69 371.21
    2 6 3 8768.87 412.942
    2 6 3 8537.65 405.653
    2 6 3 8159.95 531.972
    -2 -6 -3 8549.05 473.18
    2 6 3 8468.27 367.121
    2 6 4 1582.11 186.444
    2 6 4 1718.36 164.399
    2 6 4 1534.36 183.563
    2 6 4 1734.44 256.93
    -2 -6 -4 1905.36 218.313
    2 6 5 7583.23 378.386
    2 6 5 7656.56 544.726
    2 6 5 6928.58 360.52
    2 6 5 7868.1 353.31
    2 6 5 6934.73 381.073
    2 6 6 3467.58 245.471
    2 6 6 3341.24 357.397
    2 6 7 -22.8637 62.7082
    2 6 7 -27.6617 52.0662
    -2 -6 -7 -24.173 44.6842
    2 6 8 295.453 68.611
    2 6 8 494.768 109.797
    -2 -7 14 2116.81 171.857
    2 7 -14 1890.48 214.603
    -2 -7 14 2087.08 238.212
    -2 -7 14 1939.73 192.576
    -2 -7 13 3169.16 258.949
    2 7 -13 3646.44 291.426
    -2 -7 13 3224.63 282.063
    -2 -7 13 3253.83 330.28
    2 7 -13 3357.86 327.657
    -2 -7 12 2644.42 266.296
    -2 -7 12 2267.67 224.36
    2 7 -12 2295.32 263.133
    -2 -7 12 2627.49 266.025
    -2 -7 12 2408.74 325.106
    2 7 -11 634.164 163.063
    -2 -7 11 661.688 134.248
    -2 -7 11 675.02 148.354
    -2 -7 11 600.733 156.382
    -2 -7 11 477.236 165.355
    2 7 -10 713.126 144.226
    -2 -7 10 689.426 107.203
    -2 -7 10 674.702 156.664
    -2 -7 10 698.923 188.126
    -2 -7 10 696.126 144.828
    2 7 -10 914.243 212.883
    -2 -7 10 759.542 177.817
    -2 -7 9 15092.9 567.342
    -2 -7 9 16237.8 703.032
    -2 -7 9 17786 906.673
    -2 -7 9 17254.8 626.964
    2 7 -9 15796.6 788.727
    -2 -7 9 17801 705.736
    2 7 -9 15754.9 741.187
    -2 -7 8 1064.37 190.25
    2 7 -8 876.527 165.111
    2 7 -8 1388.55 257.056
    -2 -7 8 1046.19 167.278
    2 7 -8 1360.8 235.306
    -2 -7 8 1150.32 193.337
    -2 -7 8 1325.26 350.615
    -2 -7 8 1099.06 154.697
    -2 -7 8 1150.9 231.898
    -2 -7 8 1104.75 324.268
    -2 -7 7 5282.56 463.136
    -2 -7 7 4532.84 621.067
    -2 -7 7 5153.62 436.329
    2 7 -7 4555.88 432.476
    -2 -7 7 4950.47 334.063
    -2 -7 7 5086.96 329.897
    2 7 -7 4651.23 406.276
    -2 -7 7 3578.1 561.805
    2 7 -7 4695.69 379.305
    2 7 -7 3659.68 587.795
    -2 -7 7 5191.57 388.864
    -2 -7 6 933.702 146.355
    2 7 -6 952.419 168.901
    -2 -7 6 854.192 277.538
    2 7 -6 875.836 179.397
    -2 -7 6 867.466 139.207
    2 7 -6 823.39 174.515
    -2 -7 6 856.142 241.891
    -2 -7 6 916.234 186.993
    -2 -7 6 818.552 202.105
    2 7 -6 727.396 333.157
    -2 -7 6 773.905 133.916
    -2 -7 6 881.428 159.381
    2 7 -5 15951.2 662.265
    -2 -7 5 15489.8 593.812
    2 7 -5 15721.1 701.902
    -2 -7 5 15122.7 1048.45
    2 7 -5 16612.6 774.416
    -2 -7 5 15084.7 556.225
    -2 -7 5 17045.1 1416.53
    -2 -7 5 15875.5 580.748
    2 7 -5 14752.6 1321.39
    -2 -7 5 14918.9 606.339
    -2 -7 5 17589.1 798.941
    2 7 -5 15438.6 532.915
    2 7 -4 39202.2 1144.54
    -2 -7 4 36158.7 886.833
    -2 -7 4 34943 794.866
    2 7 -4 40604.3 1108.92
    -2 -7 4 42609 2436.15
    2 7 -4 33128.1 797.832
    2 7 -4 36608.2 2000.34
    -2 -7 4 33485 938.477
    -2 -7 4 36609.6 869.73
    2 7 -4 38874.5 1017.77
    2 7 -3 3523.74 349.618
    -2 -7 3 3255.29 223.111
    2 7 -3 3181.11 239.977
    2 7 -3 3610.98 312.109
    -2 -7 3 4408.52 840.258
    -2 -7 3 3151.07 263.658
    2 7 -3 2897.38 552.576
    -2 -7 3 3222.14 309.527
    2 7 -3 3412.78 300.397
    2 7 -2 3551.5 284.285
    2 7 -2 3638.39 343.66
    2 7 -2 4107.26 373.832
    2 7 -2 3429.25 307.066
    2 7 -2 3824.67 259.637
    -2 -7 2 4358.6 813.236
    -2 -7 2 3764.72 291.218
    -2 -7 2 3484.81 335.783
    2 7 -1 352.255 113.658
    2 7 -1 235.736 98.2609
    -2 -7 1 373.516 94.6085
    2 7 -1 275.028 138.404
    2 7 -1 186.383 71.0576
    -2 -7 1 130.614 105.669
    2 7 -1 206.281 59.4246
    -2 -7 0 153.539 77.3998
    2 7 0 150.333 67.8888
    2 7 0 57.1647 60.5545
    2 7 0 122.689 80.3571
    2 7 0 198.4 129.598
    -2 -7 0 136.327 95.0018
    2 7 1 4570.84 417.778
    2 7 1 5185.23 339.397
    -2 -7 -1 5310.43 1017.31
    2 7 1 5701.59 322.033
    -2 -7 -1 5247.21 404.136
    2 7 1 5372.79 333.295
    2 7 2 7764.13 335.625
    2 7 2 7517.62 392.451
    2 7 2 7565.75 399.231
    2 7 2 7436.1 368.149
    2 7 2 7264.46 526.259
    -2 -7 -2 7160.97 452.063
    2 7 3 2844.85 242.01
    2 7 3 2740.77 240.589
    2 7 3 2342.94 312.961
    -2 -7 -3 2926.96 279.757
    2 7 3 2735.46 230.171
    2 7 3 2629.54 190.475
    2 7 4 14994.2 536.849
    2 7 4 14771.2 447.384
    2 7 4 16230.1 572.599
    2 7 4 14393 759.556
    -2 -7 -4 13734 542.135
    2 7 5 239.021 60.83
    2 7 5 295.654 147.871
    -2 -7 -6 126.536 59.9808
    2 7 6 24.4773 70.6878
    -2 -7 -7 2995.87 194.265
    2 7 7 3439.3 279.916
    2 8 -14 2259.23 199.677
    -2 -8 14 2010.75 178.994
    -2 -8 14 2097.89 200.014
    -2 -8 13 498.908 100.578
    -2 -8 13 329.543 97.2494
    2 8 -13 606.358 152.796
    -2 -8 13 420.537 99.1839
    -2 -8 12 9838.29 453.409
    2 8 -12 10919.3 509.586
    -2 -8 12 11661.7 515.449
    2 8 -12 12271.4 663.334
    -2 -8 12 11002.2 646.31
    -2 -8 12 10261.2 488.762
    -2 -8 11 4567.21 457.23
    2 8 -11 5354.39 499.572
    -2 -8 11 4469.12 319.86
    -2 -8 11 4594.35 351.755
    2 8 -11 4222.68 371.125
    -2 -8 11 4468.86 352.564
    -2 -8 10 1533.66 185.657
    -2 -8 10 1865.71 311.034
    2 8 -10 1783.34 289.022
    -2 -8 10 1801.47 222.591
    2 8 -10 1768.52 259.304
    -2 -8 10 1705.54 230.206
    -2 -8 10 1935.99 253.221
    -2 -8 9 5245.21 489.823
    -2 -8 9 4604.92 378.397
    -2 -8 9 4201.94 310.003
    2 8 -9 4772.39 475.506
    -2 -8 9 5075.69 355.186
    2 8 -9 4363.27 396.807
    -2 -8 9 4943.03 385.524
    2 8 -9 4504.03 371.021
    -2 -8 8 13.503 77.5178
    -2 -8 8 -307.088 135.998
    2 8 -8 -29.542 88.734
    -2 -8 8 54.398 96.3248
    -2 -8 8 -19.4456 84.28
    2 8 -8 -44.9844 87.9117
    2 8 -8 -35.376 53.299
    -2 -8 8 -3.92636 66.6002
    -2 -8 8 22.3092 67.4391
    -2 -8 7 4944.03 337.318
    -2 -8 7 5495.15 456.995
    2 8 -7 5406.83 461.625
    -2 -8 7 4677.1 335.904
    2 8 -7 4671.75 391.225
    2 8 -7 4514.43 365.892
    -2 -8 7 5369.68 398.633
    -2 -8 7 4831.35 449.465
    -2 -8 6 5537.75 356.529
    2 8 -6 5904.23 476.753
    -2 -8 6 7006.43 528.594
    -2 -8 6 5601.27 366.694
    2 8 -6 3533.26 642.928
    -2 -8 6 4756.68 343.796
    -2 -8 6 5655.63 391.377
    2 8 -6 5541.27 427.756
    2 8 -6 5244.3 390.873
    -2 -8 5 3515.01 315.411
    -2 -8 5 3882.2 303.591
    -2 -8 5 3567.67 294.236
    2 8 -5 4066.89 361.205
    2 8 -5 3883.83 389.838
    -2 -8 5 4590.16 312.159
    2 8 -5 4403.85 372.881
    2 8 -5 2580.58 591.854
    2 8 -5 3666.4 316.51
    2 8 -5 3419.9 243.154
    2 8 -4 49968.4 1316.23
    2 8 -4 48207 1179.3
    -2 -8 4 42249.2 883.011
    -2 -8 4 42076 995.309
    2 8 -4 40404.8 2255.03
    -2 -8 4 39319 1079.56
    2 8 -4 46975.5 1225.69
    2 8 -4 41151.4 828.081
    2 8 -4 45169.8 1096.4
    -2 -8 3 1744.13 207.711
    2 8 -3 2079.63 261.601
    2 8 -3 1684.02 167.652
    2 8 -3 1871.93 248.936
    -2 -8 3 1577.62 234.217
    2 8 -3 1973.88 222.007
    2 8 -2 1792.12 250.552
    2 8 -2 1657.88 230.008
    -2 -8 2 1503.57 184.416
    2 8 -2 1589.55 199.692
    -2 -8 2 1312.94 220.896
    -2 -8 1 12843.2 495.234
    2 8 -1 12324 676.695
    2 8 -1 13232.6 633.87
    2 8 -1 12675.1 600.295
    -2 -8 1 12566.4 672.51
    2 8 -1 14486.4 570.909
    2 8 0 3972.37 309.823
    2 8 0 3103.25 359.671
    2 8 0 4048.27 303.267
    2 8 0 4232.39 295.261
    -2 -8 0 3596.71 344.463
    2 8 1 848.718 144.193
    2 8 1 808.64 142.246
    2 8 1 762.502 171.261
    2 8 1 842.894 130.347
    -2 -8 -1 973.49 184.917
    2 8 2 25.996 49.1544
    2 8 2 28.7832 40.0396
    2 8 2 16.1781 51.3641
    2 8 2 67.0826 91.4192
    -2 -8 -2 33.9291 69.8034
    2 8 3 583.503 120.628
    2 8 3 440.443 111.823
    2 8 3 370.756 147.815
    -2 -8 -3 405.607 101.653
    2 8 4 18.5713 42.3274
    -2 -8 -4 -32.8144 55.893
    2 8 4 -41.8376 91.7547
    2 8 5 12109.1 595.959
    -2 -8 -5 11042.8 443.479
    -2 -8 -6 64.8226 57.5006
    -2 -8 -6 109.502 48.8913
    2 8 6 108.998 42.9265
    2 9 -13 582.933 117.662
    -2 -9 13 611.495 99.7413
    -2 -9 13 690.933 124.823
    -2 -9 13 355.807 80.7218
    -2 -9 12 681.837 118.425
    -2 -9 12 465.699 132.543
    2 9 -12 564.789 141.893
    -2 -9 12 599.531 120.73
    -2 -9 11 4514.92 287.651
    -2 -9 11 6058.19 470.93
    2 9 -11 6327.41 486.421
    2 9 -11 5612.05 357.878
    -2 -9 11 5081.41 335.225
    -2 -9 11 5991.93 359.419
    -2 -9 11 5472.36 368.463
    -2 -9 10 1221.54 174.393
    -2 -9 10 1552.7 219.407
    -2 -9 10 1475 253.146
    2 9 -10 1802.97 272.098
    -2 -9 10 1519.37 201.658
    2 9 -10 1253.64 197.817
    -2 -9 10 1385.07 194.506
    -2 -9 9 5885.26 371.084
    -2 -9 9 5037.66 401.313
    2 9 -9 5520.13 474.215
    -2 -9 9 5516.94 375.704
    2 9 -9 5521.77 406.99
    -2 -9 9 5527.92 463.894
    -2 -9 9 6783.52 424.472
    2 9 -9 5657.9 365.995
    -2 -9 8 16204.4 614.156
    -2 -9 8 17103.2 748.452
    2 9 -8 15828 793.149
    -2 -9 8 15424.2 622.856
    2 9 -8 14129.5 653.845
    2 9 -8 14073.7 603.708
    -2 -9 8 15761.6 692.965
    -2 -9 7 208.35 102.257
    -2 -9 7 270.872 91.605
    2 9 -7 342.655 141.502
    -2 -9 7 426.625 165.012
    2 9 -7 155.429 94.4152
    -2 -9 7 229.185 99.2877
    2 9 -7 223.215 94.8979
    -2 -9 7 378.416 128.265
    -2 -9 7 243.071 76.7049
    2 9 -7 290.9 97.8215
    -2 -9 6 3383.75 293.197
    -2 -9 6 2999.34 267.862
    2 9 -6 2991.26 316.161
    2 9 -6 3234.28 354.531
    -2 -9 6 2854.09 266.541
    2 9 -6 3012.84 302.308
    -2 -9 6 2902.08 267.745
    2 9 -6 2854.12 265.751
    -2 -9 6 2907.51 449.079
    2 9 -5 55689.3 1273.14
    2 9 -5 60968.1 1467.97
    -2 -9 5 50360.7 1028.91
    2 9 -5 57380.2 1286.5
    -2 -9 5 50932.4 1116.2
    -2 -9 5 47980.5 1136.14
    2 9 -5 56206.6 1149.83
    2 9 -4 40893.1 1109.42
    -2 -9 4 34172.6 1005.68
    -2 -9 4 34966.2 919.317
    2 9 -4 43110.5 981.175
    2 9 -4 47720.1 1260.55
    -2 -9 3 717.59 136.688
    2 9 -3 1300.27 207.865
    2 9 -3 1022.68 178.554
    2 9 -3 882.662 145.039
    -2 -9 3 691.471 170.828
    2 9 -2 2881.46 302.059
    2 9 -2 2757.88 250.673
    -2 -9 2 2214.82 212.453
    -2 -9 2 2124.26 284.354
    2 9 -2 2697.66 239.557
    -2 -9 1 146.282 57.8515
    2 9 -1 303.885 82.5341
    2 9 -1 341.193 104.319
    2 9 -1 234.764 86.3772
    2 9 -1 192.676 116.683
    -2 -9 1 299.246 117.777
    2 9 0 547.143 111.96
    2 9 0 712.243 128.333
    2 9 0 489.921 104.363
    2 9 0 328.853 146.074
    -2 -9 0 702.494 158.248
    2 9 1 1433.83 171.691
    2 9 1 1565.13 175.711
    2 9 1 1328.07 248.966
    -2 -9 -1 1451.61 201.791
    2 9 1 1598.27 175.443
    2 9 2 3516.1 247.649
    2 9 2 3144.58 348.125
    2 9 2 3611.16 252.294
    -2 -9 -2 2747.94 232.997
    -2 -9 -3 482.947 101.932
    2 9 3 702.66 106.233
    2 9 3 546.214 150.046
    -2 -9 -3 554.432 95.4253
    -2 -9 -4 1040.42 134.101
    2 9 4 1415.99 198.3
    -2 -10 12 2776.73 208.602
    2 10 -12 3192.12 249.791
    2 10 -12 3433.04 255.675
    -2 -10 12 2940.45 213.303
    2 10 -11 3342.26 302.032
    2 10 -11 3037.71 286.417
    -2 -10 11 2440.16 189.177
    -2 -10 11 3130.91 234.891
    -2 -10 11 2667.96 231.041
    -2 -10 10 344.821 91.6728
    -2 -10 10 458.43 113.338
    2 10 -10 565.329 142.263
    -2 -10 10 367.753 97.2238
    2 10 -10 373.453 81.848
    2 10 -10 328.514 119.662
    -2 -10 9 3268.47 298.089
    2 10 -9 3439.35 317.155
    -2 -10 9 2951.55 267.64
    2 10 -9 3841.49 353.067
    -2 -10 9 2993.24 267.562
    -2 -10 9 2937.97 261.328
    -2 -10 9 2921.76 269.266
    2 10 -9 3165.83 268.691
    -2 -10 8 1535.02 192.163
    -2 -10 8 1827.16 214.505
    2 10 -8 1482.54 211.435
    -2 -10 8 1464.94 203.645
    2 10 -8 1703.68 249.622
    -2 -10 8 1287.6 183.888
    2 10 -8 1206.56 165.821
    2 10 -8 1651.28 179.199
    -2 -10 7 10058.1 605.19
    -2 -10 7 7044.29 412.795
    2 10 -7 6513.07 387.811
    2 10 -7 7348.49 451.951
    2 10 -7 7515.66 497.714
    -2 -10 7 6181.43 384.05
    2 10 -7 6083.97 345.081
    -2 -10 7 11471.2 526.993
    -2 -10 7 6201.2 351.232
    -2 -10 7 7023.93 411.267
    -2 -10 6 3025.47 271.948
    2 10 -6 2941.59 275.358
    -2 -10 6 3636.95 354.547
    -2 -10 6 2732.94 247.007
    2 10 -6 3293.99 331.854
    -2 -10 6 3671.44 277.875
    -2 -10 6 2780.03 255.992
    2 10 -6 3026.16 240.014
    2 10 -6 2980.75 263.625
    2 10 -5 8309.96 446.89
    -2 -10 5 7221.6 419.826
    -2 -10 5 9151.42 605.69
    2 10 -5 8955.8 525.563
    -2 -10 5 7055.81 419.543
    2 10 -5 7639.51 389.832
    2 10 -4 1545.04 218.041
    -2 -10 4 1232.54 173.856
    -2 -10 4 1395.24 205.556
    2 10 -4 1426.02 163.717
    2 10 -4 1670.58 200.631
    -2 -10 3 2354.02 224.047
    2 10 -3 2701.42 238.71
    -2 -10 3 2262.39 265.745
    2 10 -3 2549.71 228.721
    -2 -10 2 405.951 92.8283
    2 10 -2 345.849 100.414
    2 10 -2 274.995 78.1729
    2 10 -2 403.451 88.2245
    -2 -10 2 320.402 88.0025
    -2 -10 2 342.234 120.867
    2 10 -1 400.819 90.3882
    -2 -10 1 247.249 80.0571
    2 10 -1 391.626 99.5088
    2 10 -1 345.992 90.6045
    -2 -10 1 353.6 110.495
    2 10 0 1964.14 188.09
    2 10 0 1960.24 184.787
    2 10 0 1608.16 237.175
    -2 -10 0 1598.07 181.918
    2 10 0 2086.26 186.834
    -2 -10 0 1850.44 205.746
    2 10 1 1084.63 134.474
    2 10 1 1205.89 136.959
    2 10 1 954.834 174.241
    -2 -10 -1 893.876 135.311
    -2 -10 -1 1154.6 147.364
    -2 -10 -2 28.7614 37.5753
    2 10 2 -21.6346 37.6105
    2 10 2 81.9003 56.7788
    -2 -10 -2 74.9892 36.3449
    -2 -10 -3 1602.65 149.453
    2 11 -11 976.644 123.101
    -2 -11 10 12196.7 418.313
    2 11 -10 13556.6 490.859
    -2 -11 10 12436.5 448.788
    -2 -11 9 -6.65378 49.1473
    -2 -11 9 11.228 49.4947
    2 11 -9 -34.748 72.5483
    2 11 -9 16.863 57.3947
    -2 -11 8 3040.69 227.571
    -2 -11 8 2789.53 235.033
    2 11 -8 2732.91 202.107
    2 11 -8 3133.91 241.322
    -2 -11 8 3780.97 311.701
    2 11 -8 3200.37 272.177
    -2 -11 7 1190.97 166.001
    -2 -11 7 1788.78 232.832
    2 11 -7 1657.56 205.652
    2 11 -7 1325.68 140.185
    -2 -11 7 1103.61 128.723
    2 11 -7 1140.29 117.512
    2 11 -6 516.096 80.1954
    -2 -11 6 490.376 111.293
    2 11 -6 711.016 106.049
    -2 -11 6 482.639 117.388
    2 11 -6 759.203 140.853
    -2 -11 6 517.062 102.745
    -2 -11 5 6246.67 369.035
    2 11 -5 8460.53 426.007
    -2 -11 5 7984.65 484.763
    2 11 -5 8028.39 354.101
    -2 -11 5 6293.38 364.366
    2 11 -5 7324.27 304.037
    -2 -11 4 10336.2 563.308
    -2 -11 4 8901.49 403.721
    2 11 -4 11150.9 374.05
    2 11 -4 13094.1 515.819
    2 11 -4 11870.9 410.953
    -2 -11 4 8851.38 433.936
    -2 -11 3 2227.81 190.079
    2 11 -3 2921.28 239.717
    -2 -11 3 2703.52 304.858
    2 11 -3 3037.8 208.826
    -2 -11 3 2272.85 225.944
    2 11 -3 2920.64 193.236
    2 11 -2 7703.28 356.447
    2 11 -2 7702.97 321.024
    2 11 -2 8322.22 317.225
    2 11 -1 5261.24 274.896
    2 11 -1 5220.1 253.695
    -2 -11 1 4693.38 285.179
    -2 -11 0 -134.63 45.6375
    2 11 0 -10.4278 35.5297
    2 11 0 -7.05931 31.2359
    -2 -11 0 -42.2549 50.3434
    -2 -12 8 155.511 52.3456
    2 12 -8 147.305 47.8756
    2 12 -7 2957.36 199.556
    -2 -12 7 2381.5 191.427
    -2 -12 6 1076.9 130.239
    2 12 -6 1400.44 141.219
    -2 -12 6 1481.79 160.756
    -2 -12 6 1099.75 112.494
    -2 -12 5 5348.72 310.375
    -2 -12 5 4528.01 244.275
    -2 -12 5 4842.31 255.006
    2 12 -4 1651.61 138.472
    -2 -12 4 1229.44 157.321
    -2 -12 4 1173.03 133.744
    -2 -12 3 8913.32 406.455
    -2 -12 3 8076.3 335.269
    -3 13 0 1181.57 120.302
    -3 13 -1 3575.21 216.186
    -3 13 -1 3180.36 208.463
    -3 13 -2 4677.81 268.154
    -3 13 -2 4993.01 270.424
    3 -13 2 5202.44 332.637
    3 -13 3 2807.68 213.874
    -3 13 -3 3333.81 240.274
    -3 13 -3 3578.41 235.151
    3 -13 3 3376.01 270.373
    3 -13 4 554.975 107.422
    -3 13 -4 653.038 107.998
    3 -13 4 618.706 114.201
    3 -13 4 496.172 105.348
    -3 13 -4 701.462 121.332
    -3 13 -5 464.275 104.24
    -3 13 -5 436.929 99.8925
    3 -13 5 319.766 82.4943
    3 -13 5 208.52 74.0461
    3 -13 5 305.157 80.4575
    3 -13 6 1570.4 160.91
    -3 13 -6 2266.45 196.685
    -3 13 -6 2175.59 189.615
    3 -13 6 1845.73 191.443
    3 -13 6 1958.15 190.79
    3 -13 7 -28.4499 40.237
    3 -12 -3 289.951 76.6652
    -3 12 3 174.594 52.4751
    -3 12 2 8493.31 345.76
    -3 12 2 7722.97 285.217
    3 -12 -2 8556.67 432.722
    -3 12 1 4084.9 248.885
    3 -12 -1 4346.18 330.982
    -3 12 1 3761.48 213.312
    -3 12 1 4359.24 263.542
    3 -12 -1 4701.46 285.374
    3 -12 -1 4076.25 313.349
    -3 12 0 1022.64 142.707
    3 -12 0 932.4 143.389
    3 -12 0 967.808 149.358
    -3 12 0 1026.54 141.19
    -3 12 -1 4327.42 299.146
    -3 12 -1 4286.29 293.905
    3 -12 1 3482.42 265.496
    3 -12 1 4410.69 343.636
    3 -12 2 2322.9 233.336
    -3 12 -2 2460.23 239.255
    -3 12 -2 2582.26 243.499
    3 -12 2 2739.11 292.673
    -3 12 -3 1323.56 174.817
    3 -12 3 1423.46 193.316
    -3 12 -3 1811.99 214.216
    -3 12 -3 1667.89 199.994
    3 -12 3 1318.27 196.399
    3 -12 3 1211.3 197.078
    -3 12 -4 162.419 91.456
    3 -12 4 222.886 95.3777
    -3 12 -4 285.896 107.932
    3 -12 4 230.23 88.2377
    -3 12 -4 196.416 81.7812
    3 -12 4 304.652 115.817
    3 -12 5 32934.9 944.861
    -3 12 -5 39516.8 1014.36
    3 -12 5 28319.6 868.127
    -3 12 -5 36506.1 926.05
    3 -12 5 29294.7 848.541
    -3 12 -5 38416.5 1054.72
    -3 12 -6 692.112 137.764
    3 -12 6 505.157 131.083
    -3 12 -6 615.209 143.366
    3 -12 6 449.218 120.683
    -3 12 -6 579.994 146.237
    3 -12 6 476.894 115.155
    3 -12 7 17835.9 681.842
    -3 12 -7 16444.2 694.892
    -3 12 -7 18038 595.927
    3 -12 7 13974.3 596.31
    -3 12 -7 16074.4 622.727
    3 -12 7 13175.6 498.914
    3 -12 8 3439.5 270.246
    -3 12 -8 3119.31 200.552
    -3 12 -8 3559.21 326.998
    3 -12 8 2940.53 262.14
    -3 12 -8 3348.02 239.856
    3 -12 9 11453.3 456.679
    -3 12 -9 13063.4 560.873
    3 -12 9 12478.8 441.294
    -3 11 5 139.154 47.5184
    -3 11 5 202.708 55.9003
    3 -11 -5 160.41 56.7873
    -3 11 4 240.892 74.134
    -3 11 4 113.675 48.4545
    3 -11 -4 186.658 64.3527
    -3 11 3 1654.8 160.607
    3 -11 -3 1508.66 210.839
    -3 11 3 1610.4 174.828
    3 -11 -2 440.034 138.301
    -3 11 2 401.761 102.744
    -3 11 2 357.955 73.2309
    -3 11 2 324.461 91.4388
    3 -11 -2 258.908 75.2991
    -3 11 1 2552.25 235.868
    -3 11 1 2025.97 190.175
    -3 11 1 2597.72 237.561
    3 -11 -1 2700.9 259.409
    3 -11 -1 2557.75 291.295
    -3 11 0 12811 555.778
    -3 11 0 12860.6 558.645
    -3 11 0 11378.4 439.622
    3 -11 0 11261.3 512.263
    3 -11 0 12311.4 609.149
    -3 11 -1 1750.38 209.822
    3 -11 1 1598.06 204.954
    3 -11 1 1627.94 212.973
    -3 11 -1 1583.27 208.357
    -3 11 -1 1770.35 223.323
    3 -11 1 2304.25 310.189
    3 -11 1 1996.21 273.808
    3 -11 1 2072.43 309.866
    3 -11 2 20921 776
    -3 11 -2 22035.5 783.252
    3 -11 2 27394.8 967.112
    -3 11 -2 19980.5 772.845
    3 -11 2 27477.8 1008.55
    3 -11 2 21776.2 853.264
    -3 11 -2 21703 783.676
    -3 11 -3 901.278 190.609
    -3 11 -3 809.493 153.105
    3 -11 3 1035.64 189.603
    3 -11 3 1045.88 199.541
    -3 11 -3 956.604 202.232
    3 -11 3 895.597 164.932
    3 -11 3 838.441 166.808
    -3 11 -4 1595.07 230.723
    3 -11 4 1410.1 205.117
    -3 11 -4 1908.47 305.436
    3 -11 4 1503.61 238.41
    3 -11 4 1286.65 204.733
    3 -11 5 -16.4278 99.3423
    -3 11 -5 71.0132 86.6261
    3 -11 5 44.6562 109.786
    3 -11 5 105.591 88.9812
    -3 11 -6 2981.55 314.703
    3 -11 6 2692.52 297.627
    3 -11 6 3394.77 343.71
    3 -11 6 2740.51 274.379
    -3 11 -7 322.422 111.699
    3 -11 7 164.886 113.671
    3 -11 7 192.8 81.6463
    3 -11 7 131.614 62.1554
    -3 11 -8 5581.47 306.99
    -3 11 -8 5617.06 385.495
    3 -11 8 5758.55 414.589
    3 -11 8 5492.87 405.662
    -3 11 -9 505.08 98.8815
    3 -11 9 389.766 107.672
    3 -11 9 402.797 100.13
    3 -11 10 7546.42 325.042
    3 -11 10 7510.55 397.776
    -3 10 7 2694.43 163.125
    3 -10 -7 2597.63 196.263
    3 -10 -7 2659.12 223.821
    -3 10 6 6145.61 290.465
    -3 10 6 6321.29 294.843
    3 -10 -6 7053.07 461.171
    3 -10 -6 6837.91 384.324
    3 -10 -5 329.897 106.415
    -3 10 5 467.069 94.916
    -3 10 5 590.684 104.296
    3 -10 -5 388.392 119.427
    -3 10 4 1324.54 161.296
    -3 10 4 1296.09 169.191
    3 -10 -4 1022.15 229.318
    3 -10 -4 1468.01 217.223
    -3 10 3 10320.1 453.639
    -3 10 3 10607.5 480.405
    -3 10 3 10108.9 438.831
    3 -10 -3 10878.9 663.844
    -3 10 2 2172.54 226.754
    -3 10 2 2045.84 202.077
    3 -10 -2 2445.29 332.397
    3 -10 -2 2055.08 234.088
    -3 10 2 1798.24 203.343
    -3 10 1 1596.53 200.452
    -3 10 1 1737.69 211.653
    -3 10 1 1779.05 189.834
    -3 10 1 1577.11 189.864
    3 -10 -1 2024.1 248.409
    3 -10 -1 1631.6 204.914
    3 -10 -1 1752.12 265.678
    3 -10 0 1332.66 196.688
    -3 10 0 1135.04 195.759
    -3 10 0 947.388 169.638
    -3 10 0 1316.59 160.731
    3 -10 0 1342.82 222.448
    3 -10 0 1460.63 232.125
    -3 10 0 1219.37 193.31
    3 -10 1 625.486 140.763
    -3 10 -1 707.758 160.885
    -3 10 -1 510.518 147.121
    3 -10 1 660.922 144.576
    3 -10 1 738.948 178.587
    3 -10 1 632.496 171.033
    -3 10 -1 454.047 127.61
    3 -10 2 3685.81 340.249
    -3 10 -2 3364.78 328.582
    3 -10 2 3774.4 371.78
    -3 10 -2 3131.65 361.005
    3 -10 2 3721.03 355.506
    3 -10 2 3737.63 432.75
    -3 10 -3 15627 758.341
    3 -10 3 15340.3 743.329
    3 -10 3 14768.4 689.166
    3 -10 3 14888.4 772.142
    3 -10 3 16022.7 714.335
    3 -10 4 4964.26 411.399
    -3 10 -4 5585.16 427.252
    3 -10 4 4898.74 407.834
    3 -10 4 4300.08 366.079
    3 -10 4 4563.46 387.042
    3 -10 5 51051.7 1347.56
    -3 10 -5 49206.1 1281.4
    3 -10 5 39774.2 1181.55
    3 -10 5 37864.3 976.128
    3 -10 5 38933.9 1091
    3 -10 6 15916.7 753.477
    3 -10 6 15193.9 558.29
    3 -10 6 16016.2 673.838
    -3 10 -7 20338.1 865.43
    3 -10 7 19924.6 846.652
    3 -10 7 19932.3 719.216
    3 -10 8 2789.18 299.843
    -3 10 -8 3055.56 332.282
    3 -10 8 2258.78 291.172
    -3 10 -9 2155.05 224.975
    3 -10 9 1578.48 221.291
    3 -10 9 1926.47 223.932
    3 -10 10 -43.981 78.6043
    3 -10 10 -23.308 62.8655
    3 -10 11 146.219 84.5003
    3 -9 -8 22276.3 732.809
    -3 9 8 21599.5 521.211
    -3 9 8 21907.3 510.181
    3 -9 -8 21634.5 581.951
    -3 9 7 4507.73 261.042
    -3 9 7 4679.42 269.06
    3 -9 -7 4625.11 326.497
    3 -9 -7 4710.4 396.027
    3 -9 -6 33.1963 72.9181
    -3 9 6 9.38216 58.5869
    -3 9 6 44.8299 57.4371
    3 -9 -6 63.1632 108.163
    -3 9 6 62.755 58.5115
    -3 9 5 3143.06 255.236
    -3 9 5 3633.06 284.566
    3 -9 -5 3639.55 429.668
    3 -9 -5 3852.5 367.589
    3 -9 -4 84.2867 82.8551
    3 -9 -4 138.018 122.642
    -3 9 4 143.77 76.2146
    -3 9 4 104.725 76.4723
    -3 9 4 38.8409 67.7069
    3 -9 -3 1559.86 264.604
    -3 9 3 1138.67 170.315
    -3 9 3 1138.2 163.171
    -3 9 3 1216.79 163.093
    -3 9 3 1229.86 153.548
    3 -9 -3 1286.05 265.3
    3 -9 -2 6600.04 409.054
    3 -9 -2 7614.25 589.814
    -3 9 2 6749.94 411.45
    -3 9 2 7332.41 424.313
    -3 9 2 7697.8 394.437
    -3 9 2 7019.52 401.671
    3 -9 -2 8387.53 482.616
    3 -9 -2 7461.13 582.306
    -3 9 1 4876.16 352.468
    3 -9 -1 4362.2 343.901
    -3 9 1 4669.32 349.556
    -3 9 1 4746.03 300.694
    -3 9 1 4864.05 365.051
    3 -9 -1 5216.6 405.359
    3 -9 -1 4452.69 417.474
    3 -9 -1 4342.51 418.339
    3 -9 0 12707.6 1287.53
    3 -9 0 13392 605.546
    -3 9 0 13667.9 609.353
    -3 9 0 13851.4 606.063
    -3 9 0 12942.5 483.802
    -3 9 0 10655.3 985.398
    3 -9 0 15371.8 743.794
    -3 9 0 12533.6 636.614
    3 -9 0 12981.6 646.486
    3 -9 1 13790 636.562
    -3 9 -1 13347.3 630.388
    3 -9 1 16170.4 804.671
    3 -9 1 14493.6 1372.23
    -3 9 -1 13304.6 715.217
    3 -9 1 12343.8 598.684
    -3 9 -1 10499.1 1021.05
    3 -9 1 13455 680.392
    -3 9 -2 1791.62 242.888
    3 -9 2 2039.72 274.434
    3 -9 2 1487.53 415.367
    -3 9 -2 1192.77 358.048
    3 -9 2 1663.89 249.53
    3 -9 2 1757.05 235.137
    3 -9 3 12715.1 625.573
    -3 9 -3 11813.3 655.936
    3 -9 3 11605 635.695
    3 -9 3 13148.6 1205.46
    -3 9 -3 9852.81 1076.75
    3 -9 3 10343.2 565.774
    3 -9 3 10639 656.13
    3 -9 4 326.631 131.812
    -3 9 -4 452.431 151.978
    3 -9 4 404.734 152.424
    3 -9 4 198.069 152.735
    -3 9 -4 562.459 288.556
    3 -9 4 253.052 112
    3 -9 4 427.508 126.413
    -3 9 -5 8135.19 579.251
    3 -9 5 7908.19 529.834
    3 -9 5 10472.5 989.331
    -3 9 -5 6884.42 898.477
    3 -9 5 10435.6 610.184
    3 -9 5 7294.82 450.791
    3 -9 5 7778.05 478.259
    3 -9 6 327.419 167.5
    -3 9 -6 154.288 115.234
    3 -9 6 240.605 140.199
    3 -9 6 359.551 111.379
    3 -9 6 210.792 93.3356
    -3 9 -7 17202.2 815.002
    3 -9 7 16567.8 797.081
    3 -9 7 15473.6 564.702
    3 -9 7 15611.7 651.902
    3 -9 7 18232.1 837.467
    3 -9 8 13128.6 635.305
    -3 9 -8 13498.4 709.448
    3 -9 8 11664.6 664.33
    3 -9 8 11019.2 456.16
    3 -9 9 1823.26 221.849
    3 -9 9 2062.94 271.97
    3 -9 9 1828.66 261.843
    3 -9 9 2003.87 182.197
    3 -9 10 134.537 95.7445
    3 -9 10 -3.09893 100.966
    3 -9 11 4947.53 359.669
    3 -9 11 4445.84 340.368
    3 -9 12 29.7064 46.0474
    -3 8 9 690.174 103.448
    -3 8 9 645.005 94.9711
    3 -8 -9 715.227 150.899
    3 -8 -8 4603.17 412.649
    -3 8 8 4635.02 276.898
    -3 8 8 4430.64 279.858
    3 -8 -8 4671.65 322.035
    3 -8 -7 20082.4 777.294
    -3 8 7 18808.3 600.745
    3 -8 -7 20455.1 985.513
    -3 8 7 19214.2 603.329
    3 -8 -6 308.16 138.2
    -3 8 6 129.895 69.3688
    3 -8 -6 393.666 173.771
    -3 8 6 188.464 102.742
    -3 8 5 2126.14 207.386
    -3 8 5 2006.33 228.956
    -3 8 5 2019.08 208.713
    -3 8 5 2012.77 184.176
    3 -8 -5 1981.1 282.591
    3 -8 -5 2141.69 355.735
    -3 8 4 5274.79 346.773
    -3 8 4 5814.55 366.308
    -3 8 4 5347.66 339.452
    3 -8 -4 5653.84 482.205
    3 -8 -4 5155.09 562.398
    -3 8 4 5910.3 332.702
    3 -8 -3 99.2089 125.515
    3 -8 -3 178.047 124.946
    3 -8 -3 356.62 104.044
    -3 8 3 230.918 91.1475
    -3 8 3 171.596 68.5908
    3 -8 -3 320.196 219.606
    -3 8 3 179.062 81.1687
    -3 8 3 187.118 92.3707
    3 -8 -2 2091.38 236.488
    -3 8 2 1973.03 219.997
    -3 8 2 2217.96 234.365
    -3 8 2 2150.02 206.169
    3 -8 -2 1932.89 287.836
    3 -8 -2 2278.68 249.699
    -3 8 2 1824.08 223.503
    3 -8 -2 1655.58 262.388
    3 -8 -2 2496.7 584.662
    3 -8 -1 6018.87 393.638
    -3 8 1 5570.23 371.344
    -3 8 1 5722.65 412.806
    -3 8 1 5680.8 368.19
    3 -8 -1 5978.09 884.126
    -3 8 1 6056.46 322.794
    -3 8 1 5577.84 784.544
    -3 8 1 4616.57 615.767
    3 -8 -1 5430.32 421.439
    3 -8 -1 6663.92 438.193
    3 -8 -1 5858.53 464.712
    3 -8 0 153.304 88.4662
    -3 8 0 41.1205 62.4773
    3 -8 0 12.8778 57.732
    -3 8 0 103.51 71.4316
    -3 8 0 95.7116 67.7494
    -3 8 0 10.1493 213.173
    -3 8 0 205.635 131.871
    3 -8 0 81.0205 77.0811
    -3 8 -1 30314.8 905.015
    3 -8 1 33882.8 2032.15
    3 -8 1 32811.6 1018.47
    -3 8 -1 25252.3 1651.55
    -3 8 -1 25236.2 1535.54
    3 -8 1 29406.6 925.138
    3 -8 1 29396.8 888.354
    3 -8 1 26367.5 835.623
    3 -8 2 8303.51 480.877
    -3 8 -2 8049.73 493.303
    3 -8 2 8015.15 500.091
    3 -8 2 8207.22 952.487
    -3 8 -2 7828.46 881.669
    -3 8 -2 6248.35 810
    3 -8 2 7379.06 450.117
    3 -8 3 13486.1 622.395
    3 -8 3 11396.8 644.82
    -3 8 -3 13078.2 676.875
    3 -8 3 11823.1 599.966
    3 -8 3 11446.3 562.554
    3 -8 3 11638.9 644.891
    -3 8 -3 10968.6 1121.94
    3 -8 4 22927.3 880.418
    -3 8 -4 21142.1 934.553
    3 -8 4 19615 791.298
    3 -8 4 22349.4 1564.21
    -3 8 -4 18495.3 1489.75
    3 -8 4 18287.2 758.112
    3 -8 4 18910.6 720.215
    3 -8 5 3642.52 375.72
    -3 8 -5 3599.2 347.29
    3 -8 5 3240.24 334.014
    3 -8 5 3628.07 584.794
    -3 8 -5 2742.32 558.716
    3 -8 5 2945.31 294.637
    3 -8 5 3201.24 298.694
    -3 8 -6 31400.6 1067.75
    3 -8 6 30935.4 1055.75
    -3 8 -6 28773.9 1752.35
    3 -8 6 31096.7 871.178
    3 -8 6 30080.7 918.443
    3 -8 7 12826.8 693.368
    -3 8 -7 12103 695.331
    3 -8 7 12398.6 693.243
    3 -8 7 12016 682.591
    3 -8 7 11518.8 505.019
    3 -8 7 11177.3 553.007
    3 -8 8 107.312 73.679
    3 -8 8 122.016 139.347
    3 -8 8 112.256 88.3905
    3 -8 8 30.901 48.9383
    3 -8 9 2149.31 231.379
    3 -8 9 2083.76 294.143
    3 -8 9 1593.11 254.381
    3 -8 9 1575.33 181.067
    3 -8 10 54.9124 108.277
    3 -8 10 31.3214 36.9769
    3 -8 10 9.99561 88.4754
    3 -8 11 8.80596 92.5381
    3 -8 11 77.8335 82.8433
    3 -8 11 65.3925 32.2311
    3 -8 12 2902.1 275.531
    3 -7 -10 2264.82 236.197
    -3 7 10 2724.67 213.379
    3 -7 -9 954.37 179.424
    -3 7 9 1187.19 154.601
    3 -7 -9 1023.28 137.222
    -3 7 9 1185.57 154.736
    3 -7 -8 11326.3 554.772
    -3 7 8 11796.4 494.182
    -3 7 8 12210.4 490.826
    3 -7 -8 12039.7 775.961
    3 -7 -7 2048.61 345.349
    -3 7 7 2024.46 214.633
    -3 7 7 1855.12 204.481
    -3 7 7 1864.98 168.243
    3 -7 -7 1643.85 247.106
    -3 7 6 4803.91 333.662
    -3 7 6 4118.06 302.072
    3 -7 -6 4871.19 403.848
    3 -7 -6 4977.81 519.7
    -3 7 6 4437.8 281.665
    3 -7 -5 -296.596 169.36
    3 -7 -5 -6.90529 90.403
    -3 7 5 -13.8496 74.7127
    -3 7 5 92.7007 60.2044
    -3 7 5 -9.68065 71.5628
    -3 7 5 -161.344 154.39
    -3 7 5 -36.8833 56.7058
    3 -7 -4 2775.5 615.865
    3 -7 -4 2907.98 255.932
    -3 7 4 3502.95 278.454
    -3 7 4 3323.2 258.655
    -3 7 4 3593.19 271.196
    -3 7 4 4399.5 738.043
    -3 7 4 3361.92 272.683
    3 -7 -4 3298.55 650.657
    3 -7 -4 3132.34 407.844
    3 -7 -4 3480.78 371.388
    3 -7 -3 8709.82 1088.48
    -3 7 3 9525.59 473.544
    -3 7 3 9242.19 450.743
    -3 7 3 9701.6 455.929
    -3 7 3 9398.06 413.322
    3 -7 -3 9348.77 459.397
    -3 7 3 11238.1 1108.74
    3 -7 -3 10045.8 1127.86
    -3 7 3 8906.02 954.101
    3 -7 -3 10093.5 637.281
    3 -7 -3 8600.41 600.904
    3 -7 -2 31036.3 849.419
    3 -7 -2 30427.1 1973.33
    -3 7 2 28743.7 792.748
    -3 7 2 28513.1 773.878
    -3 7 2 29344.1 694.19
    -3 7 2 32845.1 1814.52
    -3 7 2 29091 1607.88
    3 -7 -2 30226.3 1879.12
    3 -7 -2 32150.1 871.206
    -3 7 2 29011.1 870.576
    3 -7 -2 27962.7 989.162
    3 -7 -2 28995.5 1070.22
    3 -7 -1 12032.2 638.141
    -3 7 1 13375.3 538.952
    3 -7 -1 14196.3 1308.04
    -3 7 1 13765.4 537.879
    -3 7 1 13011.4 611.894
    3 -7 -1 13780.1 560.643
    -3 7 1 13943.6 1164.49
    -3 7 1 12881.9 984.51
    -3 7 1 12228.9 957.93
    3 -7 -1 15109.9 639.167
    3 -7 -1 12938.9 611.443
    3 -7 0 1435.58 180.163
    3 -7 0 1631.23 423.371
    -3 7 0 1393.23 178.909
    -3 7 0 1577.09 224.874
    -3 7 0 1407.73 370.297
    3 -7 0 1500.9 191.917
    -3 7 0 1561.85 361.055
    3 -7 0 1543.51 193.838
    3 -7 0 1385.54 203.036
    3 -7 1 3337.07 281.711
    -3 7 -1 3170.87 277.177
    3 -7 1 2990.99 601.66
    -3 7 -1 2558.73 503.74
    -3 7 -1 2827.5 505.405
    3 -7 1 3118.24 283.329
    3 -7 1 2853.13 253.628
    3 -7 2 7260.31 426.836
    3 -7 2 6747.01 461.602
    -3 7 -2 4334.23 363.901
    3 -7 2 6550.96 412.338
    3 -7 2 7165.71 862.058
    -3 7 -2 5205.86 734.222
    -3 7 -2 6520.39 769.539
    3 -7 2 6251.47 384.205
    -3 7 -3 335.164 191.653
    3 -7 3 622.98 135.431
    -3 7 -3 280.862 89.5126
    3 -7 3 487.194 128.894
    3 -7 3 775.16 308.926
    -3 7 -3 921.883 333.18
    3 -7 3 649.243 147.506
    3 -7 3 530.689 113.991
    3 -7 4 4124.11 362.345
    -3 7 -4 3711.74 332.833
    3 -7 4 3908.29 335.926
    3 -7 4 4733.96 649.499
    -3 7 -4 3868.65 644.987
    3 -7 4 3833.08 333.907
    3 -7 4 3449.4 292.955
    3 -7 5 16161.1 746.29
    3 -7 5 13672 659.402
    3 -7 5 14869.2 1045.04
    -3 7 -5 12353.9 1122.82
    3 -7 5 12109.9 565.514
    3 -7 5 12710.5 567.409
    -3 7 -5 12166.6 615.343
    3 -7 6 39543.5 1186.64
    3 -7 6 40835.5 1275.75
    3 -7 6 41737.1 1320
    -3 7 -6 37651.1 1951.29
    3 -7 6 39436.2 962.767
    3 -7 6 38466.1 994.518
    3 -7 7 34554.4 1149.85
    3 -7 7 34009.1 1168.42
    3 -7 7 37509.1 1104.44
    -3 7 -7 31397.2 1729.94
    3 -7 7 34228.1 870.554
    3 -7 7 35062.6 1546.05
    3 -7 8 12183.7 691.327
    3 -7 8 12080.5 707.184
    3 -7 8 13071 597.582
    3 -7 8 11775.4 516.541
    3 -7 9 113.134 138.944
    3 -7 9 86.5475 128.726
    3 -7 9 129.457 75.0275
    3 -7 10 77.6346 111.491
    3 -7 10 -21.7256 114.937
    3 -7 11 8923.03 542.105
    3 -7 11 7948.35 545.158
    3 -7 11 8365.48 402.871
    3 -7 12 682.796 159.722
    3 -7 12 612.367 99.6785
    3 -6 -11 247.871 77.8171
    3 -6 -11 328.856 103.298
    -3 6 11 247.138 75.2214
    3 -6 -10 1935.36 256.705
    -3 6 10 2191.97 211.861
    -3 6 10 2265.94 212.151
    -3 6 9 1254.77 164.171
    3 -6 -9 1123.67 159.598
    -3 6 9 1254.08 178.876
    3 -6 -9 1623.65 280.937
    -3 6 8 5029.26 331.565
    -3 6 8 4707.12 326.369
    3 -6 -8 4552.92 367.827
    3 -6 -8 4449.62 462.724
    -3 6 8 4773.74 277.436
    -3 6 7 3511.4 283.01
    -3 6 7 3265.41 269.65
    -3 6 7 3244.57 248.655
    3 -6 -7 3624.26 434.386
    3 -6 -7 3396.54 338.198
    -3 6 6 5053.74 341.859
    -3 6 6 5022.95 326.014
    3 -6 -6 4894.59 527.619
    3 -6 -6 4884.47 406.774
    -3 6 6 4343.96 700.987
    3 -6 -6 4597.53 815.94
    -3 6 6 4923.12 313.399
    -3 6 6 4526.45 289.123
    -3 6 5 17034.7 587.749
    -3 6 5 16327.2 566.492
    3 -6 -5 17771.4 1595.98
    -3 6 5 16476.3 1318.19
    3 -6 -5 16953.4 967.746
    -3 6 5 17467.1 569.315
    3 -6 -5 16755.5 746.704
    -3 6 5 16946.8 599.002
    3 -6 -4 2556.15 568.875
    3 -6 -4 2018.74 206.267
    -3 6 4 2360.64 220.053
    -3 6 4 2317.84 219.046
    -3 6 4 2632.92 228.475
    -3 6 4 2390.22 207.371
    3 -6 -4 2425.97 300.674
    -3 6 4 2797.94 532.495
    3 -6 -4 2298.62 325.5
    -3 6 4 2320.65 475.829
    3 -6 -3 5253.08 434.481
    -3 6 3 4670.68 305.548
    -3 6 3 5227.16 309.892
    -3 6 3 4944.76 278.802
    3 -6 -3 5711.43 823.095
    -3 6 3 5411.04 738.694
    -3 6 3 4997.01 631.473
    -3 6 3 5165.35 339.492
    3 -6 -3 4102.71 295.872
    3 -6 -3 5041.07 452.434
    3 -6 -2 36349.2 1017.9
    -3 6 2 36967.1 837.464
    -3 6 2 38752.6 829.677
    -3 6 2 38088.5 1853.31
    3 -6 -2 39983.2 2061.91
    -3 6 2 39020.4 1621.89
    -3 6 2 33966.4 1449.03
    -3 6 2 36160.6 937.491
    3 -6 -2 37570.7 1116.52
    3 -6 -1 52805.3 2322.39
    -3 6 1 51301.3 976.649
    -3 6 1 52540.1 2182.6
    -3 6 1 50678.1 1688.46
    3 -6 -1 55310.3 2398.3
    -3 6 1 48705.2 1781.31
    3 -6 -1 47714.3 1076.72
    -3 6 1 49815.2 1153.41
    3 -6 0 48699.6 2161.55
    -3 6 0 43882 1980.09
    -3 6 0 43042.3 1427.73
    -3 6 0 42237.4 1722.35
    -3 6 -1 94.3831 187.533
    3 -6 1 168.841 190.046
    -3 6 -1 73.9386 117.263
    3 -6 2 11990.1 1023.01
    -3 6 -2 10468.7 980.291
    -3 6 -2 10305.6 920.831
    3 -6 3 308.101 85.1907
    3 -6 3 401.956 180.445
    -3 6 -3 121.316 156.551
    -3 6 -3 248.763 167.145
    3 -6 3 312.201 95.8735
    3 -6 3 381.806 97.1764
    3 -6 4 27366.9 1373.55
    3 -6 4 17952.9 688.755
    -3 6 -4 20968.1 1390.68
    -3 6 -4 22613.3 1393.65
    3 -6 4 24179.2 781.774
    3 -6 4 22460.6 709.204
    3 -6 4 26920.6 877.244
    3 -6 5 1501.87 229.111
    3 -6 5 1456.18 213.56
    3 -6 5 1480.89 241.076
    -3 6 -5 1343.65 381.645
    3 -6 5 1626.46 321.793
    3 -6 5 1472.12 191.186
    3 -6 5 1407.45 179.076
    3 -6 5 1480.22 145.071
    3 -6 6 43509 1228.18
    3 -6 6 43094.2 1304.85
    -3 6 -6 39806.3 1876.85
    3 -6 6 43410.9 979.723
    3 -6 6 41269.6 1011.43
    3 -6 6 42243.1 780.174
    3 -6 7 1518.58 255.47
    3 -6 7 1653.22 262.048
    3 -6 7 1741.23 204.303
    -3 6 -7 1011.17 246.721
    3 -6 7 1701.98 172.612
    3 -6 8 397.523 151.819
    3 -6 8 522.168 194.685
    3 -6 8 353.205 84.8344
    3 -6 8 443.659 115.561
    3 -6 9 346.689 173.821
    3 -6 9 498.472 185.925
    3 -6 9 301.915 106.817
    3 -6 9 180.128 78.6099
    3 -6 10 398.336 146.852
    3 -6 10 350.189 153.709
    3 -6 10 412.34 99.8023
    3 -6 10 294.199 89.5023
    3 -6 11 -57.9504 134.168
    3 -6 11 39.4717 113.033
    3 -6 11 51.7034 68.2891
    3 -6 11 133.831 76.3874
    3 -6 12 9814.85 572.752
    3 -6 12 10284.4 461.445
    3 -6 13 1044.72 156.384
    -3 5 12 13.608 29.9404
    3 -5 -12 9.24686 41.8113
    3 -5 -11 226.596 82.1373
    3 -5 -11 259.377 111.68
    -3 5 11 224.024 64.2363
    -3 5 10 1222.08 169.59
    -3 5 10 1246.73 149.14
    3 -5 -10 1006.31 207.912
    -3 5 10 1167.71 173.626
    3 -5 -9 5674.64 501.319
    -3 5 9 5612.47 356.614
    -3 5 9 5618.35 367.577
    -3 5 9 5782.38 318.305
    -3 5 8 19767 664.517
    -3 5 8 20287.1 684.646
    -3 5 8 19627.4 593.893
    3 -5 -8 21392.2 779.725
    3 -5 -7 20120.3 1783.42
    -3 5 7 19666.7 647.045
    -3 5 7 18942.2 630.908
    -3 5 7 19529.8 611.902
    3 -5 -7 19385.8 778.489
    -3 5 7 20367.8 1413.75
    3 -5 -7 21055.9 1062.43
    3 -5 -6 17053.8 720.424
    -3 5 6 16530.3 562.45
    -3 5 6 16284.7 586.627
    -3 5 6 16249 569.498
    3 -5 -6 16228 1577.37
    -3 5 6 17090.7 1242.02
    -3 5 6 17156.3 551.152
    3 -5 -6 16887.2 983.162
    3 -5 -5 3452.05 402.241
    -3 5 5 3517.12 257.934
    -3 5 5 3717.21 263.104
    -3 5 5 3628.01 254.708
    -3 5 5 3911.91 267.214
    -3 5 5 4565.01 638.383
    -3 5 5 3459.4 536.922
    3 -5 -5 3959.87 354.568
    3 -5 -5 3732.88 689.234
    3 -5 -4 4882.62 445.061
    3 -5 -4 4613.13 297.971
    3 -5 -4 5514.3 417.892
    -3 5 4 5300.72 309.446
    3 -5 -4 6006.13 858.681
    -3 5 4 5456.35 300.646
    -3 5 4 6142.37 726.022
    -3 5 4 5810.19 651.256
    -3 5 4 5364.45 318.014
    3 -5 -3 25274 1632.64
    -3 5 3 23278.2 1435.23
    -3 5 3 26187 1293.1
    -3 5 3 21591.2 1042.18
    3 -5 -2 11947.7 1079.42
    -3 5 2 10522.4 940.414
    -3 5 2 11819.9 767.968
    -3 5 2 10003.2 721.611
    -3 5 1 30231.5 1636.01
    3 -5 -1 31678.8 1701.66
    -3 5 1 30880.6 1109.04
    -3 5 1 27871.4 1237.17
    3 -5 0 147.273 124.187
    -3 5 0 201.407 257.682
    -3 5 0 204.128 106.286
    -3 5 0 183.452 144.035
    3 -5 0 -187.808 133.141
    3 -5 1 26243.3 1404.38
    3 -5 1 25756.8 1221.56
    -3 5 -1 23597.1 1471.13
    -3 5 -1 26186.2 1273.36
    3 -5 2 2364.91 409.969
    3 -5 2 2286.75 332.084
    -3 5 -2 2286.02 487.17
    -3 5 -2 1849.2 388.326
    3 -5 3 7610.52 546.623
    3 -5 3 8309.96 728.544
    -3 5 -3 6368 802.276
    -3 5 -3 7411.52 728.437
    3 -5 4 4728.11 534.157
    -3 5 -4 4698.6 707.415
    -3 5 -4 4953.71 607.473
    3 -5 4 4408.76 311.009
    3 -5 5 13192.2 621.645
    3 -5 5 13959.9 730.361
    -3 5 -5 11792.1 949.802
    3 -5 5 13102.2 526.47
    3 -5 5 14551.7 860.48
    3 -5 5 11791.5 501.087
    3 -5 5 12872.1 436.208
    3 -5 6 9587.22 608.491
    3 -5 6 9069.17 548.979
    -3 5 -6 8193.93 804.545
    3 -5 6 8851.66 428.061
    3 -5 6 9542.35 674.144
    3 -5 6 8761.56 367.979
    3 -5 7 48747.5 1417.28
    3 -5 7 49358.1 1319.56
    3 -5 7 48376.1 1017
    3 -5 7 49715.9 936.584
    3 -5 8 560.953 191.236
    3 -5 8 364.022 97.6009
    3 -5 8 428.581 187.104
    3 -5 8 324.857 109.165
    3 -5 9 30679.9 1117.95
    3 -5 9 30420.2 1202.83
    3 -5 9 27740.2 806.456
    3 -5 9 27770.9 745.814
    3 -5 10 2142.72 313.148
    3 -5 10 1758.27 316.95
    3 -5 10 1862.27 216.508
    3 -5 10 1937.81 216.419
    3 -5 11 -55.9236 164.797
    3 -5 11 92.9983 89.6605
    3 -5 11 64.8264 58.1308
    3 -5 12 5160.96 428.706
    3 -5 12 5158.76 355.783
    3 -5 12 5103.98 342.523
    3 -5 13 1672.12 204.835
    3 -4 -12 647.095 118.367
    -3 4 12 781.81 134.28
    3 -4 -12 477.719 97.6302
    -3 4 11 2555.04 226.61
    -3 4 11 2106.22 234.165
    -3 4 10 4215.99 335.121
    -3 4 10 4381.89 293.713
    -3 4 10 4036.9 311.046
    3 -4 -10 4519.94 429.282
    3 -4 -9 1823.11 306.339
    -3 4 9 2165.02 229.804
    -3 4 9 1959.29 220.891
    -3 4 9 2255.18 208.777
    3 -4 -8 553.367 129.847
    3 -4 -8 848.961 375.102
    -3 4 8 554.465 110.057
    -3 4 8 551.866 118.029
    -3 4 8 697.972 252.963
    -3 4 8 447.555 102.232
    3 -4 -8 580.489 164.635
    -3 4 7 5575.8 317.317
    -3 4 7 5207.83 325.992
    -3 4 7 5187 318.557
    3 -4 -7 5494.76 389.568
    -3 4 7 5369.06 317.487
    3 -4 -7 6075.45 998.601
    -3 4 7 5177.81 643.261
    3 -4 -7 5534 528.878
    3 -4 -6 19448 720.262
    -3 4 6 17001.9 553.583
    -3 4 6 18436.1 583.4
    -3 4 6 18484.4 584.237
    3 -4 -6 18434.9 1634.17
    -3 4 6 17220.6 1216.54
    -3 4 6 18431.7 1148.08
    -3 4 6 17526.3 539.635
    3 -4 -6 18365.9 980.756
    3 -4 -5 16618.7 807.055
    -3 4 5 16363.3 521.529
    3 -4 -5 17383.4 1463.5
    -3 4 5 16884.1 1157.72
    -3 4 5 16958.9 1021.95
    -3 4 5 16671.2 522.553
    -3 4 5 16033 520.368
    -3 4 4 753.097 259.193
    -3 4 4 946.392 232.16
    3 -4 -4 1005.42 341.254
    3 -4 -3 6155.17 760.762
    -3 4 3 5817.85 714.162
    -3 4 3 6456.84 559.461
    -3 4 3 5803.94 494.876
    3 -4 -2 60172.7 2275.82
    -3 4 2 52089.9 2120.78
    -3 4 2 56184.3 1458.07
    -3 4 2 49767.4 1476.77
    3 -4 -1 1299.49 401.119
    -3 4 1 1196.71 192.194
    -3 4 1 1207.04 258.441
    -3 4 1 1269.49 342.927
    -3 4 0 24789.2 1465.37
    3 -4 0 24145.7 1331.98
    -3 4 0 23835.8 735.578
    -3 4 0 24610.8 1097.56
    3 -4 1 5012.38 550.837
    -3 4 -1 4350.19 606.736
    -3 4 -1 4444.86 505.515
    3 -4 1 5100.68 572.591
    3 -4 2 83131.2 2254.79
    -3 4 -2 76881.2 2606.87
    -3 4 -2 83618.8 2223.59
    3 -4 2 77804.3 2091.32
    3 -4 3 394.696 125.87
    3 -4 3 449.238 139.396
    -3 4 -3 155.113 183.194
    -3 4 -3 287.731 177.71
    -3 4 -4 119535 3492.57
    3 -4 4 118855 2261.82
    3 -4 4 127780 2386.68
    -3 4 -4 116832 2652.9
    3 -4 5 49446.5 1395.46
    3 -4 5 52335.5 1198.92
    3 -4 5 50518.7 1482.04
    -3 4 -5 54580.7 2349.93
    3 -4 5 50515.6 1447.04
    -3 4 -5 51779.8 1819.41
    3 -4 5 53476.2 997.239
    3 -4 5 54820.5 1447.17
    3 -4 5 51430.1 861.337
    3 -4 6 32203.8 1005.19
    3 -4 6 33072.7 1352.15
    3 -4 6 33846.9 1395.68
    -3 4 -6 31578.9 1469.79
    3 -4 6 32032.1 787.169
    3 -4 6 32411 1135.27
    3 -4 6 31703.3 685.088
    3 -4 7 18822.1 810.946
    3 -4 7 16509.2 994.701
    3 -4 7 18484.1 894.824
    3 -4 7 18381.7 636.284
    3 -4 7 18455.6 574.797
    3 -4 8 106.773 116.442
    3 -4 8 -16.0139 143.426
    3 -4 8 40.2371 66.7731
    3 -4 8 105.927 57.0526
    3 -4 9 115.965 65.6645
    3 -4 9 -0.60162 126.964
    3 -4 9 -197.953 155.996
    3 -4 9 73.3179 80.3723
    3 -4 10 377.156 104.868
    3 -4 10 188.618 130.424
    3 -4 10 458.459 124.513
    3 -4 11 5104.98 490.831
    3 -4 11 5300.76 387.098
    3 -4 11 4863.86 351.726
    3 -4 12 2384.5 304.005
    3 -4 12 2131.11 239.915
    3 -4 12 2175.26 234.31
    3 -4 13 6504.52 387.525
    -3 3 13 2419.14 222.972
    3 -3 -13 2293.64 188.638
    3 -3 -12 2492.17 245.575
    -3 3 12 2550.87 256.718
    -3 3 12 2593.65 238.471
    3 -3 -11 -0.39848 69.9484
    -3 3 11 -1.59485 92.9705
    3 -3 -11 -8.96586 79.5372
    -3 3 11 24.0512 51.3497
    -3 3 10 49.4228 81.7544
    -3 3 10 79.1311 71.2022
    -3 3 10 43.2574 51.7019
    3 -3 -10 149.645 67.4114
    3 -3 -9 29159.8 1136.07
    -3 3 9 28671.2 813.972
    -3 3 9 27464.6 845.392
    -3 3 9 28516.7 1581.64
    -3 3 9 27663.3 727.683
    3 -3 -8 -47.6908 124.77
    -3 3 8 -2.6906 39.0129
    -3 3 8 67.1118 73.4734
    -3 3 8 8.10321 55.0253
    -3 3 8 203.096 168.948
    -3 3 8 168.812 73.7956
    -3 3 7 25434.5 650.219
    -3 3 7 26070.8 692.021
    3 -3 -7 26265.3 2018.2
    -3 3 7 26483.9 693.051
    3 -3 -7 27200.5 817.877
    -3 3 7 25982.8 1332.66
    -3 3 7 26476.4 680.02
    3 -3 -7 25857.5 1130.23
    -3 3 6 1367.36 152.384
    -3 3 6 1426.51 154.57
    -3 3 6 1282.01 330.755
    -3 3 6 1662.53 162.137
    -3 3 6 2231.5 368.771
    3 -3 -6 1488.4 264.109
    3 -3 -6 1838.84 516.592
    -3 3 5 1540.92 286.174
    -3 3 5 1293.79 322.518
    3 -3 -5 1708.28 430.88
    -3 3 4 6.24666 159.127
    -3 3 4 -21.1629 97.2278
    3 -3 -4 7.89869 194.005
    3 -3 -3 3685.23 538.425
    -3 3 3 3524.17 536.343
    -3 3 3 3199.12 352.239
    -3 3 3 3667.25 352.653
    -3 3 2 13801.6 1094.27
    -3 3 2 13604.8 674.669
    -3 3 2 13148.2 715.19
    3 -3 -2 13548.4 1017.87
    3 -3 -1 57862.4 1964.2
    -3 3 1 59668.4 2211.74
    -3 3 1 52976.2 1150.47
    -3 3 0 27019.9 1483.23
    3 -3 0 26751.3 1294.28
    3 -3 0 25907.3 887.863
    3 -3 1 40973 1468.18
    3 -3 1 42330.6 1641.99
    -3 3 -1 45450.1 1920.23
    3 -3 1 44665.5 1094.72
    3 -3 2 135.131 44.319
    3 -3 2 225.646 132.271
    3 -3 2 325.625 156.079
    -3 3 -2 221.138 210.255
    3 -3 3 35915.4 1383.78
    3 -3 3 36516.9 1173.7
    -3 3 -3 34365.3 1766.84
    3 -3 3 34556.8 964.418
    3 -3 4 7332.7 598.392
    -3 3 -4 7387.62 878.875
    3 -3 4 7158.32 519.849
    3 -3 4 7607.62 479.729
    3 -3 5 27049.8 1133.3
    3 -3 5 29820.6 1102.53
    3 -3 5 28383.1 869.441
    -3 3 -5 30089.5 1795.18
    3 -3 5 26643.6 1068.79
    -3 3 -5 28598.9 1296.01
    3 -3 5 28526 692.028
    3 -3 5 28636.5 628.741
    3 -3 6 39897.3 1117.18
    3 -3 6 41673.3 1602.64
    3 -3 6 39929.1 1302.61
    3 -3 6 36753.3 1425.71
    -3 3 -6 39639 1569.17
    3 -3 6 39673.7 879.272
    3 -3 6 39180.2 775.124
    3 -3 7 22109.3 898.402
    3 -3 7 20067.1 1149.28
    3 -3 7 20905.8 597.347
    3 -3 7 20221.2 1215.08
    3 -3 7 22025.2 990.205
    3 -3 7 19619.3 660.821
    3 -3 7 20854.7 608.189
    3 -3 8 63078.2 1622.25
    3 -3 8 55598.9 2103.59
    3 -3 8 60115.9 1150.55
    3 -3 8 63608.6 1749.67
    3 -3 8 55362.1 2300.51
    3 -3 8 57727 1163.56
    3 -3 8 55687.8 1034.48
    3 -3 9 2441.51 376.098
    3 -3 9 2517.81 263.148
    3 -3 9 2190.78 230.016
    3 -3 9 2327.7 251.959
    3 -3 10 80.9996 58.1232
    3 -3 10 77.5866 141.064
    3 -3 10 94.0388 82.1285
    3 -3 10 24.2011 71.4545
    3 -3 11 4997.57 480.652
    3 -3 11 4893.33 393.925
    3 -3 11 4443.92 360.298
    3 -3 11 4366.03 340.835
    3 -3 12 3757.64 365.32
    3 -3 12 3799.01 281.926
    3 -2 -13 34.0713 40.2242
    -3 2 13 -22.7092 46.1742
    -3 2 13 94.0576 61.8943
    -3 2 12 830.818 165.81
    -3 2 12 684.625 135.376
    3 -2 -12 613.61 124.961
    3 -2 -11 688.567 157.676
    -3 2 11 710.891 149.424
    -3 2 11 648.357 133.845
    3 -2 -10 162.598 74.0639
    -3 2 10 313.205 94.5649
    -3 2 10 326.825 102.934
    -3 2 9 4668.14 331.849
    -3 2 9 4538.37 344.589
    -3 2 9 4239.06 558.662
    3 -2 -9 4617 439.071
    3 -2 -9 4852.48 877.433
    -3 2 9 4136.51 284.882
    -3 2 8 17495.6 595.812
    -3 2 8 17488.6 511.311
    -3 2 8 18204.3 632.246
    -3 2 8 17031.7 1077.2
    3 -2 -8 18137.8 1635.2
    3 -2 -8 18323 895.706
    -3 2 8 16647 542.704
    3 -2 -7 -76.4099 78.3188
    -3 2 7 127.267 59.629
    -3 2 7 185.554 58.4432
    -3 2 7 65.1054 74.2252
    3 -2 -7 18.478 176.504
    -3 2 7 306.557 140.237
    -3 2 7 37.2906 44.3311
    -3 2 7 27.0517 31.7819
    3 -2 -6 16727.1 1443.97
    -3 2 6 17530.9 1063.71
    -3 2 6 17330.6 944.658
    3 -2 -5 40791.1 1999.56
    -3 2 5 35897.8 1576.32
    -3 2 5 39822 1373.5
    -3 2 4 0.58557 116.182
    -3 2 4 202.508 95.7443
    3 -2 -4 5.7999 164.409
    3 -2 -3 524.614 230.267
    -3 2 3 436.553 230.431
    -3 2 3 558.944 171.926
    3 -2 -2 49945.4 1792.8
    -3 2 2 52237.8 2051.68
    -3 2 2 49785 1248.58
    3 -2 -1 14223.6 918.689
    -3 2 1 14452.3 1040.72
    -3 2 1 13479.9 603.825
    -3 2 0 85946.4 1751.86
    3 -2 0 91447.8 2204.99
    -3 2 0 85368.7 1323.13
    3 -2 0 89633.1 1983.01
    3 -2 1 152008 2389.76
    3 -2 1 162667 3291.5
    -3 2 -1 154385 2508.87
    -3 2 -1 157611 3441.13
    3 -2 1 155232 2476.83
    3 -2 2 271400 2882.05
    3 -2 2 264830 4054.41
    -3 2 -2 274232 3725.29
    -3 2 -2 264140 4658.78
    3 -2 2 267802 3100.4
    3 -2 3 25374.4 1181.26
    -3 2 -3 24767.9 1284.76
    -3 2 -3 23750.1 1490.55
    3 -2 3 22762.7 876.339
    3 -2 4 2757.59 385.105
    -3 2 -4 3256.87 537.252
    -3 2 -4 2913.66 571.859
    3 -2 4 2942.13 343.524
    3 -2 5 79518.1 1518.82
    3 -2 5 81764.5 2053.66
    -3 2 -5 79407.4 2951.17
    -3 2 -5 90906.2 3160.95
    3 -2 5 76636.6 1964
    3 -2 5 81679.5 1175.78
    3 -2 5 79285.7 1050
    3 -2 5 87550.1 1953.85
    3 -2 6 2097.57 271.918
    3 -2 6 1994.84 371.765
    3 -2 6 1828.9 157.99
    3 -2 6 1894.07 295.123
    -3 2 -6 3233.95 716.325
    3 -2 6 1544.04 302.582
    -3 2 -6 2388.21 526.622
    3 -2 6 1831.57 192.118
    -3 2 -6 1924.55 329.926
    3 -2 6 1961.14 183.747
    3 -2 7 7659.86 556.191
    3 -2 7 6483.37 675.82
    3 -2 7 6853.82 336.005
    3 -2 7 7476.56 598.151
    3 -2 7 7072.73 705.644
    3 -2 7 6684.27 380.28
    3 -2 7 6551.43 339.122
    3 -2 8 205.965 93.9558
    3 -2 8 274.458 81.3277
    3 -2 8 156.704 156.734
    3 -2 8 356.226 112.157
    3 -2 9 3099.65 286.343
    3 -2 9 3637.56 446.108
    3 -2 9 3065.25 314.597
    3 -2 9 3163.64 280.303
    3 -2 10 1413.48 204.369
    3 -2 10 1318.08 269.75
    3 -2 10 1691.78 247.106
    3 -2 10 1501.23 216.392
    3 -2 11 5942.27 395.941
    3 -2 11 5717.44 495.432
    3 -2 11 6445.81 463.826
    3 -2 11 6167.81 424.468
    3 -2 12 2190.25 213.922
    3 -1 -14 522.867 104.745
    -3 1 14 758.267 127.009
    -3 1 13 3469.13 310.965
    3 -1 -13 3781.21 275.904
    -3 1 13 3360.03 296.183
    -3 1 12 2374.56 263.062
    3 -1 -12 2166.63 239.5
    -3 1 12 2241.14 271.728
    3 -1 -11 59.4983 70.4468
    -3 1 11 137.059 60.6414
    -3 1 11 177.535 97.2366
    3 -1 -10 4619.82 384.179
    -3 1 10 5178.91 342.917
    -3 1 10 5067.09 396.742
    -3 1 10 4679.27 616.468
    3 -1 -10 4418.22 845.865
    -3 1 9 1478.72 149.858
    -3 1 9 1487.81 193.185
    -3 1 9 1497.1 201.71
    -3 1 9 1599.13 178.699
    -3 1 9 633.051 207.845
    3 -1 -9 1475.89 436.348
    -3 1 8 34392.6 707.893
    -3 1 8 34824.2 839.494
    -3 1 8 36343.1 910.48
    3 -1 -8 35022.2 2240.86
    -3 1 8 32603.5 740.361
    -3 1 8 32047.3 1434.42
    3 -1 -8 36084.9 1192.99
    3 -1 -7 78926.4 3308
    -3 1 7 78234.6 1048.95
    -3 1 7 80949.9 1160.82
    -3 1 7 78223.1 1099.11
    -3 1 7 74734 2097.2
    3 -1 -6 4054.53 700.481
    -3 1 6 4838.16 521.223
    -3 1 6 4767.07 515.07
    3 -1 -5 9316.46 928.458
    -3 1 5 10772.2 834.398
    -3 1 5 11090.4 722.981
    3 -1 -4 35046.7 1605.42
    -3 1 4 32707.2 1528.69
    -3 1 4 33277.1 1144.38
    3 -1 -3 26236.4 1294.7
    -3 1 3 25366.4 1054.7
    -3 1 3 27200.4 1397.11
    -3 1 3 26572.8 951.573
    3 -1 -2 13068.3 860.181
    -3 1 2 13199.6 795.66
    -3 1 2 13564.8 965.797
    -3 1 2 12531.3 613.255
    -3 1 1 22850.3 1040.74
    3 -1 -1 20905.6 1022.86
    -3 1 1 22341.7 1236.18
    -3 1 1 20804.1 766.971
    3 -1 0 38871.7 1677.19
    -3 1 0 37468.5 1641.93
    3 -1 0 36224.4 1272.12
    -3 1 0 37998.1 1428.25
    3 -1 1 6805.2 392.109
    3 -1 1 6667.39 666.128
    -3 1 -1 7155.18 647.117
    -3 1 -1 7818.46 802.835
    3 -1 1 6428.22 567.259
    3 -1 2 337.794 169.893
    -3 1 -2 57.5856 133.731
    3 -1 2 290.092 120.624
    3 -1 3 14272.1 896.901
    -3 1 -3 14645.7 1247.53
    -3 1 -3 12427.2 1022.95
    3 -1 3 13420 742.712
    3 -1 4 8563.64 670.686
    -3 1 -4 8128.33 898.166
    -3 1 -4 10437.4 1115.17
    3 -1 4 7850.1 585.442
    3 -1 5 2368.38 287.836
    3 -1 5 1984.87 335.949
    3 -1 5 1936.67 163.766
    -3 1 -5 1974.74 579.969
    3 -1 5 2291.9 163.178
    -3 1 -5 2278.89 574.755
    3 -1 5 2382.97 348.572
    3 -1 5 1870.44 334.159
    3 -1 5 1894.74 183.928
    3 -1 5 2005.9 169.014
    3 -1 6 51760.8 1915.93
    3 -1 6 47153 813.199
    3 -1 6 50702.6 1570.45
    3 -1 6 52172.1 848.378
    3 -1 6 48012.6 1716.46
    3 -1 6 48322.4 977.301
    3 -1 6 49488.8 907.992
    3 -1 7 -36.5217 171.198
    3 -1 7 21.9008 57.7169
    3 -1 7 -185.417 113.023
    3 -1 7 51.5019 47.7549
    3 -1 7 -102.415 51.4312
    3 -1 8 6854.96 380.959
    3 -1 8 7165.98 635.672
    3 -1 8 7409.2 474.186
    3 -1 8 7240.44 396.821
    3 -1 9 435.981 122.92
    3 -1 9 298.663 91.5403
    3 -1 9 214.525 153.717
    3 -1 9 501.763 150.998
    3 -1 10 2715.01 274.192
    3 -1 10 2623.24 368.271
    3 -1 10 2489.6 301.802
    3 -1 10 2470.14 274.187
    3 -1 11 3041.58 297.896
    3 -1 11 3008.7 276.452
    3 -1 12 9293.58 417.72
    -3 0 14 1157.85 166.764
    3 0 -14 1345.59 168.316
    -3 0 13 1228.9 204.683
    -3 0 13 1254.7 197.912
    -3 0 12 149.978 71.6139
    -3 0 12 59.1172 55.2712
    3 0 -12 259.343 84.0037
    -3 0 11 1550.54 240.937
    -3 0 11 1881.25 233.817
    3 0 -11 1691.37 231.125
    3 0 -10 5935.45 427.985
    -3 0 10 6444.52 388.75
    -3 0 10 6458.55 322.617
    -3 0 10 5819.83 434.329
    3 0 -10 5465.7 918.049
    -3 0 10 5922.86 652.088
    3 0 -9 41290.7 1103.02
    3 0 -9 40998.6 2433.52
    -3 0 9 40346.3 893.78
    -3 0 9 39874.1 1076.79
    -3 0 9 41118.7 798.866
    -3 0 8 2692.53 195.533
    3 0 -8 2828.23 282.366
    -3 0 8 2935.69 275.625
    -3 0 8 2694.72 211.062
    -3 0 8 2112.38 370.277
    3 0 -8 3064.25 669.08
    3 0 -7 743.548 146.033
    -3 0 7 727.269 99.5864
    -3 0 7 803.663 261.226
    -3 0 7 631.986 94.3684
    3 0 -6 54154.7 2368.84
    -3 0 6 52426.7 1635.84
    -3 0 6 54857.2 1688.93
    3 0 -5 10524.1 926.274
    -3 0 5 10925.8 783.921
    -3 0 5 11327.9 837.387
    -3 0 5 10987.6 711.252
    3 0 -4 38832.2 1614.86
    -3 0 4 40031.3 1496.4
    -3 0 4 38809.2 1584.69
    -3 0 4 39562.9 1282.6
    3 0 -3 47068.9 1629.99
    -3 0 3 51634.2 1772.31
    -3 0 3 48872.8 1807.74
    -3 0 3 52095.4 1428
    -3 0 2 28076.6 1355.87
    3 0 -2 27670.6 1167.69
    -3 0 2 27291.5 1346.49
    -3 0 1 86538.6 2341.03
    -3 0 1 89726.9 2476.21
    -3 0 0 2071.34 377.825
    3 0 0 2216.66 393.348
    -3 0 0 2078.57 428.545
    3 0 0 2081.78 263.357
    3 0 0 2004.15 384.076
    3 0 1 32369.7 1463.55
    -3 0 -1 32413.1 1581.22
    3 0 1 31264.2 1334.83
    3 0 2 5842.77 585.729
    -3 0 -2 6186.97 735.366
    3 0 2 5458.6 536.247
    3 0 3 2410.58 366.629
    -3 0 -3 1793.45 437.8
    3 0 3 1922.87 314.396
    3 0 4 423.479 74.6924
    3 0 4 711.702 215.482
    -3 0 -4 328.418 165.536
    3 0 4 526.58 175.145
    3 0 4 510.22 178.27
    3 0 5 3367.45 461.9
    3 0 5 3145.51 216.942
    3 0 5 3093.88 416.972
    -3 0 -5 3519.98 793.939
    3 0 5 3439.58 224.152
    3 0 5 3420.72 254.338
    3 0 5 3638.24 472.066
    3 0 5 3487.66 231.616
    3 0 6 14883.5 1044.49
    3 0 6 13832.8 464.822
    3 0 6 15038.1 908.356
    3 0 6 14013.7 472.422
    3 0 6 13553.2 962.922
    3 0 6 14638.7 586.101
    3 0 6 13879.6 480.344
    3 0 7 28892.2 714.424
    3 0 7 30805.3 1593.21
    3 0 7 28837 721.547
    -3 0 -7 31000.7 2507
    3 0 7 28613.9 1266.1
    3 0 7 29986.3 1505.34
    3 0 7 31562.1 953.809
    3 0 7 30121.8 772.206
    3 0 8 811.206 142.429
    3 0 8 724.031 262.141
    3 0 8 672.788 168.662
    3 0 8 907.023 152.36
    3 0 9 80.2414 57.905
    3 0 9 69.6776 144.732
    3 0 9 30.6735 101.43
    3 0 9 142.862 76.1491
    3 0 10 10286.9 515.475
    3 0 10 10367.5 544.276
    3 0 11 3520.72 286.753
    3 1 -15 189.209 68.5305
    -3 -1 14 6394.26 403.57
    3 1 -14 6116.46 365.626
    -3 -1 13 746.879 144.53
    -3 -1 13 852.321 167.036
    -3 -1 12 2352.28 295.215
    -3 -1 12 2950.01 319.536
    3 1 -12 2892.1 273.555
    -3 -1 11 2661.62 291.123
    -3 -1 11 2514.97 306.804
    3 1 -11 2495.89 274.389
    3 1 -10 173.502 82.7343
    -3 -1 10 73.0935 47.7917
    -3 -1 10 51.5123 69.4026
    -3 -1 10 -25.7089 94.7379
    -3 -1 10 -73.966 83.2146
    3 1 -10 -202.224 158.046
    -3 -1 9 395.346 84.1566
    3 1 -9 378.753 111.531
    -3 -1 9 168.674 121.074
    -3 -1 9 489.788 122.253
    -3 -1 9 457.038 106.063
    3 1 -9 622.054 225.904
    -3 -1 8 96003.5 1200.89
    3 1 -8 91281.6 1640
    -3 -1 8 103388 1761.79
    3 1 -8 95972.8 3484.17
    -3 -1 8 97461.5 1229.2
    -3 -1 8 96052 1266.73
    -3 -1 8 86939.2 2438.26
    -3 -1 8 94514.9 1273.63
    -3 -1 7 61043.8 908.498
    3 1 -7 60212.1 2774.55
    -3 -1 7 59063.4 1868.72
    3 1 -6 3650.45 618.225
    -3 -1 6 4251.92 539.39
    -3 -1 6 4650.3 512.77
    3 1 -5 66895.4 2219.54
    -3 -1 5 69244.8 2200.96
    -3 -1 5 71162.6 2066.41
    -3 -1 5 73887.9 1928.97
    3 1 -4 13652.6 922.599
    -3 -1 4 15072.7 997.09
    -3 -1 4 15999.8 1000.19
    -3 -1 4 15598.9 877.471
    3 1 -3 69315.8 1888.79
    -3 -1 3 75151.9 2273.52
    -3 -1 3 73150.1 2187.43
    3 1 -2 241.902 96.7237
    -3 -1 2 286.455 169.17
    -3 -1 2 390.373 199.674
    3 1 -1 963.587 157.834
    -3 -1 1 1215.52 328.886
    3 1 -1 1164.88 305.56
    -3 -1 1 1062.26 284.926
    -3 -1 0 11995.2 1032.59
    3 1 0 11684.2 901.907
    3 1 0 12078.7 904.471
    3 1 1 18077.3 1052.79
    -3 -1 -1 18116.9 1320.44
    3 1 1 16958.3 1045.74
    3 1 2 16959.2 1004.97
    -3 -1 -2 17303.5 1374.96
    3 1 2 16856.5 1001.38
    3 1 3 9532.02 722.37
    -3 -1 -3 9593.15 1114.74
    3 1 3 9809.76 729.362
    3 1 4 2516.62 186.072
    3 1 4 2120.5 361.021
    3 1 4 2996.92 406.024
    3 1 4 2361.67 188.919
    -3 -1 -4 2208.79 631.886
    3 1 4 1548.71 174.719
    3 1 4 2484.69 375.136
    3 1 4 1718.44 157.026
    3 1 5 8155.57 791.295
    3 1 5 7542.27 348.254
    3 1 5 8287.05 694.748
    3 1 5 7138.37 348.41
    3 1 5 7485.12 422.591
    3 1 5 7042.07 671.01
    3 1 5 6972.77 321.583
    3 1 6 21352.3 1299.34
    3 1 6 21160.1 588.448
    3 1 6 22118.6 1109.77
    3 1 6 20555 623.004
    3 1 6 22423.7 1273.93
    3 1 6 23373.9 832.602
    3 1 6 21990.2 620.863
    3 1 7 473.999 105.516
    -3 -1 -7 816.105 479.059
    3 1 7 503.59 245.522
    3 1 7 454.903 118.374
    3 1 7 609.776 160.932
    3 1 7 408.879 111.786
    3 1 8 3995.45 296.92
    3 1 8 4578.47 440.667
    3 1 8 3848.84 331.438
    3 1 9 13356.9 568.323
    3 1 9 13436.9 627.966
    3 1 10 3140.82 277.041
    3 1 11 8159 400.044
    3 2 -15 398.822 98.3673
    -3 -2 14 75.6808 70.7994
    3 2 -14 111.906 59.5713
    3 2 -13 2243.52 258.73
    -3 -2 13 2139.99 276.879
    -3 -2 13 2185.52 276.642
    3 2 -12 27.4703 99.7671
    -3 -2 12 69.2675 72.7636
    -3 -2 12 67.1364 119.427
    3 2 -11 1045.75 169.693
    -3 -2 11 1373.11 169.395
    -3 -2 11 1399.82 192.257
    -3 -2 11 1477.74 245.416
    -3 -2 11 1394.71 232.983
    -3 -2 10 14651 636.763
    -3 -2 10 14463.9 531.704
    3 2 -10 14102.6 1459.34
    -3 -2 10 12557.6 542.059
    -3 -2 10 13433.8 995.333
    -3 -2 10 15195.9 770.079
    3 2 -10 15693.1 684.954
    -3 -2 9 1185.38 153.986
    -3 -2 9 1505.76 239.358
    -3 -2 9 1008.52 135.619
    -3 -2 9 949.473 163.807
    3 2 -9 1320.71 201.728
    3 2 -9 1400.06 450.657
    -3 -2 9 1374.54 167.691
    -3 -2 9 1208.94 164.448
    -3 -2 8 4968.96 288.913
    -3 -2 8 5325.22 408.651
    3 2 -8 4646.36 376.946
    3 2 -8 4333.94 749.826
    -3 -2 8 4982.52 300.289
    -3 -2 8 4624 303.134
    -3 -2 8 4283.43 530.392
    -3 -2 7 3648.05 233.183
    -3 -2 7 3544.27 231.441
    -3 -2 7 3243.51 442.614
    3 2 -7 3107 614.72
    3 2 -7 3265.05 288.352
    3 2 -6 2967.43 523.669
    -3 -2 6 2987.4 480.455
    -3 -2 6 3048.38 432.223
    3 2 -5 24644.4 1333.72
    -3 -2 5 27400.6 1501.25
    -3 -2 5 26659.6 1243.56
    -3 -2 5 28535.1 1311.07
    3 2 -4 3324.13 432.075
    -3 -2 4 3825.54 586.355
    -3 -2 4 3974.61 505.81
    -3 -2 3 58783.8 2324.62
    -3 -2 3 58628.7 1991.99
    -3 -2 2 774.438 254.525
    3 2 -2 290.725 88.489
    3 2 -1 3704.68 536.443
    -3 -2 1 5311.49 765.219
    3 2 0 1173.38 303.55
    3 2 0 1064.97 234.591
    -3 -2 0 1070.06 349.89
    3 2 1 2586.25 402.904
    -3 -2 -1 2415.29 546.555
    3 2 1 2144.19 417.176
    3 2 2 4609.97 496.057
    -3 -2 -2 4436.21 747.73
    3 2 2 4498.43 555.742
    3 2 3 4288.72 494.092
    3 2 3 4570.48 264.169
    3 2 3 4388.61 227.783
    3 2 3 4536.59 262.824
    -3 -2 -3 4763.16 875.279
    3 2 3 4464.22 504.519
    3 2 4 709.286 245.369
    3 2 4 671.487 96.3255
    3 2 4 562.819 94.2251
    3 2 4 562.268 207.793
    -3 -2 -4 61.4778 178.223
    3 2 4 760.909 120.609
    3 2 4 758.94 151.477
    3 2 4 721.872 102.674
    3 2 5 3783.76 243.547
    3 2 5 3867.04 563.382
    3 2 5 3937.85 266.257
    3 2 5 3800.09 275.509
    -3 -2 -5 5095.3 1115.41
    3 2 5 4319.69 364.64
    3 2 5 4606.23 582.666
    3 2 5 3962.07 258.624
    3 2 6 55846.1 2199.32
    3 2 6 53041.2 1095.67
    3 2 6 53947.4 2030.76
    3 2 6 57084.6 1477.72
    3 2 6 58787.7 1102.57
    3 2 6 52994.2 968.924
    3 2 7 22234.2 652.888
    3 2 7 23144.3 776.969
    3 2 8 184.18 86.3628
    3 2 8 170.331 83.3847
    3 2 8 140.098 66.1767
    3 2 9 5941.15 364.391
    3 2 10 3556.83 276.546
    3 3 -15 214.668 63.7625
    3 3 -14 1994.04 243.514
    -3 -3 14 1774.04 222.881
    3 3 -14 1621.48 184.85
    3 3 -13 89.2038 65.9482
    -3 -3 13 -37.5232 63.2297
    -3 -3 13 27.1423 75.858
    -3 -3 13 91.3406 59.9181
    3 3 -12 213.245 95.0332
    -3 -3 12 298.12 102.59
    -3 -3 12 399.868 104.62
    3 3 -11 724.111 179.538
    -3 -3 11 557.645 144.788
    -3 -3 11 566.165 119.408
    -3 -3 11 747.41 174.034
    3 3 -10 23353.1 824.739
    -3 -3 10 22530.2 986.831
    3 3 -10 22566.9 947.836
    -3 -3 10 22333.1 827.739
    3 3 -10 20420.5 1704.86
    -3 -3 10 19751 603.136
    -3 -3 10 21820.6 689.869
    -3 -3 10 18959.2 731.273
    -3 -3 10 20843.8 1304.76
    -3 -3 9 7164.95 435.876
    3 3 -9 8003.01 494.044
    -3 -3 9 7213.41 388.648
    3 3 -9 7654.38 555.933
    -3 -3 9 7806.43 558.068
    3 3 -9 7351.27 988.02
    -3 -3 9 6781.3 361.183
    -3 -3 9 7213.93 398.113
    -3 -3 9 6173.56 674.165
    3 3 -8 29512.2 927.567
    -3 -3 8 30634.1 764.631
    3 3 -8 30236.9 1969.58
    -3 -3 8 30112.5 762.754
    -3 -3 8 28302 1420.2
    3 3 -8 29257 1021.67
    -3 -3 8 33479.3 1051.53
    -3 -3 8 29825.5 838.273
    -3 -3 7 1363.03 161.886
    3 3 -7 900.457 147.653
    -3 -3 7 1362.02 156.017
    -3 -3 7 1478.54 161.396
    -3 -3 7 338.52 233.524
    -3 -3 7 1274.28 279.645
    3 3 -7 1541.5 215.95
    3 3 -7 504.996 237.143
    -3 -3 6 434.349 87.7182
    -3 -3 6 408.49 81.4032
    3 3 -6 444.282 102.656
    -3 -3 6 285.181 212.146
    -3 -3 6 148.209 119.294
    3 3 -6 729.462 281.246
    3 3 -6 499.04 119.509
    -3 -3 5 109.095 218.335
    3 3 -5 390.274 192.304
    -3 -3 4 91042.5 2949.16
    -3 -3 4 96857.7 2560.92
    3 3 -3 59795 2116.1
    -3 -3 3 62762.5 2559.09
    -3 -3 3 63127.4 2205.32
    3 3 -2 13058.6 941.31
    -3 -3 2 12407.9 1142.18
    3 3 -1 14885.1 956.995
    -3 -3 1 14514.7 1385.81
    3 3 -1 12459.7 1093.84
    3 3 0 4417.69 519.395
    -3 -3 0 3870.45 750.782
    3 3 0 4461.28 636.383
    3 3 1 2062.18 179.087
    3 3 1 2602.91 355.542
    3 3 1 1738.44 157.376
    3 3 1 2538.07 191.472
    -3 -3 -1 2550.96 631.849
    3 3 1 2366.83 451.166
    3 3 2 3190.54 221.255
    3 3 2 2751.72 374.789
    3 3 2 3368.55 228.774
    3 3 2 3055.31 229.212
    3 3 2 3602.87 521.623
    3 3 2 3059.68 207.617
    3 3 2 3115.56 217.174
    3 3 3 3323.23 472.998
    3 3 3 3042.21 210.113
    3 3 3 3263.11 230.55
    3 3 3 3056.37 238.341
    -3 -3 -3 3451.33 788.913
    3 3 3 3609.95 486.176
    3 3 3 3247.34 207.148
    3 3 4 639.482 98.0367
    3 3 4 632.577 110.343
    3 3 4 597.4 216.616
    -3 -3 -4 1119.79 673.574
    3 3 4 561.61 116.907
    3 3 4 626.991 157.359
    3 3 4 515.202 185.767
    3 3 5 13094.2 1030.55
    3 3 5 13366.6 493.156
    3 3 5 11490.2 457.863
    3 3 5 12274.7 542.321
    3 3 5 14213.9 1051.87
    3 3 6 67.1963 49.8616
    3 3 6 130.739 87.2428
    3 3 7 10577.4 444.922
    3 3 7 9585 522.886
    3 3 8 29.8855 63.3121
    3 3 8 29.0716 62.9454
    3 3 9 1261.14 159.366
    3 3 10 1364.03 148.448
    3 4 -15 440.437 99.1359
    -3 -4 14 419.944 80.857
    -3 -4 14 463.228 114.464
    3 4 -14 455.064 112.81
    -3 -4 14 359.865 84.0189
    -3 -4 13 2019.73 266.735
    -3 -4 13 2050.08 198.14
    3 4 -13 2125.18 240.478
    3 4 -13 2216.28 287.266
    -3 -4 13 1991.08 212.45
    3 4 -12 164.569 96.9647
    -3 -4 12 241.055 124.295
    3 4 -12 99.4336 101
    -3 -4 12 188.685 88.6227
    -3 -4 11 4097.07 430.827
    -3 -4 11 3717.92 267.264
    -3 -4 11 3677.32 367.765
    3 4 -11 4258.75 453.957
    -3 -4 11 2981.82 298.869
    3 4 -11 3902.02 384.751
    3 4 -10 8585.65 596.122
    -3 -4 10 9563.31 667.286
    3 4 -10 7762.72 1057.6
    -3 -4 10 8309.57 406.855
    3 4 -10 9099.02 671.724
    -3 -4 10 7921.42 464.132
    -3 -4 10 7760.6 792.482
    -3 -4 10 8486.42 542.105
    3 4 -9 155.194 125.025
    -3 -4 9 399.354 122.002
    3 4 -9 196.815 71.181
    -3 -4 9 332.407 95.8273
    -3 -4 9 360.394 96.2715
    3 4 -9 202.757 126.239
    -3 -4 9 523.112 142.313
    -3 -4 9 266.587 96.6004
    3 4 -9 630.698 306.503
    -3 -4 9 341.351 111.577
    3 4 -8 1089.18 177.467
    3 4 -8 1153.22 211.578
    -3 -4 8 1379.16 195.536
    -3 -4 8 1265.87 167.713
    -3 -4 8 1394.45 322.862
    3 4 -8 1448.16 441.486
    -3 -4 8 1331.63 174.714
    3 4 -8 1333.25 229.682
    -3 -4 8 1291.73 199.42
    -3 -4 7 5936.85 326.074
    -3 -4 7 5650.55 348.971
    -3 -4 7 5639.84 422.913
    3 4 -7 4962.84 743.944
    -3 -4 7 5737.84 339.19
    3 4 -7 5701.37 444.058
    -3 -4 7 5447.84 742.796
    -3 -4 7 5431.93 649.927
    3 4 -7 5434.4 417.733
    3 4 -7 4705.18 348.665
    3 4 -6 396.293 110.736
    -3 -4 6 320.683 95.7962
    -3 -4 6 390.745 98.0542
    3 4 -6 273.978 72.3999
    3 4 -6 406.076 128.647
    -3 -4 6 313.111 85.3861
    -3 -4 6 675.904 270.01
    3 4 -5 989.749 143.798
    -3 -4 5 1048.58 139.229
    -3 -4 5 1094.06 135.088
    3 4 -5 1165.55 182.244
    -3 -4 5 779.346 241.636
    -3 -4 5 765.367 192.613
    3 4 -5 849.516 144.741
    -3 -4 5 1036.71 144.156
    3 4 -4 156.887 53.1836
    -3 -4 4 229.625 73.162
    3 4 -4 385.379 112.538
    3 4 -4 479.448 229.762
    -3 -4 4 553.222 210.29
    3 4 -3 10379.7 806.191
    -3 -4 3 9832.48 1089.84
    3 4 -2 1649.17 319.294
    -3 -4 2 1238.61 444.07
    3 4 -2 1414.18 165.425
    -3 -4 1 15569.5 1651.98
    -3 -4 1 14726.2 581.856
    3 4 -1 16232.7 889.466
    3 4 -1 15331.3 571.165
    3 4 -1 15218.4 1188.5
    3 4 -1 15315.9 575.184
    3 4 -1 15054.7 543.586
    3 4 0 39379.9 1355.03
    3 4 0 37550.1 848.383
    3 4 0 38793.3 875.587
    -3 -4 0 41679.9 2601.91
    3 4 0 36982 1773.11
    3 4 0 38035 837.552
    3 4 1 468.504 94.3257
    -3 -4 -1 280.043 75.6897
    3 4 1 386.038 88.5083
    3 4 1 283.344 63.9848
    3 4 1 296.343 85.9679
    3 4 1 127.032 93.8917
    3 4 1 407.378 85.9799
    3 4 1 294.733 191.303
    3 4 2 13560.2 881.75
    3 4 2 12276.7 455.339
    3 4 2 13199.4 483.662
    3 4 2 12261.2 493.109
    -3 -4 -2 12985.6 1579.72
    3 4 2 13411.6 966.733
    3 4 2 12352.9 431.177
    3 4 2 11169.6 417.574
    3 4 3 4799.56 560.8
    3 4 3 5028.02 304.347
    3 4 3 5517.2 301.249
    3 4 3 5437.12 349.573
    -3 -4 -3 4903.31 1016.58
    3 4 3 5762.42 617.55
    3 4 3 5031.06 271.84
    3 4 4 769.102 224.808
    3 4 4 1547.98 170.029
    3 4 4 1282.99 156.016
    3 4 4 1465.11 204.458
    3 4 4 1992.31 377.943
    -3 -4 -4 1253.87 760.27
    3 4 4 1217.54 140.005
    -3 -4 -4 1275.59 186.586
    3 4 5 46.1296 36.5385
    3 4 5 61.0956 60.3381
    3 4 5 174.308 90.7302
    3 4 6 10596.3 425.55
    3 4 6 9225.06 527.483
    3 4 7 129.05 55.2834
    3 4 7 163.775 88.5446
    3 4 8 207.552 76.2097
    3 4 8 328.044 96.8834
    3 4 9 761.128 113.639
    -3 -5 14 2923.73 275.66
    -3 -5 14 3092.79 216.015
    3 5 -14 3248.8 283.365
    -3 -5 14 2835.89 228.815
    3 5 -13 315.449 63.9225
    -3 -5 13 421.54 106.355
    -3 -5 13 368.53 112.364
    3 5 -13 422.234 99.8305
    -3 -5 13 378.317 102.486
    3 5 -12 2562.25 279.377
    -3 -5 12 2587.99 253.639
    -3 -5 12 2571.06 218.822
    3 5 -12 2714.06 334.827
    -3 -5 12 2349.6 253.417
    -3 -5 12 2732.89 344.893
    3 5 -11 3075.86 334.314
    -3 -5 11 2830.22 236.56
    3 5 -11 3544.32 427.193
    -3 -5 11 2273.66 277.653
    -3 -5 11 3150.04 387.348
    -3 -5 10 5460.47 339.697
    3 5 -10 5736.67 542.362
    -3 -5 10 5392.41 389.296
    3 5 -10 5750.18 482.006
    -3 -5 10 6114.4 533.123
    3 5 -9 1210.46 215.791
    -3 -5 9 1512.77 249.779
    -3 -5 9 1170.39 165.421
    3 5 -9 1647.34 302.738
    -3 -5 9 1344.64 215.846
    -3 -5 9 2393.18 442.414
    3 5 -9 2775.26 643.234
    -3 -5 8 3491.81 276.07
    3 5 -8 3976.03 406.208
    -3 -5 8 3832.53 565.777
    3 5 -8 3621.15 320.324
    -3 -5 8 4397.56 404.926
    -3 -5 8 3920.27 269.418
    3 5 -8 4041.2 393.692
    3 5 -7 -30.6078 82.2428
    3 5 -7 76.4947 80.3466
    -3 -5 7 68.0176 69.8298
    -3 -5 7 68.4097 46.9506
    -3 -5 7 71.4051 59.4064
    3 5 -7 263.791 117.881
    -3 -5 7 32.5812 180.598
    3 5 -6 3228.08 281.408
    -3 -5 6 3640.67 274.397
    -3 -5 6 3279.21 261.331
    -3 -5 6 2606.35 480.941
    3 5 -6 3583.63 356.484
    3 5 -6 2890.33 294.406
    -3 -5 6 4254.81 693.188
    3 5 -5 734.212 148.911
    -3 -5 5 243.658 138.108
    3 5 -5 593.34 118.586
    -3 -5 5 618.653 119.52
    3 5 -5 375.849 118.34
    -3 -5 5 626.136 236.532
    3 5 -5 589.176 132.618
    -3 -5 5 423.417 101.592
    -3 -5 5 439.308 116.55
    3 5 -4 36173.9 1020.79
    -3 -5 4 35317.7 834.594
    3 5 -4 34981.7 1028.12
    -3 -5 4 38345.3 2227.26
    -3 -5 4 31853.5 854.086
    3 5 -4 34386.8 975.489
    3 5 -4 34555.2 876.742
    -3 -5 4 33350.3 860.432
    -3 -5 3 28713.3 814.864
    3 5 -3 28244.7 882.405
    -3 -5 3 27438.4 721.926
    3 5 -3 27182.2 866.36
    -3 -5 3 27647.6 814.198
    3 5 -3 29700.8 872.881
    3 5 -3 29035.2 789.674
    3 5 -2 196.024 286.771
    3 5 -2 -1.74096 63.3589
    -3 -5 2 21.5401 60.2661
    3 5 -2 45.3735 43.4259
    3 5 -2 79.922 57.8731
    3 5 -2 80.4099 65.1862
    -3 -5 2 362.611 255.235
    3 5 -2 204.808 56.1585
    -3 -5 2 71.6751 51.1844
    3 5 -1 2482.4 490.16
    3 5 -1 2456.07 239.323
    3 5 -1 2487.94 222.038
    3 5 -1 2483.24 222.149
    -3 -5 1 2500.6 249.674
    3 5 -1 2317.31 213.017
    -3 -5 1 2716.41 603.828
    -3 -5 1 2416.76 264.507
    3 5 -1 2522.03 237.384
    3 5 0 2610.94 232.132
    3 5 0 2946.2 251.298
    -3 -5 0 3058.97 716.808
    3 5 0 2895.03 246.161
    -3 -5 0 2982.18 252.854
    3 5 0 2614.88 244.87
    -3 -5 0 3064.56 302.668
    3 5 0 2861.9 239.072
    3 5 0 2944.35 522.382
    -3 -5 -1 9450.91 443.141
    3 5 1 8812.02 420.484
    3 5 1 8958.23 419.004
    3 5 1 8740.24 448.539
    -3 -5 -1 8642.28 1324.17
    3 5 1 8582.95 803.064
    -3 -5 -1 9160.93 511.135
    3 5 1 8616.63 391.809
    3 5 1 8492.26 384.965
    3 5 2 650.93 213.33
    3 5 2 499.109 94.6653
    3 5 2 403.26 106.012
    3 5 2 411.237 88.4501
    3 5 2 457.367 126.391
    -3 -5 -2 620.278 146.898
    3 5 3 4935.4 287.724
    3 5 3 4837.3 299.846
    -3 -5 -3 5742.7 1208.88
    3 5 3 5022.64 601.012
    3 5 3 4987.6 376.507
    3 5 3 4622.65 282.723
    -3 -5 -3 5569.38 392.959
    3 5 4 13294.9 488.752
    3 5 4 12791.7 498.42
    3 5 4 12749.4 627.814
    -3 -5 -4 13728.1 592.857
    3 5 5 1740.05 170.016
    3 5 5 1299.7 208.112
    3 5 6 890.949 128.081
    3 5 6 698.109 153.549
    3 5 7 253.659 76.4056
    3 5 7 75.4224 66.4388
    3 5 8 130.57 53.2223
    3 5 8 -73.316 39.0343
    -3 -6 14 1806.05 199.908
    -3 -6 14 1710.06 159.175
    3 6 -14 1893.2 222.814
    3 6 -14 2040.12 202.973
    -3 -6 14 1649.3 166.209
    -3 -6 13 683.129 120.051
    -3 -6 13 734.561 171.138
    -3 -6 13 505.438 95.1712
    3 6 -13 640.694 141.116
    -3 -6 13 612.325 132.637
    3 6 -12 597.875 132.112
    -3 -6 12 620.546 135.854
    -3 -6 12 475.84 148.073
    -3 -6 12 562.497 107.119
    3 6 -12 547.845 168.851
    -3 -6 12 497.279 130.58
    -3 -6 11 19348.1 714.097
    -3 -6 11 18828.2 625.296
    3 6 -11 20360.2 949.119
    -3 -6 11 18591.5 718.249
    3 6 -11 19211.4 806.126
    -3 -6 11 20180.2 974.904
    -3 -6 10 8434.3 618.725
    -3 -6 10 6890.7 432.448
    -3 -6 10 7306.26 398.965
    3 6 -10 6732.19 556.075
    -3 -6 10 6873.31 466.315
    3 6 -10 7971.24 554.879
    3 6 -9 9386.21 601.503
    -3 -6 9 9082.51 413.351
    -3 -6 9 10464.5 658.338
    -3 -6 9 9064.58 451.78
    3 6 -9 9161.41 627.674
    -3 -6 9 10076.2 540.091
    3 6 -8 3116.02 289.209
    -3 -6 8 3693.32 382.222
    -3 -6 8 2967.41 250.673
    -3 -6 8 2846.9 260.172
    3 6 -8 3452.59 374.334
    -3 -6 8 2766.1 518.12
    -3 -6 8 3348.12 555.503
    3 6 -8 3242.34 348.833
    -3 -6 7 854.718 148.445
    3 6 -7 1089.55 167.429
    -3 -6 7 1064.24 306.597
    -3 -6 7 1032.5 193.736
    3 6 -7 1399.48 230.388
    -3 -6 7 978.89 160.686
    3 6 -7 1077.46 213.875
    -3 -6 7 1007.99 311.284
    3 6 -7 1146.65 207.508
    3 6 -6 299.555 91.8255
    3 6 -6 373.502 100.343
    -3 -6 6 371.444 136.613
    3 6 -6 301.958 68.5939
    -3 -6 6 332.496 90.9906
    3 6 -6 570.084 148.948
    -3 -6 6 478.377 116.527
    -3 -6 6 537.956 114.026
    -3 -6 5 5705.15 341.599
    3 6 -5 5520.95 437.89
    -3 -6 5 5217.86 338.045
    3 6 -5 5559.97 440.034
    -3 -6 5 5414.33 357.21
    -3 -6 5 6596.25 995.858
    3 6 -5 5438.5 359.309
    -3 -6 5 5016.2 359.458
    3 6 -5 5459.08 412.694
    3 6 -4 2102.63 222.937
    3 6 -4 1829.71 251.587
    -3 -6 4 1771.56 197.794
    3 6 -4 1836.06 239.933
    -3 -6 4 1801.85 533.746
    -3 -6 4 2043.67 230.874
    3 6 -4 1976.58 250.96
    -3 -6 4 1840.06 217.017
    -3 -6 3 12036.5 548.723
    3 6 -3 11779.2 594.066
    -3 -6 3 11277.7 452.328
    3 6 -3 12277.4 519.948
    3 6 -3 12851.1 623.894
    -3 -6 3 11610 576.231
    3 6 -3 10738 1180.33
    3 6 -3 12386 580.436
    3 6 -2 34291.1 940.422
    3 6 -2 30550.5 900.093
    3 6 -2 29189.5 824.251
    -3 -6 2 38353 2726.14
    -3 -6 2 33057.6 928.348
    -3 -6 2 30301.8 974.52
    3 6 -2 31228.1 1844.21
    3 6 -2 34802.8 939.396
    3 6 -2 33225.5 838.973
    3 6 -1 316.41 90.6826
    3 6 -1 236.412 85.7868
    3 6 -1 235.05 69.6417
    3 6 -1 338.429 94.4002
    3 6 -1 282.477 68.4171
    -3 -6 1 1498.49 551.343
    -3 -6 1 381.69 111.474
    3 6 -1 385.854 106.399
    -3 -6 1 154.296 103.142
    3 6 -1 -1008.05 321.857
    3 6 0 12018.8 484.407
    -3 -6 0 13071.7 1602.7
    -3 -6 0 13303.5 531.856
    3 6 0 13016.4 525.744
    3 6 0 12894 549.273
    3 6 0 12287.6 497.052
    3 6 0 11258 553.701
    3 6 0 13401.7 1011.72
    -3 -6 0 12726.6 651.253
    3 6 0 11841.6 490.904
    3 6 1 3254.16 265.584
    3 6 1 3227.43 236.695
    3 6 1 3062.58 301.799
    -3 -6 -1 3299.69 855.775
    3 6 1 3273.22 250.694
    -3 -6 -1 3304.1 332.898
    3 6 1 2501.69 414.981
    3 6 2 1388.43 169.153
    3 6 2 1185.24 209.479
    3 6 2 1305.07 152.272
    -3 -6 -2 1513.25 223.852
    3 6 2 1425.07 157.395
    3 6 3 72.3487 43.699
    3 6 3 78.2404 51.4816
    3 6 3 60.5009 44.8274
    3 6 3 40.4055 116.271
    -3 -6 -3 86.2478 75.479
    3 6 4 6235.14 310.771
    3 6 4 7329.56 375.888
    3 6 4 7022.28 492.664
    -3 -6 -4 6782.93 393.883
    3 6 5 742.434 105.289
    3 6 5 896.822 171.529
    3 6 6 2057.13 173.454
    3 6 6 1771.69 221.866
    -3 -6 -6 1476.82 153.914
    3 6 7 4405.62 232.949
    3 6 7 4398.99 301.414
    -3 -7 14 1137.78 125.033
    3 7 -14 1166.72 157.353
    -3 -7 14 994.848 125.015
    -3 -7 13 530.771 113.934
    -3 -7 13 706.741 147.109
    3 7 -13 500.766 122.966
    -3 -7 13 389.862 87.8565
    3 7 -13 555.812 119.488
    -3 -7 13 498.249 108.161
    -3 -7 12 3727.83 366.319
    -3 -7 12 3964.8 305.773
    3 7 -12 4623.74 419.075
    -3 -7 12 3775.89 265.434
    3 7 -12 4137.44 362.932
    -3 -7 12 4032.56 313.346
    3 7 -12 3427.53 268.812
    -3 -7 11 61.3857 86.446
    -3 -7 11 138.758 79.835
    3 7 -11 247.1 142.382
    -3 -7 11 194.819 101.567
    3 7 -11 284.982 142.512
    3 7 -11 156.535 65.6152
    -3 -7 11 121.867 97.7808
    -3 -7 10 16.8971 70.3085
    3 7 -10 -209.135 111.848
    -3 -7 10 94.1627 98.5926
    -3 -7 10 -30.3235 99.8309
    3 7 -10 -8.6738 110.413
    -3 -7 10 118.994 83.6472
    3 7 -10 122.828 135.218
    -3 -7 10 47.0644 83.9839
    -3 -7 9 10527.2 651.48
    -3 -7 9 9158.4 426.559
    -3 -7 9 8892.86 512.466
    3 7 -9 10112.1 665.528
    -3 -7 9 9663.63 469.381
    3 7 -9 9683.99 626.264
    -3 -7 9 9940.76 570.478
    3 7 -9 9593.49 579.808
    -3 -7 8 2022.29 217.416
    -3 -7 8 2445.35 310.018
    -3 -7 8 2143.94 261.498
    3 7 -8 2028.69 294.771
    -3 -7 8 2028.48 220.636
    3 7 -8 2359.71 315.956
    3 7 -8 2321.33 289.861
    3 7 -7 -7.12319 64.6208
    -3 -7 7 20.2841 66.9986
    3 7 -7 28.8695 101.46
    -3 -7 7 -1.9757 66.7654
    -3 -7 7 65.8745 55.3474
    3 7 -7 -10.3267 82.6374
    -3 -7 7 43.3709 69.9097
    3 7 -7 38.4421 89.4586
    -3 -7 6 49637.1 1067.83
    -3 -7 6 49380.3 1112.08
    3 7 -6 49505.1 1376.75
    -3 -7 6 44782.3 1004.08
    3 7 -6 48229.4 1244.05
    -3 -7 6 43256 2416.68
    3 7 -6 48595.7 1348.85
    3 7 -6 47914.4 1049.8
    -3 -7 6 43853.3 1049.12
    -3 -7 5 6865.94 410.489
    -3 -7 5 6324.76 374.412
    3 7 -5 6547.94 481.552
    -3 -7 5 8109.05 1049.98
    3 7 -5 7049.2 497.182
    -3 -7 5 5747.4 401.896
    3 7 -5 7029 463.685
    -3 -7 5 6914.29 388.704
    3 7 -5 6694.74 385.898
    -3 -7 4 10834.6 516.87
    3 7 -4 10588.5 485.537
    3 7 -4 11831.5 622.808
    -3 -7 4 11153.9 463.153
    3 7 -4 10466.9 585.156
    -3 -7 4 9885 541.445
    3 7 -4 11189.9 568.685
    3 7 -3 21.2285 44.3773
    -3 -7 3 3.31525 90.5373
    3 7 -3 -97.4071 66.7715
    3 7 -3 104.925 79.6139
    -3 -7 3 24.7554 96.5133
    3 7 -3 62.8082 60.6931
    3 7 -2 24.4352 58.3811
    3 7 -2 91.1797 84.4833
    3 7 -2 -29.9446 57.1773
    -3 -7 2 46.7619 67.0586
    3 7 -2 118.163 68.9618
    3 7 -2 -4.89992 44.9728
    -3 -7 2 -18.4305 179.462
    3 7 -2 135.152 91.7623
    -3 -7 2 47.2119 119.387
    -3 -7 1 7456.8 404.24
    3 7 -1 7645.09 431.575
    -3 -7 1 7797.48 1297.54
    3 7 -1 7783.33 438.514
    3 7 -1 7059.43 372.53
    3 7 -1 7277.8 369.728
    3 7 -1 6557.04 470.221
    -3 -7 1 7327.84 522.152
    3 7 -1 6989.48 424.172
    3 7 0 117.246 77.4718
    3 7 0 97.6524 47.2997
    -3 -7 0 153.413 80.4177
    3 7 0 65.2549 51.0886
    3 7 0 151.788 59.2192
    3 7 0 83.3268 91.8014
    -3 -7 0 76.0175 101.63
    3 7 1 9849.51 425.346
    3 7 1 9644.71 377.952
    3 7 1 10302.1 452.817
    3 7 1 8737.42 559.429
    3 7 1 10080.8 424.716
    -3 -7 -1 9848.29 549.864
    3 7 2 690.856 122.417
    3 7 2 661.016 98.2269
    3 7 2 637.895 178.874
    3 7 2 749.08 115.664
    -3 -7 -2 953.246 172.846
    3 7 3 8091.54 325.932
    3 7 3 8697.33 396.276
    3 7 3 8746.47 548.852
    -3 -7 -3 7852.99 421.318
    3 7 4 6648.82 284.118
    3 7 4 6273.27 444.655
    -3 -7 -5 469.617 86.8534
    3 7 5 626.639 83.9646
    3 7 5 648.444 145.952
    3 7 6 350.845 90.0372
    -3 -8 13 5344.7 292.836
    3 8 -13 5485.3 357.18
    3 8 -13 5285.16 284.139
    -3 -8 13 5285.84 294.722
    -3 -8 12 1877.6 195.048
    -3 -8 12 1803.4 222.75
    3 8 -12 2136.12 256.96
    -3 -8 12 1573.07 163.165
    3 8 -12 2078.27 224.234
    -3 -8 12 1724.06 196.832
    3 8 -11 23104.1 955.017
    -3 -8 11 20374.8 828.65
    -3 -8 11 19817.6 691.603
    -3 -8 11 20110 618.684
    3 8 -11 20736.3 806.945
    -3 -8 11 20761.6 712.094
    3 8 -11 19955.2 648.651
    -3 -8 10 1115.75 150.436
    -3 -8 10 904.39 170.619
    -3 -8 10 1283.14 220.831
    3 8 -10 1007.99 205.309
    -3 -8 10 1183.4 168.741
    3 8 -10 937.539 190.934
    -3 -8 10 1120.21 182.927
    3 8 -10 1157.31 183.369
    -3 -8 9 18348.5 604.1
    -3 -8 9 18742.9 747.756
    3 8 -9 20119.1 902.471
    -3 -8 9 20017.7 666.3
    3 8 -9 18713.2 812.764
    -3 -8 9 21494 735.738
    3 8 -9 18194.4 748.792
    -3 -8 8 21104.7 669.105
    3 8 -8 22510 937.576
    -3 -8 8 21970.2 699.95
    3 8 -8 20605.7 857.289
    -3 -8 8 21896.4 792.775
    3 8 -8 20765.3 795.9
    -3 -8 7 8004.76 424.176
    3 8 -7 8323.54 558.716
    -3 -8 7 7816.26 416.232
    -3 -8 7 8633.76 477.471
    3 8 -7 7787.81 526.048
    3 8 -7 7422.15 471.571
    3 8 -6 -1.08828 42.438
    3 8 -6 -183.791 96.2483
    -3 -8 6 -2.60216 88.429
    -3 -8 6 -210.865 80.4593
    3 8 -6 47.8494 95.935
    -3 -8 6 -0.48365 94.1964
    -3 -8 6 96.5293 75.2219
    3 8 -6 33.1098 79.8921
    -3 -8 6 -36.118 98.9881
    -3 -8 5 2879.18 267.46
    3 8 -5 2893.19 318.492
    -3 -8 5 2828.97 236.457
    3 8 -5 2540.49 219.306
    3 8 -5 2639.39 295.873
    -3 -8 5 2685.19 280.03
    3 8 -5 3082.66 297.606
    3 8 -4 4413.02 369.327
    3 8 -4 3839.92 375.162
    -3 -8 4 3867.04 307.827
    3 8 -4 4030.8 274.094
    -3 -8 4 3483.35 333.593
    3 8 -4 4120.63 332.248
    3 8 -3 903.64 162.59
    3 8 -3 654.899 142.475
    3 8 -3 590.099 113.259
    3 8 -3 833.865 165.116
    -3 -8 3 567.296 111.489
    -3 -8 3 722.41 177.491
    3 8 -2 351.716 107.641
    3 8 -2 243.668 103.618
    3 8 -2 224.327 94.7345
    -3 -8 2 81.5286 114.886
    -3 -8 2 218.461 90.6376
    3 8 -1 1019.46 154.267
    -3 -8 1 1005.49 140.734
    3 8 -1 984.778 170.573
    3 8 -1 1006.87 192.365
    3 8 -1 1129.08 166.923
    -3 -8 1 1048.98 200.682
    3 8 0 261.633 77.6338
    3 8 0 307.27 82.8779
    3 8 0 300.581 85.8786
    3 8 0 293.396 130.759
    -3 -8 0 209.72 113.868
    3 8 1 64.6819 52.0977
    3 8 1 25.9574 57.6598
    3 8 1 77.514 91.4646
    -3 -8 -1 -60.4952 95.0889
    3 8 2 881.844 131.3
    3 8 2 716.702 174.71
    3 8 2 722.477 105.535
    -3 -8 -2 632.359 126.756
    3 8 3 866.078 120.086
    3 8 3 811.558 166.286
    -3 -8 -3 742.49 106.777
    -3 -8 -4 1984.58 173.425
    3 8 4 2385.02 250.348
    -3 -9 12 2419.18 202.297
    3 9 -12 2380.43 213.324
    3 9 -12 2511.11 242.463
    3 9 -12 2332.47 182.278
    -3 -9 12 2386.56 194.914
    -3 -9 11 2018.77 166.053
    -3 -9 11 2323.01 224.06
    3 9 -11 2962.74 275.081
    3 9 -11 2732.22 287.632
    -3 -9 11 2291.8 202.408
    3 9 -11 2473.45 228.124
    -3 -9 11 2367.58 210.488
    -3 -9 10 6922.61 346.989
    -3 -9 10 7580.55 427.091
    3 9 -10 8252.66 464.351
    3 9 -10 8392.06 521.798
    -3 -9 10 7578.92 380.441
    3 9 -10 7486.08 444.461
    -3 -9 10 7552.86 413.226
    3 9 -10 7363.58 368.303
    -3 -9 9 3207.6 288.546
    3 9 -9 3558.52 304.75
    3 9 -9 3265.42 333.276
    -3 -9 9 3328.35 264.95
    3 9 -9 3157.03 303.231
    -3 -9 9 3271.39 256.25
    -3 -9 9 3859.37 334.094
    3 9 -9 2588.12 250.352
    -3 -9 8 2296.25 222.383
    -3 -9 8 2337.86 241.056
    3 9 -8 2179.39 271.211
    -3 -9 8 2041.8 213.935
    3 9 -8 2028.77 244.649
    -3 -9 8 2730.77 264.5
    3 9 -8 2064.56 225.566
    -3 -9 7 3969.57 297.702
    -3 -9 7 4016.44 299.045
    3 9 -7 4152.27 370.596
    -3 -9 7 3546.77 278.219
    3 9 -7 3971.94 335.881
    -3 -9 7 3332.14 250.335
    3 9 -7 3724.9 300.861
    3 9 -6 31593.9 984.736
    -3 -9 6 30937.4 970.449
    -3 -9 6 29070.7 754.8
    3 9 -6 31447.3 940.452
    -3 -9 6 30656.7 818.572
    3 9 -6 29777.1 853.856
    -3 -9 5 1239.85 185.758
    3 9 -5 1364.84 211.032
    3 9 -5 1415.91 206.742
    -3 -9 5 1233.6 186.813
    3 9 -5 1461.46 190.66
    -3 -9 4 5245.31 345.817
    3 9 -4 6159.72 401.797
    3 9 -4 6162.33 412.719
    3 9 -4 5911.88 368.195
    -3 -9 3 2460.69 225.572
    3 9 -3 3249.32 273.669
    3 9 -3 2978.99 278.45
    -3 -9 3 2575.46 284.875
    3 9 -3 2829.66 259.324
    3 9 -2 -29.6217 62.8436
    -3 -9 2 64.1035 42.0474
    3 9 -2 13.9605 54.6971
    3 9 -2 -12.3197 53.3515
    -3 -9 2 127.759 110.88
    3 9 -1 2.17501 41.7247
    3 9 -1 -6.78643 41.0203
    3 9 -1 30.5615 48.3078
    3 9 -1 -4.07233 89.2143
    -3 -9 1 108.367 95.4727
    3 9 0 1993.91 175.27
    3 9 0 2118.13 268.391
    3 9 0 2340.46 201.824
    3 9 0 2437.64 197.723
    -3 -9 0 2021.79 222.091
    3 9 1 61.9997 46.6422
    3 9 1 -40.7509 81.8085
    -3 -9 -1 89.0905 65.9783
    -3 -9 -2 618.729 102.883
    3 9 2 608.51 92.9478
    3 9 2 839.647 156.365
    -3 -9 -2 656.144 100.472
    3 9 3 2862.77 243.553
    -3 -9 -3 2079.68 167.831
    -3 -10 11 3924.4 239.037
    -3 -10 11 3565.17 242.511
    -3 -10 10 671.207 101.952
    -3 -10 10 819.112 125.293
    3 10 -10 887.311 144.276
    3 10 -10 785.581 114.688
    -3 -10 10 910.16 137.146
    -3 -10 9 12471 451.258
    3 10 -9 14777.8 587.35
    -3 -10 9 12182.1 465.279
    3 10 -9 13862.5 510.997
    -3 -10 9 14494.6 519.255
    3 10 -9 12723.4 417.41
    -3 -10 9 13961.9 500.683
    -3 -10 8 3817.85 265.279
    3 10 -8 4057.74 308.974
    -3 -10 8 3432.2 254.993
    3 10 -8 3697.41 274.597
    -3 -10 8 3841.81 277.782
    3 10 -8 3899.65 252.567
    -3 -10 7 214.338 85.8427
    3 10 -7 126.093 73.4021
    -3 -10 7 137.218 66.0139
    3 10 -7 162.082 63.6549
    3 10 -7 167.677 71.7341
    -3 -10 7 89.7494 54.2861
    -3 -10 7 20.9566 46.621
    -3 -10 6 4511.32 300.896
    3 10 -6 4667.5 311.757
    3 10 -6 5221.4 343.68
    -3 -10 6 4589.87 334.758
    -3 -10 6 4609.31 279.927
    -3 -10 6 4014.31 272.609
    3 10 -6 4681.35 279.624
    -3 -10 5 75.9278 64.2504
    3 10 -5 109.346 51.9139
    3 10 -5 281.883 96.1712
    -3 -10 5 125.178 76.9244
    3 10 -5 137.555 69.7751
    -3 -10 5 118.041 66.7958
    -3 -10 4 1927.41 194.835
    3 10 -4 2539.9 233.626
    -3 -10 4 2043.79 246.705
    3 10 -4 2441.29 219.579
    -3 -10 4 1964.01 215.977
    3 10 -4 2215.39 188.854
    -3 -10 3 1611.59 158.857
    3 10 -3 1919.61 190.418
    3 10 -3 2055.64 182.356
    3 10 -3 1800.7 167.81
    -3 -10 3 1378.71 186.006
    3 10 -2 121.629 53.0179
    -3 -10 2 -63.0276 44.6858
    3 10 -2 205.386 63.4689
    3 10 -2 146.192 57.9461
    -3 -10 2 178.802 85.5872
    3 10 -1 1336.85 129.865
    3 10 -1 1319.81 145.106
    3 10 -1 1567.6 138.113
    -3 -10 1 1282.36 161.11
    3 10 0 1379.55 131.62
    -3 -10 0 1172.09 132.484
    -3 -10 -1 2199.82 170.289
    -3 -11 9 944.878 108.737
    3 11 -9 1020.89 120.594
    -3 -11 8 1094.53 128.117
    3 11 -8 1305.05 138.692
    3 11 -8 1137.46 109.917
    -3 -11 7 1945.4 171.893
    3 11 -7 2210 179.945
    3 11 -7 2033.97 153.06
    3 11 -7 2064.77 138.485
    -3 -11 6 5163.09 283.979
    3 11 -6 6892.03 309.442
    3 11 -6 6469.52 273.995
    -3 -11 6 5189.19 254.45
    3 11 -6 6007.53 242.073
    -3 -11 5 14226.9 454.374
    3 11 -5 19021.4 487.573
    -3 -11 5 15677.1 514.735
    3 11 -5 18149.8 453.767
    3 11 -5 16978.6 406.969
    -3 -11 5 14003.6 450.661
    -3 -11 4 2005.36 156.345
    3 11 -4 2988.75 183.206
    -3 -11 4 2020.49 193.038
    3 11 -4 2573.12 167.619
    3 11 -4 2479.45 154.168
    -3 -11 4 2041.21 179.877
    -3 -11 3 2749.73 236.404
    3 11 -3 3143.92 185.766
    3 11 -3 2811.5 162.985
    -3 -11 3 2441.35 196.467
    3 11 -2 167.925 45.0704
    -3 -11 2 202.713 56.1978
    -4 13 0 6230.37 248.516
    -4 13 -1 10307.9 363.6
    -4 13 -1 10341.3 333.561
    -4 13 -2 3685.46 206.472
    4 -13 2 3621.07 266.559
    -4 13 -2 3736.97 232.309
    4 -13 3 478.142 88.149
    -4 13 -3 534.175 83.9639
    4 -13 3 457.885 95.2241
    -4 13 -3 682.991 107.946
    -4 13 -4 490.921 106.074
    4 -13 4 352.446 89.9943
    4 -13 5 2208.14 196.939
    -4 13 -5 2447.52 186.697
    4 -13 6 1044.69 132.874
    4 -12 -3 4345.59 270.37
    -4 12 3 3844.08 203.733
    -4 12 2 111.6 44.5037
    -4 12 2 100.407 53.8487
    4 -12 -2 179.014 64.6769
    4 -12 -2 34.5795 30.6535
    4 -12 -1 -106.008 58.5825
    -4 12 1 223.543 73.4679
    -4 12 1 153.04 65.6484
    4 -12 -1 75.3366 38.2443
    4 -12 -1 -30.7148 58.8962
    4 -12 0 2834.77 220.398
    -4 12 0 3513.76 251.164
    -4 12 0 3480.46 234.099
    4 -12 0 4106.27 287.488
    4 -12 0 3925.33 359.505
    4 -12 0 3515.3 254.927
    -4 12 -1 795.751 131.07
    -4 12 -1 871.399 129.789
    4 -12 1 1214.05 189.687
    4 -12 1 697.054 149.923
    4 -12 1 882.44 136.361
    -4 12 -1 896.903 125.373
    4 -12 2 743.374 145.336
    -4 12 -2 995.639 138.539
    4 -12 2 1073.36 154.61
    -4 12 -2 883.742 146.114
    4 -12 2 753.819 159.148
    -4 12 -2 1006.21 148.817
    -4 12 -3 1105.34 164.929
    -4 12 -3 1254.09 156.237
    4 -12 3 1167.73 171.895
    4 -12 3 1247.42 164.73
    4 -12 3 1400.99 201.199
    -4 12 -3 1382.86 179.848
    -4 12 -4 305.875 105.342
    -4 12 -4 281.172 85.4217
    -4 12 -4 278.18 106.718
    4 -12 4 188.197 27.1378
    4 -12 4 267.715 102.33
    4 -12 4 183.085 90.9814
    -4 12 -5 6976.77 381.922
    -4 12 -5 6412.84 376.078
    4 -12 5 5534.8 344.641
    -4 12 -5 6757.76 445.929
    4 -12 5 5926.13 359.497
    4 -12 5 6603.99 406.659
    -4 12 -6 386.798 82.8953
    4 -12 6 390.081 114.533
    4 -12 6 379.672 108.715
    -4 12 -6 449.556 134.957
    4 -12 7 4415.88 285.209
    4 -12 7 4615.73 316.111
    -4 12 -7 5443.77 415.895
    4 -12 8 64.5629 33.9512
    -4 12 -8 28.2596 76.9153
    -4 11 5 404.531 70.291
    4 -11 -5 437.701 93.7585
    -4 11 4 3339.61 218.306
    -4 11 4 3197.85 189.02
    4 -11 -4 3650.8 291.356
    4 -11 -4 3628.14 304.433
    -4 11 3 346.08 86.5993
    -4 11 3 311.976 84.2585
    4 -11 -3 306.21 90.238
    -4 11 2 4987.13 256.274
    -4 11 2 4872.32 304.049
    -4 11 2 4868.09 296.861
    4 -11 -2 5151.5 419.162
    4 -11 -1 424.029 123.759
    -4 11 1 367.453 104.013
    4 -11 -1 82.4482 57.2704
    -4 11 1 222.593 83.1311
    4 -11 -1 296.582 78.4756
    -4 11 1 303.273 87.4912
    4 -11 0 19709.5 690.473
    -4 11 0 21890.3 718.458
    -4 11 0 22159.6 676.341
    4 -11 0 20564.4 740.656
    -4 11 0 20192 667.025
    4 -11 1 3356.73 307.67
    -4 11 -1 3579.99 311.953
    -4 11 -1 3484.19 276.784
    4 -11 1 3710.11 371.839
    -4 11 -1 3051.74 294.096
    -4 11 -2 113.972 94.8104
    -4 11 -2 60.8163 79.4703
    4 -11 2 60.4947 98.5251
    -4 11 -2 84.9341 67.2848
    4 -11 2 138.1 102.989
    4 -11 2 70.5518 51.5494
    4 -11 3 1636.26 230.054
    -4 11 -3 1498.74 218.741
    -4 11 -3 1590.57 204.587
    -4 11 -3 1853.7 289.099
    4 -11 3 1624.56 233.002
    4 -11 3 1526.23 220.371
    4 -11 4 1725.4 245.576
    -4 11 -4 1694.85 235.472
    -4 11 -4 1572.77 216.515
    4 -11 4 1314.16 191.156
    4 -11 4 1452.66 183.729
    4 -11 4 1445.31 212.904
    -4 11 -4 1916.89 308.12
    -4 11 -5 1434 268.877
    -4 11 -5 1603.3 208.413
    4 -11 5 1393.54 222.67
    -4 11 -5 1445.96 186.722
    4 -11 5 1142.14 194.854
    4 -11 5 1227.65 152.086
    4 -11 5 1253.43 192.42
    4 -11 6 3635.49 362.437
    -4 11 -6 3893.15 278.143
    4 -11 6 3397.79 229.575
    4 -11 7 1913.27 223.004
    4 -11 7 1748.78 233.568
    4 -11 7 1797.64 154.436
    4 -11 8 11680 472.022
    4 -11 8 11088.6 504.437
    4 -11 9 239.279 79.5661
    -4 10 7 79.3932 36.6841
    4 -10 -7 31.0952 39.5564
    -4 10 6 207.672 56.1876
    -4 10 6 127.113 56.8938
    4 -10 -6 122.137 51.9256
    4 -10 -6 120.088 74.9425
    -4 10 5 12868.7 409.661
    -4 10 5 12444.1 449.832
    -4 10 5 12638.4 408.528
    4 -10 -5 14007.6 616.956
    4 -10 -5 13587.9 732.937
    -4 10 4 1242.47 153.978
    -4 10 4 1447.41 179.285
    -4 10 4 1235.96 126.139
    4 -10 -4 1444.8 214.511
    4 -10 -4 1387.75 247.297
    4 -10 -3 4107.32 401.586
    -4 10 3 3546.07 278.768
    -4 10 3 3973.6 290.286
    4 -10 -3 3678.21 371.018
    -4 10 3 3592.46 242.503
    4 -10 -2 8292.3 545.258
    4 -10 -2 6951.14 409.292
    -4 10 2 8276.3 443.168
    -4 10 2 8316.27 423.52
    4 -10 -2 8523.85 584.058
    4 -10 -2 8371.63 449.892
    -4 10 2 8239.53 412.114
    4 -10 -1 7675.95 456.04
    -4 10 1 8910.9 478.325
    -4 10 1 9102.46 451.733
    4 -10 -1 7548.57 508.21
    4 -10 -1 8704.12 499.546
    -4 10 1 8533.81 468.181
    4 -10 0 4114.31 345.848
    -4 10 0 4139.52 348.097
    -4 10 0 4144.39 314.431
    4 -10 0 3871.94 366.858
    -4 10 0 3733.24 339.628
    4 -10 0 3583.41 341.48
    -4 10 -1 1002.54 182.417
    4 -10 1 1123.51 205.212
    -4 10 -1 975.758 165.352
    4 -10 1 1070.46 199.043
    4 -10 1 1092.42 259.987
    4 -10 1 1146.37 188.225
    -4 10 -1 1095.53 204.336
    -4 10 -2 563.663 148.822
    4 -10 2 479.141 149.993
    -4 10 -2 453.1 111.773
    4 -10 2 514.523 138.508
    4 -10 2 532.943 145.931
    -4 10 -2 475.567 185.085
    4 -10 3 12233.8 644.776
    -4 10 -3 10238.6 581.503
    -4 10 -3 10925.6 549.547
    4 -10 3 9780.09 556.138
    4 -10 3 10195.9 580.861
    4 -10 3 9394.24 577.401
    -4 10 -3 10797.7 724.474
    -4 10 -4 596.879 148.376
    4 -10 4 501.759 135.315
    4 -10 4 577.988 166.448
    4 -10 4 500.295 129.421
    4 -10 4 447.509 126.46
    -4 10 -4 690.214 173.977
    4 -10 5 9777.32 600.21
    -4 10 -5 9527.16 522.643
    -4 10 -5 8367.22 496.663
    4 -10 5 8515.36 535.975
    4 -10 5 7933.36 443.589
    4 -10 5 8164.62 502.672
    4 -10 6 4756.84 412.412
    -4 10 -6 4591.56 326.267
    4 -10 6 4137.96 374.46
    4 -10 6 4211.86 295.739
    4 -10 7 4249.93 352.822
    4 -10 7 4638.31 383.953
    4 -10 7 4253.52 274.685
    4 -10 8 1302.04 185.292
    4 -10 8 1543.93 220.963
    4 -10 8 1362.49 149.39
    4 -10 9 1395.09 193.013
    4 -10 9 900.56 103.674
    4 -10 10 492.439 119.501
    -4 9 8 20442 493.631
    4 -9 -8 19778.1 534.364
    4 -9 -8 20474 714.827
    4 -9 -8 19995.9 540.737
    4 -9 -7 -29.7943 54.4296
    -4 9 7 68.8835 46.64
    4 -9 -7 110.007 55.4184
    4 -9 -7 42.8489 90.5826
    -4 9 6 6053.94 332.104
    -4 9 6 5998.46 304.667
    4 -9 -6 7121.68 448.844
    4 -9 -6 7091.65 564.995
    4 -9 -5 -81.677 87.6632
    -4 9 5 -23.8334 49.9215
    -4 9 5 48.5116 62.114
    -4 9 5 -148.269 57.3005
    4 -9 -4 6520.54 589.154
    -4 9 4 6837.22 389.332
    4 -9 -4 7873.15 564.4
    -4 9 4 7060.72 359.819
    -4 9 4 6718.84 387.54
    4 -9 -3 2101.34 321.806
    4 -9 -3 1740.73 214.928
    -4 9 3 2155.39 234.156
    -4 9 3 2125.96 219.456
    4 -9 -3 2056.47 302.332
    -4 9 3 2088.27 221.278
    -4 9 2 6373.11 416.225
    -4 9 2 6366.2 409.539
    -4 9 2 6650.06 392.851
    4 -9 -2 5849.98 499.993
    4 -9 -2 7044.49 436.382
    4 -9 -2 6328.91 418.68
    4 -9 -2 6814.17 540.618
    4 -9 -1 14613.7 653.563
    -4 9 1 14514.7 630.948
    4 -9 -1 14394.8 742.388
    -4 9 1 14685.3 586.414
    -4 9 1 13770.9 660.708
    4 -9 -1 15845.9 704.416
    4 -9 -1 13529 696.996
    4 -9 0 2222.74 269.021
    -4 9 0 2121.3 247.962
    -4 9 0 2273.81 237.527
    4 -9 0 1856.83 245.94
    4 -9 0 2322.77 311.545
    -4 9 0 2136.18 286.851
    4 -9 1 1249.69 215.333
    -4 9 -1 1076.93 180.415
    -4 9 -1 1259.73 182.863
    -4 9 -1 1212.19 237.117
    -4 9 -1 172.045 286.796
    -4 9 -1 267.774 206.428
    4 -9 1 1272.15 218.216
    4 -9 1 1037.94 181.437
    -4 9 -2 369.005 120.592
    4 -9 2 564.13 159.083
    -4 9 -2 504.008 133.856
    -4 9 -2 463.8 172.205
    4 -9 2 516.317 163.481
    4 -9 2 359.042 160.691
    -4 9 -3 22.7397 71.783
    4 -9 3 144.913 107.79
    -4 9 -3 39.244 56.2205
    4 -9 3 52.4583 103.292
    4 -9 3 43.3442 91.2984
    4 -9 4 12475.9 663.744
    -4 9 -4 12419.6 653.653
    -4 9 -4 11424.8 612.74
    4 -9 4 10618.5 596.423
    4 -9 4 10580 590.506
    4 -9 4 10771.4 588.749
    4 -9 5 29239.1 1096.74
    -4 9 -5 30364 915.468
    4 -9 5 26788.6 978.611
    4 -9 5 25527 853.108
    4 -9 5 26482.3 908.299
    4 -9 6 726.923 177.293
    4 -9 6 618.005 167.165
    4 -9 6 574.055 130.034
    4 -9 7 1330.34 197.117
    4 -9 7 1384.26 229.061
    4 -9 7 1475.43 175.833
    4 -9 8 2298.49 234.577
    4 -9 8 2899.67 310.934
    4 -9 8 2591.46 227.549
    4 -9 9 3590.48 325.407
    4 -9 9 3371.16 229.511
    4 -9 10 559.923 140.715
    4 -9 10 493.89 85.4303
    4 -8 -9 9780.28 410.652
    -4 8 9 9765.12 364.613
    4 -8 -9 10174.5 514.37
    -4 8 8 2500.47 203.876
    -4 8 8 2398.89 193.219
    4 -8 -8 2418.84 231.226
    4 -8 -8 2634.18 317.921
    -4 8 7 925.954 139.011
    -4 8 7 1023.52 134.734
    4 -8 -7 1293.76 200.735
    4 -8 -7 1326.53 246.897
    -4 8 7 911.885 113.076
    -4 8 6 8435.07 405.712
    -4 8 6 8541.74 425.388
    -4 8 6 7721.28 376.582
    4 -8 -6 9197.29 553.582
    4 -8 -6 9631.98 721.857
    -4 8 6 8683.48 386.655
    4 -8 -5 222.396 138.052
    -4 8 5 211.147 91.8419
    -4 8 5 146.246 90.5164
    -4 8 5 296.731 92.6092
    -4 8 5 261.82 83.4337
    4 -8 -5 81.522 102.016
    4 -8 -4 15840.4 909.743
    -4 8 4 16270.6 634.309
    -4 8 4 17067.6 622.188
    4 -8 -4 18492.3 909.268
    -4 8 4 17278.6 615.202
    4 -8 -3 2044.64 296.373
    -4 8 3 1793.43 224.021
    4 -8 -3 1966.55 233.64
    -4 8 3 2319.96 232.353
    -4 8 3 2112.3 241.802
    4 -8 -3 2454.22 346.3
    4 -8 -2 3276.52 708.551
    4 -8 -2 3555.49 316.693
    -4 8 2 3376.15 299.61
    -4 8 2 3493.36 284.337
    4 -8 -2 3005.43 362.647
    -4 8 2 3641.59 648.562
    4 -8 -2 3732.16 323.739
    -4 8 2 3136.46 308.264
    4 -8 -2 2959.47 361.173
    4 -8 -1 1122.43 223.971
    4 -8 -1 929.449 182.785
    4 -8 -1 947.882 406.582
    4 -8 -1 1238.7 193.614
    -4 8 1 1033.83 179.549
    -4 8 1 1262.13 170.617
    -4 8 1 1017.26 187.558
    -4 8 1 989.827 358.603
    4 -8 -1 1128.02 212.858
    4 -8 0 18668.8 741.049
    -4 8 0 18374.1 704.097
    -4 8 0 18789.4 654.832
    4 -8 0 20712.3 1659.22
    -4 8 0 18387.5 1476.24
    -4 8 0 15774.4 1239.95
    4 -8 0 18894.7 839.179
    -4 8 0 18779.4 832.128
    4 -8 0 17525.8 742.487
    4 -8 0 18084.5 802.527
    -4 8 -1 492.063 132.821
    4 -8 1 770.87 174.09
    4 -8 1 1281.49 407.716
    -4 8 -1 524.591 120.56
    -4 8 -1 715.173 277.871
    -4 8 -1 418.121 271.543
    4 -8 1 611.673 157.817
    4 -8 1 717.936 153.406
    -4 8 -1 573.553 181.288
    4 -8 2 49713.8 1231.88
    -4 8 -2 43890.2 1132.82
    -4 8 -2 47354.9 1135.49
    -4 8 -2 42453.1 2231.54
    -4 8 -2 42344 2245.7
    4 -8 2 44927.3 1196.42
    4 -8 2 48410.4 1459.76
    4 -8 3 19302.5 781.885
    -4 8 -3 17391.8 752.984
    -4 8 -3 19451.5 697.04
    4 -8 3 17091.1 733.096
    4 -8 3 19834.1 1478.28
    -4 8 -3 15400.3 1418.31
    4 -8 3 15285.8 708.944
    4 -8 3 17590.9 796.707
    -4 8 -4 119.141 83.198
    4 -8 4 63.1329 89.0687
    4 -8 4 22.5582 84.1301
    4 -8 4 -109.885 170.886
    -4 8 -4 253.394 209.67
    4 -8 4 105.848 106.466
    4 -8 4 8.08542 103.787
    4 -8 5 5090.75 455.044
    -4 8 -5 4912.72 340.974
    4 -8 5 4551.2 411.729
    4 -8 5 3929.23 343.401
    4 -8 5 3856.97 350.295
    4 -8 5 3754.95 525.23
    4 -8 6 27795.5 1016.61
    4 -8 6 25172.2 968.279
    4 -8 6 26142.4 805.888
    4 -8 7 2309.94 267.172
    4 -8 7 2198.19 288.226
    4 -8 7 2514.44 249.924
    4 -8 8 394.539 161.431
    4 -8 8 -16.4714 145.785
    4 -8 8 371.083 94.8143
    4 -8 9 95.5944 96.4864
    4 -8 9 32.3174 108.799
    4 -8 9 32.1136 42.7485
    4 -8 10 458.503 131.582
    4 -8 10 499.352 144.509
    4 -8 10 495.861 90.0264
    4 -8 11 13.8588 84.4255
    4 -8 11 29.9931 25.5249
    4 -7 -10 25.3405 34.8468
    4 -7 -10 -13.2966 67.8383
    4 -7 -9 8495.77 553.754
    4 -7 -9 8312.75 437.348
    -4 7 9 8325.86 382.624
    -4 7 9 8533.93 380.404
    4 -7 -9 8427.04 398.413
    -4 7 9 8363.25 316.431
    4 -7 -8 3476.36 395.366
    -4 7 8 3205.16 254.597
    -4 7 8 3521.49 260.924
    -4 7 8 3337.47 221.373
    4 -7 -8 3157 290.74
    -4 7 7 1844.35 187.011
    -4 7 7 2018.04 209.244
    -4 7 7 1876.05 184.809
    4 -7 -7 2075.99 266.368
    -4 7 7 1931.36 193.435
    4 -7 -7 2002.08 327.594
    -4 7 6 11980.2 514.02
    -4 7 6 12441 532.658
    -4 7 6 11341.9 467.076
    4 -7 -6 13416.8 695.265
    -4 7 6 12663.8 497.49
    4 -7 -6 13637.5 937.922
    4 -7 -5 1200.99 239.462
    4 -7 -5 824.864 249.076
    -4 7 5 1102.91 154.735
    -4 7 5 1081.68 171.644
    -4 7 5 1080.22 152.523
    -4 7 5 1156.28 173.785
    4 -7 -4 1005.19 240.85
    4 -7 -4 1545.7 272.513
    -4 7 4 1242.11 186.252
    4 -7 -4 440.089 201.34
    4 -7 -4 1071.43 172.14
    -4 7 4 1347.84 176.445
    -4 7 4 698.972 293.339
    -4 7 4 2068.55 553.474
    4 -7 -4 1112.93 383.487
    -4 7 4 1298.56 182.821
    4 -7 -3 37281.2 999.928
    4 -7 -3 39291.7 1332.86
    4 -7 -3 39187 2437.54
    -4 7 3 39680.4 1026.75
    4 -7 -3 39523 1294.7
    -4 7 3 38326.9 972.183
    -4 7 3 40150.2 919.237
    -4 7 3 39587.7 2148.91
    4 -7 -3 44252.1 2518.58
    -4 7 3 40563.8 1956.18
    4 -7 -2 1741.73 219.271
    -4 7 2 1547.63 197.084
    -4 7 2 1686.18 185.383
    4 -7 -2 1872.68 282.505
    -4 7 2 1767.34 479.329
    -4 7 2 983.2 283.089
    4 -7 -2 1702.04 219.627
    -4 7 2 1953.81 252.795
    4 -7 -2 2541.18 603.043
    4 -7 -2 1963.26 266.737
    4 -7 -1 29203.5 955.491
    4 -7 -1 31787.9 935.176
    -4 7 1 29892.5 855.693
    4 -7 -1 31749.8 2025.47
    -4 7 1 31926.5 799.744
    -4 7 1 29278.6 1830.84
    -4 7 1 26472.3 1523.61
    4 -7 -1 32440.6 1015.89
    4 -7 -1 30474.7 1072.36
    -4 7 1 30681.9 1002.32
    4 -7 0 749.269 301.374
    4 -7 0 360.245 131.44
    -4 7 0 294.023 92.8171
    4 -7 0 341.884 106.813
    -4 7 0 349.397 96.9836
    4 -7 0 122.979 82.3706
    -4 7 0 724.345 291.778
    -4 7 0 -15.9358 83.5997
    4 -7 0 54.9793 84.4408
    -4 7 0 270.875 136.526
    4 -7 1 17477.1 735.296
    4 -7 1 17662.4 702.999
    -4 7 -1 16497.5 641.505
    -4 7 -1 16726.8 594.133
    4 -7 1 17896.7 1449.68
    -4 7 -1 14513.5 1318.47
    -4 7 -1 15679.7 1239.21
    4 -7 1 16326.5 699.479
    4 -7 1 17168.6 722.764
    4 -7 1 16069.5 648.847
    -4 7 -2 515.096 125.306
    4 -7 2 760.073 161.268
    4 -7 2 505.742 211.782
    -4 7 -2 34.9183 286.426
    -4 7 -2 475.561 195.658
    4 -7 2 596.669 134.759
    4 -7 2 616.395 142.67
    4 -7 2 758.676 115.474
    4 -7 3 9548.77 539.914
    -4 7 -3 10327 551.851
    4 -7 3 9884.27 543.475
    4 -7 3 10141.2 482.485
    4 -7 3 9754.02 990.312
    -4 7 -3 8436 1018.38
    -4 7 -3 9192.91 1015.43
    4 -7 3 9356.05 522.266
    4 -7 3 8630.5 547.212
    -4 7 -4 74205.5 1366.25
    4 -7 4 64543.1 1465.47
    4 -7 4 74256 1590.29
    4 -7 4 73291.7 2471.25
    -4 7 -4 57898.1 2559.25
    4 -7 4 67520.2 1433.44
    4 -7 4 64316.2 1382.03
    4 -7 4 66979.1 1140.38
    4 -7 5 14965.7 730.553
    4 -7 5 12923.5 682.972
    -4 7 -5 12933.3 1198.18
    4 -7 5 15265.6 1050.91
    4 -7 5 12777.1 600.139
    4 -7 5 13756.3 482.914
    4 -7 6 3519.49 329.638
    4 -7 6 3389.82 357.877
    4 -7 6 3143.35 288.776
    -4 7 -6 2901.61 538.146
    4 -7 6 3082.86 223.301
    4 -7 7 48.0842 101.889
    4 -7 7 118.075 83.4284
    4 -7 7 120.82 63.7395
    4 -7 8 948.437 223.028
    4 -7 8 1027.84 261.575
    4 -7 8 881.476 153.587
    4 -7 8 906.934 125.868
    4 -7 9 2325.1 307.085
    4 -7 9 1768.68 287.78
    4 -7 9 2093.64 210.136
    4 -7 9 2073.97 191.186
    4 -7 10 903.057 199.824
    4 -7 10 805.2 204.116
    4 -7 10 731.947 118.816
    4 -7 10 832.103 122.963
    4 -7 11 331.296 122.508
    4 -7 11 379.417 90.232
    4 -6 -11 2134.93 197.769
    4 -6 -11 2140.46 221.69
    4 -6 -10 5262.38 418.403
    4 -6 -10 5168.14 354.44
    -4 6 10 5067.6 308.601
    -4 6 10 5423.05 314.825
    -4 6 10 5393.02 273.977
    4 -6 -9 4222.49 427.247
    -4 6 9 3850.62 283.206
    -4 6 9 4077.18 255.149
    -4 6 9 4068.96 292.979
    4 -6 -9 3738.79 292.322
    4 -6 -8 15252.8 867.086
    -4 6 8 14543.5 556.668
    -4 6 8 14017.6 541.117
    4 -6 -8 13909.3 637.664
    -4 6 8 12752.4 478.746
    -4 6 7 2491.6 229.878
    -4 6 7 2496.38 240.947
    -4 6 7 2650.66 229.931
    4 -6 -7 2872.09 313.35
    4 -6 -7 2712.73 395.407
    -4 6 7 2522.98 229.904
    4 -6 -6 354.44 250.259
    4 -6 -6 569.079 225.976
    4 -6 -6 720.722 162.388
    -4 6 6 604.444 115.497
    -4 6 6 647.213 120.768
    -4 6 6 771.026 142.651
    -4 6 6 629.482 111.927
    -4 6 6 230.502 206.75
    -4 6 5 7258.76 412.258
    4 -6 -5 7928.36 560.291
    -4 6 5 7082.87 395.446
    -4 6 5 7626.45 389.293
    4 -6 -5 7640.26 641.41
    4 -6 -5 8187.2 1158.49
    -4 6 5 7793.32 919.83
    -4 6 5 7851.86 883.878
    -4 6 5 7861.2 414.28
    4 -6 -4 23041.9 1022.97
    4 -6 -4 20176 702.069
    -4 6 4 22989.2 726.674
    -4 6 4 23962.3 690.882
    4 -6 -4 22713.4 1843.29
    -4 6 4 23970.6 1614.66
    -4 6 4 25621 1542.31
    -4 6 4 23667.4 748.918
    4 -6 -4 25760.3 1063.81
    4 -6 -3 17.0731 89.683
    4 -6 -3 185.359 94.3123
    4 -6 -3 0.35695 62.0013
    -4 6 3 14.0351 49.006
    -4 6 3 51.6829 62.6232
    -4 6 3 141.833 197.485
    -4 6 3 -228.742 149.494
    -4 6 3 -22.2777 59.9797
    4 -6 -2 41869.7 1261.17
    4 -6 -2 42693.9 2311.26
    4 -6 -2 41662.7 1014.78
    -4 6 2 41560 951.55
    -4 6 2 42126.9 1086.16
    -4 6 2 40592.5 2134.06
    4 -6 -2 44734.8 2403
    -4 6 2 45204.2 1687.52
    -4 6 2 39142.7 1686.3
    4 -6 -2 46332.5 1051.15
    4 -6 -2 39493.2 1103.39
    4 -6 -1 18931.4 688.314
    4 -6 -1 18722.1 1459.46
    -4 6 1 18444.3 627.092
    -4 6 1 19192.8 572.846
    4 -6 -1 17320.7 687.662
    -4 6 1 18259 746.24
    -4 6 1 17765.2 1437.88
    4 -6 -1 19979.9 1575.64
    -4 6 1 15355.6 1070.51
    4 -6 -1 19851.5 753.994
    4 -6 -1 18392.8 794.329
    4 -6 0 39239.9 983.72
    -4 6 0 41291.7 1154.13
    -4 6 0 37265.4 902.218
    4 -6 0 38055.1 2035.25
    4 -6 0 36604.3 1086.44
    -4 6 0 35124.1 2032.47
    -4 6 0 34059.5 1672.18
    4 -6 0 38079.4 1026.85
    4 -6 0 36951.9 972.871
    -4 6 -1 21840.2 699.383
    4 -6 1 24770 1618.03
    4 -6 1 24718.1 788.187
    -4 6 -1 22108.7 1649.82
    4 -6 1 21423.1 787.93
    4 -6 1 22716.1 819.348
    -4 6 -1 21821.9 1400.62
    4 -6 1 22560.8 775.675
    4 -6 1 22709.7 729
    4 -6 2 23460.2 773.811
    4 -6 2 23998.6 1536.98
    4 -6 2 21924.7 754.66
    4 -6 2 21114.3 748.703
    -4 6 -2 20229.2 1608.33
    -4 6 -2 22393.6 1479.39
    4 -6 2 22008.7 755.442
    4 -6 2 23535.6 880.244
    4 -6 2 20621.6 669.714
    -4 6 -3 18733.3 672.809
    4 -6 3 15877.6 679.845
    4 -6 3 17517.4 1186.97
    -4 6 -3 15966 1459.56
    -4 6 -3 14678.5 1208.24
    4 -6 3 16643.6 674.629
    4 -6 3 16046.6 704.648
    4 -6 3 17801.3 714.055
    4 -6 3 17018.8 639.494
    4 -6 4 65.9541 122.094
    4 -6 4 -46.5841 67.6861
    4 -6 4 111.379 119.003
    -4 6 -4 293.391 158.031
    4 -6 4 16.2186 90.2994
    4 -6 4 38.5719 46.664
    4 -6 5 28794.1 923.433
    4 -6 5 26601 956.787
    -4 6 -5 27088.9 1628.77
    4 -6 5 28959.8 857.588
    4 -6 5 27215.1 701.095
    4 -6 6 11397.5 643.627
    4 -6 6 11361.2 796.565
    4 -6 6 10813.7 510.066
    4 -6 6 10956 435.805
    4 -6 7 7082.35 526.728
    4 -6 7 7102.61 613.192
    4 -6 7 6903.47 410.959
    4 -6 7 6961.05 362.687
    4 -6 8 57.6555 105.641
    4 -6 8 136.544 169.382
    4 -6 8 66.3429 89.6067
    4 -6 8 21.5356 45.2416
    4 -6 9 159.95 140.836
    4 -6 9 6.07559 154.666
    4 -6 9 128.861 73.33
    4 -6 9 269.773 88.6036
    4 -6 10 83.5807 51.3168
    4 -6 10 1.79817 132.805
    4 -6 10 72.0416 68.508
    4 -6 11 3593.07 352.124
    4 -6 11 3515.04 265.318
    4 -6 11 3682.7 259.607
    4 -5 -12 7463 346.951
    4 -5 -11 2362.97 235.471
    -4 5 11 2435.26 216.31
    -4 5 11 2482.57 196.741
    4 -5 -11 2621.91 268.237
    4 -5 -10 96.5014 107.609
    -4 5 10 15.0354 76.633
    -4 5 10 9.32325 50.7092
    4 -5 -10 -26.4962 86.6271
    -4 5 10 26.7891 48.2814
    4 -5 -9 3177.55 385.625
    -4 5 9 3154.62 268.114
    -4 5 9 3062.36 265.453
    -4 5 9 3147.17 239.413
    4 -5 -9 3713.58 307.504
    -4 5 8 65.0739 50.2271
    -4 5 8 48.0586 63.868
    -4 5 8 -104.129 60.0075
    4 -5 -8 72.6612 74.8616
    -4 5 8 -15.6446 64.2631
    -4 5 7 20555.4 660.493
    -4 5 7 21585.3 658.049
    4 -5 -7 23772.7 1182.97
    -4 5 7 23241.5 1484.27
    -4 5 7 21890 685.024
    4 -5 -7 22751.3 864.08
    -4 5 7 21792.2 670.648
    -4 5 6 14079.1 530.068
    -4 5 6 13987.2 559.911
    -4 5 6 14264.4 542.307
    4 -5 -6 12991.3 1469.89
    -4 5 6 13974.6 1179.78
    -4 5 6 14171.6 1118.58
    4 -5 -6 13893.5 891.511
    4 -5 -6 14513.7 714.782
    4 -5 -5 3893.91 822.736
    -4 5 5 3884.12 291.61
    4 -5 -5 4073.16 394.746
    -4 5 5 4483.83 297.887
    -4 5 5 4308.62 300.686
    -4 5 5 3518.39 592.917
    -4 5 5 4482.98 619.519
    4 -5 -5 3709.57 421.58
    4 -5 -4 8017.33 583.842
    4 -5 -4 8286.01 563.878
    4 -5 -4 7135.51 403.104
    -4 5 4 8658.39 431.159
    -4 5 4 8580.51 386.762
    -4 5 4 8732.33 441.664
    4 -5 -4 7583.77 994.899
    -4 5 4 8936.32 974.552
    -4 5 4 9164.44 837.374
    4 -5 -3 31894.8 852.708
    -4 5 3 32530.5 817.127
    4 -5 -3 33817.5 1123.92
    -4 5 3 33301.1 735.405
    4 -5 -3 34245.9 2089.45
    -4 5 3 28467.2 1759.86
    -4 5 3 37136 1518.18
    -4 5 3 30139.9 1334.2
    -4 5 3 33903 895.97
    4 -5 -3 32615.9 994.776
    -4 5 2 11897.4 483.115
    4 -5 -2 12147.1 524.482
    -4 5 2 11499.9 1129.53
    4 -5 -2 11058.5 1143.6
    -4 5 2 12654 775.916
    -4 5 2 11041.3 832.541
    4 -5 -2 11752.8 635.02
    4 -5 -2 11695.5 561.333
    -4 5 2 11829 546.718
    4 -5 -1 23731 858.271
    4 -5 -1 23750.3 724.905
    -4 5 1 23416.3 669.642
    -4 5 1 22073.9 1609
    -4 5 1 22371.7 1219.85
    -4 5 1 25140.5 823.143
    4 -5 -1 22531.6 737.332
    4 -5 0 2001.31 208.587
    4 -5 0 2056.5 437.208
    4 -5 0 1269.83 375.824
    -4 5 0 2407.17 561.022
    -4 5 0 2099.85 386.827
    4 -5 0 1968.62 228.339
    4 -5 0 1895.55 235.025
    4 -5 0 2235.85 230.773
    -4 5 0 2066.51 241.01
    4 -5 1 15254.6 579.251
    4 -5 1 14322.3 1121.67
    4 -5 1 13935.2 1079.3
    -4 5 -1 12964.6 1268.63
    -4 5 -1 14023.9 1033.04
    4 -5 1 13867.6 572.872
    4 -5 1 13683.5 627.967
    4 -5 2 19969.6 700.18
    4 -5 2 22076.9 1353.63
    4 -5 2 22123.2 713.657
    4 -5 2 22000.5 1275.38
    -4 5 -2 18715 1556.39
    -4 5 -2 22264.3 1365.22
    4 -5 2 21236.7 748.693
    4 -5 2 21114.1 712.86
    4 -5 2 21405.4 781.992
    4 -5 3 3882.68 293.417
    4 -5 3 4350.44 346.185
    4 -5 3 3870.35 327.644
    4 -5 3 3969.58 486.259
    4 -5 3 4142.98 537.77
    4 -5 3 4096.7 310.744
    -4 5 -3 3800.72 771.65
    -4 5 -3 4502.7 603.496
    4 -5 3 3990.32 326.659
    4 -5 4 40107.6 1107.35
    4 -5 4 42288.3 1496.08
    4 -5 4 46340.8 1336.19
    -4 5 -4 43503.6 2508.58
    -4 5 -4 40812.4 1854.03
    4 -5 4 42372.6 1024.38
    4 -5 4 41969.1 935.315
    4 -5 5 2974.82 319.028
    4 -5 5 2651.96 368.635
    -4 5 -5 2544.02 490.6
    4 -5 5 2938.52 267.063
    4 -5 5 2798.68 231.461
    4 -5 6 10807.9 632.862
    4 -5 6 9807.34 753.94
    -4 5 -6 8873.43 891.806
    4 -5 6 10882.3 506.004
    4 -5 6 10151.2 427.695
    4 -5 7 4810.37 439.697
    4 -5 7 4640.36 505.245
    4 -5 7 4906.46 349.173
    4 -5 7 4834.14 307.115
    4 -5 8 5280.57 481.089
    4 -5 8 4773.94 506.792
    4 -5 8 4483 333.328
    4 -5 8 4510.34 299.727
    4 -5 9 447.768 174.26
    4 -5 9 97.3362 136.888
    4 -5 9 270.175 92.7186
    4 -5 9 405.627 90.6989
    4 -5 10 20035.6 944.237
    4 -5 10 19088.4 668.332
    4 -5 10 18558.8 617.747
    4 -5 11 6672.41 487.755
    4 -5 11 6288.04 376.493
    4 -5 11 6993.28 367.169
    4 -4 -12 346.851 90.7013
    -4 4 12 472.261 95.0535
    -4 4 12 512.362 97.8104
    4 -4 -11 1535.43 206.972
    -4 4 11 1436.09 183.893
    -4 4 11 1528.55 172.226
    4 -4 -11 1529.47 216.538
    -4 4 10 1868.56 221.276
    -4 4 10 1645.99 199.108
    -4 4 10 1804.91 192.359
    4 -4 -10 1833.76 276.113
    4 -4 -10 1290.48 205.851
    4 -4 -9 16485.7 869.258
    -4 4 9 14614.3 482.392
    -4 4 9 15230.6 599.12
    -4 4 9 15458.7 613.295
    -4 4 9 14787.3 538.17
    -4 4 8 6711.19 357.838
    -4 4 8 6659.69 389.136
    -4 4 8 6887.07 798.87
    4 -4 -8 7426.37 463.501
    -4 4 8 6622.87 372.581
    4 -4 -8 7172.69 614.653
    -4 4 8 6729.93 385.825
    4 -4 -8 7759.05 1170.17
    -4 4 7 11204.7 481.749
    4 -4 -7 11822.5 601.465
    4 -4 -7 10888.1 1462.4
    -4 4 7 11787.7 1032.18
    -4 4 7 11169.8 961.754
    -4 4 7 11313.2 480.466
    4 -4 -7 12042.4 862.537
    -4 4 7 11506.5 479.319
    -4 4 6 5569.51 346.513
    4 -4 -6 5663.15 975.674
    -4 4 6 5286.65 718.505
    -4 4 6 5388.4 626.448
    -4 4 6 5357.84 316.767
    4 -4 -6 5591.54 533.017
    -4 4 6 5625.78 328.149
    4 -4 -6 5396.27 420.346
    -4 4 5 8832.74 421.009
    4 -4 -5 8984.57 610.052
    -4 4 5 9343.68 400.035
    4 -4 -5 9250.67 575.149
    4 -4 -5 8658.31 1135.91
    -4 4 5 8130.34 911.193
    -4 4 5 9036.25 767.512
    -4 4 5 9774.17 432.44
    -4 4 4 8751.93 411.454
    -4 4 4 8904.87 375.847
    4 -4 -4 8973.46 577.555
    4 -4 -4 9016.85 529.015
    4 -4 -4 9317.45 1077.3
    -4 4 4 7770.16 895.904
    -4 4 4 9052.46 722.356
    -4 4 4 9248.42 432.258
    4 -4 -3 19539.9 803.57
    4 -4 -3 17105.5 592.372
    -4 4 3 19019.1 633.007
    -4 4 3 18856 594.542
    4 -4 -3 19391.9 1484.08
    -4 4 3 17587.1 1367.9
    -4 4 3 19499.1 1013.1
    -4 4 3 17087.9 950.489
    4 -4 -3 18086.5 692.236
    -4 4 2 -551.387 258.321
    -4 4 2 -571.475 191.221
    -4 4 1 51569.4 2424.28
    4 -4 -1 51376.9 2223.05
    -4 4 1 50480.6 1218.08
    -4 4 1 49174.9 1728.14
    4 -4 0 1362.29 338.65
    4 -4 0 908.249 308.193
    -4 4 0 1089.54 382.392
    -4 4 0 706.693 229.085
    4 -4 0 402.843 210.52
    4 -4 1 3921.33 535.319
    4 -4 1 4443.79 603.595
    -4 4 -1 4072.16 726.562
    -4 4 -1 4948.05 595.84
    4 -4 2 6211.72 618.3
    4 -4 2 6851.36 759.4
    -4 4 -2 6328 892.847
    -4 4 -2 6032.46 669.039
    4 -4 2 6380.82 391.464
    4 -4 2 6257.6 393.164
    4 -4 3 11540.1 897.908
    4 -4 3 10731.2 486.975
    -4 4 -3 11639.7 1276.04
    -4 4 -3 10644.3 903.092
    4 -4 3 10871.6 499.817
    4 -4 3 10220.5 461.695
    4 -4 4 2938.25 299.865
    4 -4 4 2813.14 406.736
    4 -4 4 2347.55 323.212
    -4 4 -4 2955.09 725.731
    -4 4 -4 2548.12 415.4
    4 -4 4 3023.98 259.917
    4 -4 4 3201.99 261.171
    4 -4 4 3095.52 237.48
    4 -4 5 45651.8 1236.38
    4 -4 5 44033.3 1623.71
    -4 4 -5 44091.8 1882.42
    4 -4 5 45210.4 987.861
    4 -4 5 44267.5 899.025
    4 -4 5 45768.4 851.604
    4 -4 6 15447 760.552
    4 -4 6 14708.3 989.507
    4 -4 6 15009.2 933.117
    -4 4 -6 14433.2 1101.2
    4 -4 6 14797.2 580.971
    4 -4 6 14373.5 511.513
    4 -4 7 24105.9 1007.64
    4 -4 7 23015.8 1126.52
    4 -4 7 21918.4 738.629
    4 -4 7 22553.4 683.932
    4 -4 8 1110.65 257.807
    4 -4 8 725.995 218.335
    4 -4 8 744.254 154.512
    4 -4 8 610.135 122.593
    4 -4 9 760.368 196.42
    4 -4 9 739.075 148.653
    4 -4 9 861.579 146.038
    4 -4 10 924.607 236.602
    4 -4 10 876.265 159.251
    4 -4 10 959.446 151.259
    4 -4 11 11541 648.894
    4 -4 11 10817.5 516.098
    4 -4 11 10863.4 473.3
    4 -3 -13 25.1114 38.0603
    -4 3 13 -17.6234 69.3018
    4 -3 -12 2848.66 258.995
    -4 3 12 2830.48 247.596
    -4 3 12 2532.41 228.424
    4 -3 -11 4267.81 355.508
    -4 3 11 4565.97 350.61
    -4 3 11 4724.89 316.593
    4 -3 -11 4549.49 382.293
    4 -3 -10 10097.7 635.977
    4 -3 -10 10039.1 571.934
    -4 3 10 9981.59 519.295
    -4 3 10 9977.72 450.949
    4 -3 -9 21292.4 985.633
    4 -3 -9 20368.9 829.04
    -4 3 9 19288.1 566.368
    -4 3 9 19948.3 699.121
    -4 3 9 19359.5 707.697
    -4 3 9 18619.2 609.316
    4 -3 -8 821.606 215.111
    -4 3 8 1057.33 149.104
    -4 3 8 1007.17 152.579
    -4 3 8 1055.83 159.224
    -4 3 8 597.521 126.666
    4 -3 -8 499.711 227.477
    4 -3 -8 846.428 166.284
    4 -3 -7 4168.33 478.045
    -4 3 7 4382.3 291.249
    -4 3 7 4187.05 284.235
    -4 3 7 4111.79 283.67
    -4 3 7 4083.86 588.594
    -4 3 7 4071.09 532.391
    4 -3 -7 4671.98 365.084
    4 -3 -7 3584.46 804.395
    4 -3 -6 1142.03 240.508
    -4 3 6 1508.15 170.722
    -4 3 6 1306.3 151.765
    -4 3 6 1238.48 150.027
    -4 3 6 1393.05 337.952
    -4 3 6 1536.57 339.166
    4 -3 -6 1338.92 197.408
    4 -3 -6 1741.15 566.359
    4 -3 -5 2248.81 540.182
    4 -3 -5 2166.55 279.913
    -4 3 5 2677.94 227.144
    -4 3 5 2345.34 192.146
    -4 3 5 2336.92 452.357
    -4 3 5 2222.3 352.425
    4 -3 -5 1773.3 234.851
    -4 3 5 2663.75 213.945
    -4 3 4 8069.7 380.03
    4 -3 -4 7977.08 928.799
    -4 3 4 7359.3 877.074
    -4 3 4 7155.97 596.39
    -4 3 4 7638.06 572.464
    4 -3 -3 344.032 189.089
    -4 3 3 97.8131 147.606
    -4 3 3 80.9464 99.3498
    -4 3 3 316.158 92.0746
    4 -3 -2 8830.7 926.669
    -4 3 2 9456.03 1010.57
    -4 3 2 9152.34 617.936
    -4 3 1 6631.73 879.389
    4 -3 -1 6230.67 753.776
    -4 3 1 6203.65 428.159
    4 -3 -1 7171.33 636.679
    4 -3 0 27143.1 1341.77
    4 -3 0 29495.9 1710.51
    -4 3 0 30412.5 1843.19
    4 -3 0 28280.5 1567.82
    4 -3 0 28690.2 1185.34
    4 -3 1 1819.33 313.539
    4 -3 1 1425.17 314.121
    -4 3 -1 1823.84 465.946
    4 -3 1 1545.46 258.902
    4 -3 2 -95.9815 72.1153
    4 -3 2 161.187 106.587
    -4 3 -2 90.1911 274.129
    4 -3 3 12571.5 986.148
    4 -3 3 14004.1 710.784
    4 -3 3 12152.7 694.046
    4 -3 3 12395 518.115
    4 -3 3 12889.6 499.381
    4 -3 3 12109.3 487.298
    4 -3 4 42357.2 1143.05
    4 -3 4 42119.7 1659.4
    4 -3 4 40056.9 835.476
    -4 3 -4 45066.3 2650.57
    4 -3 4 40448.9 751.624
    4 -3 4 40079.5 1388.45
    4 -3 4 40889.5 884.296
    4 -3 4 41665.7 881.076
    4 -3 5 3974.07 382.841
    4 -3 5 3522.65 472.286
    4 -3 5 3890.66 498.783
    4 -3 5 3710.72 221.603
    -4 3 -5 4999.5 876.731
    4 -3 5 3756.51 448.034
    4 -3 5 3481.31 272.258
    -4 3 -5 3255.24 490.305
    4 -3 5 3744.64 254.562
    4 -3 5 3600.71 240.841
    4 -3 6 46684.7 1380.5
    4 -3 6 44467.3 1824.56
    4 -3 6 45103 1628.3
    4 -3 6 41261.5 1607.23
    -4 3 -6 41374.4 1804.84
    4 -3 6 45154.6 1032.44
    4 -3 6 44836.4 897.358
    4 -3 7 5745.15 599.818
    4 -3 7 5662.46 373.103
    4 -3 7 5148.81 326.157
    4 -3 8 5578.19 347.001
    4 -3 8 6343.6 614.803
    4 -3 8 5596.36 385.369
    4 -3 8 5698.23 336.539
    4 -3 9 8059.57 433.965
    4 -3 9 9027.18 701.501
    4 -3 9 8686.62 494.836
    4 -3 9 8959.13 445.818
    4 -3 10 1127 262.897
    4 -3 10 1183.35 191.92
    4 -3 10 979.27 155.604
    4 -3 11 8887.63 472.819
    4 -3 11 8709.75 434.154
    4 -2 -13 246.3 75.2732
    -4 2 13 164.206 37.2892
    -4 2 13 207.359 79.1492
    -4 2 12 1909.27 215.953
    -4 2 12 1932.44 217.145
    4 -2 -12 2072.33 241.382
    4 -2 -11 16.9431 93.5425
    -4 2 11 20.3953 71.5401
    -4 2 11 -0.64192 67.3423
    4 -2 -10 136.235 75.0695
    4 -2 -10 265.242 120.847
    -4 2 10 295.293 74.8269
    -4 2 10 269.486 96.5907
    -4 2 10 332.454 112.258
    4 -2 -9 66211.4 1515.41
    -4 2 9 63662.9 1043.63
    4 -2 -9 70465.8 1739.66
    -4 2 9 65870.7 1274.79
    -4 2 9 65077.4 1316.89
    -4 2 9 63283.3 1129.33
    4 -2 -9 72797.3 3660.51
    -4 2 9 66178.4 2287.12
    4 -2 -8 630.129 141.58
    4 -2 -8 689.713 158.079
    -4 2 8 686.2 118.253
    -4 2 8 667.341 129.081
    -4 2 8 439.166 141.585
    4 -2 -8 189.916 365.61
    -4 2 8 698.651 122.675
    4 -2 -7 37246 1172.58
    -4 2 7 37229 824.726
    -4 2 7 39101.2 854.219
    4 -2 -7 39038.8 1339.05
    4 -2 -7 34797.8 2479.56
    -4 2 7 37936.8 838.362
    -4 2 7 35221.3 1546.68
    4 -2 -7 40965.8 1022.16
    4 -2 -6 5570.85 454.953
    4 -2 -6 6380.49 442.597
    -4 2 6 6602.89 344.804
    -4 2 6 4454.22 268.563
    4 -2 -6 6695.13 940.421
    -4 2 6 6173.49 719.806
    -4 2 6 6389.3 618.743
    4 -2 -6 5782.25 402.019
    -4 2 6 6902.49 336.071
    4 -2 -5 52.224 64.4104
    -4 2 5 23.2433 31.2202
    -4 2 5 166.603 141.068
    -4 2 5 -41.5437 119.517
    -4 2 5 50.0592 38.3688
    -4 2 4 2845.05 497.632
    -4 2 4 3004.47 408.529
    4 -2 -4 2591.95 521.824
    4 -2 -3 27.3943 106.547
    -4 2 3 143.366 115.818
    -4 2 3 141.768 113.219
    4 -2 -2 4902.67 636.505
    -4 2 2 4818.45 475.292
    -4 2 2 4754.01 723.079
    -4 2 2 4036.63 400.278
    -4 2 1 43537.6 1546.42
    -4 2 1 46042.9 2205.89
    4 -2 -1 43397 1865.31
    -4 2 1 43454.9 1255.96
    4 -2 0 2267.86 397.4
    4 -2 0 2842.26 383.26
    -4 2 0 2200.4 344.468
    4 -2 0 2239.13 482.974
    -4 2 0 2790.53 531.266
    4 -2 0 2389.59 388.877
    4 -2 1 1429.76 300.905
    4 -2 1 1531.59 381.411
    -4 2 -1 1462.58 329.459
    -4 2 -1 1778.1 473.408
    -4 2 -2 3818.99 692.89
    4 -2 2 4168.04 460.642
    4 -2 2 4172.9 597.099
    4 -2 3 25066.7 1365.11
    4 -2 3 17626.7 847.596
    -4 2 -3 25867.4 1909.18
    4 -2 3 24866.8 588.817
    4 -2 3 24078.3 1081.15
    4 -2 3 24481.4 688.392
    4 -2 3 24204.6 662.815
    4 -2 4 9875.9 589.182
    4 -2 4 9516.71 792.086
    4 -2 4 9508.94 343.332
    4 -2 4 11703 786.71
    -4 2 -4 11178.4 1288.77
    4 -2 4 9734.32 364.199
    4 -2 4 8866.72 674.975
    4 -2 4 9856.82 425.497
    4 -2 4 9465.55 403.608
    4 -2 4 9482.03 395.151
    4 -2 5 7433.13 713.475
    4 -2 5 7116.22 337.568
    4 -2 5 6736.38 304.802
    4 -2 5 9089.97 780.13
    4 -2 5 7342.13 317.607
    -4 2 -5 7511.93 1077.16
    4 -2 5 7258.05 674.616
    4 -2 5 7395.43 400.334
    4 -2 5 7124.08 345.445
    4 -2 6 4164.06 581.787
    4 -2 6 3378.18 227.368
    4 -2 6 3774.51 505.379
    4 -2 6 4098.72 252.751
    4 -2 6 3321.21 467.345
    4 -2 6 3544.3 283.256
    4 -2 6 3911.49 285.488
    4 -2 7 7670.86 374.457
    4 -2 7 8078.9 722.413
    4 -2 7 8404.38 459.437
    4 -2 7 8002.24 391.457
    4 -2 8 1397.12 176.327
    4 -2 8 1674.03 358.734
    4 -2 8 1774.02 232.888
    4 -2 8 1435.98 178.477
    4 -2 9 569.619 115.948
    4 -2 9 513.758 218.515
    4 -2 9 649.398 171.818
    4 -2 9 579.772 127.862
    4 -2 10 3118.13 261.579
    4 -2 10 3075.16 310.071
    4 -2 10 2945.81 266.736
    4 -2 11 1238.32 161.37
    4 -1 -14 3836.71 263.064
    -4 1 14 3858.62 265.468
    -4 1 13 4979.01 339.131
    -4 1 13 5190.41 348.666
    4 -1 -13 5133.41 327.674
    4 -1 -12 3959.97 337.938
    -4 1 12 3635.77 321.14
    -4 1 12 3900.4 319.21
    4 -1 -11 2600.44 288.149
    -4 1 11 2600.74 205.227
    -4 1 11 2276.58 268.678
    -4 1 11 2891.94 272.027
    -4 1 10 20836.9 599.451
    -4 1 10 21377.2 814.569
    4 -1 -10 21757.3 859.283
    -4 1 10 22083.2 697.352
    4 -1 -9 39249.2 1185.07
    -4 1 9 36963.8 806.946
    4 -1 -9 39262.6 2680.73
    -4 1 9 34937.5 1633.51
    -4 1 9 37936 864.099
    4 -1 -8 21707.6 984.822
    4 -1 -8 23780.2 931.367
    -4 1 8 21816.7 612.995
    4 -1 -8 23302.3 2082.28
    -4 1 8 20482.9 1214.12
    -4 1 8 21401.7 622.31
    -4 1 8 22879 721.477
    4 -1 -7 717.675 136.941
    4 -1 -7 515.201 145.219
    -4 1 7 676.217 110.737
    -4 1 7 645.154 106.222
    -4 1 7 654.506 95.63
    -4 1 7 854.141 126.135
    -4 1 7 326.942 180.807
    4 -1 -6 8402.97 485.692
    -4 1 6 8801.38 380.06
    -4 1 6 8808.78 378.929
    4 -1 -6 8106.85 1013.53
    -4 1 6 8198.39 821.087
    -4 1 6 8244.72 743.177
    -4 1 6 9063.31 367.438
    4 -1 -6 8905.24 534.217
    -4 1 5 570.869 285.405
    -4 1 5 819.684 240.607
    4 -1 -5 893.258 357.608
    4 -1 -4 16000.3 1237.52
    -4 1 4 16952.2 1003.03
    -4 1 4 16659.9 1290.8
    -4 1 4 15571.1 882.95
    4 -1 -3 26844.4 1488.63
    -4 1 3 26460.8 1313.72
    -4 1 3 28003.2 1685.91
    -4 1 3 27089.9 1103.25
    4 -1 -2 3302.46 487.697
    -4 1 2 4257.02 527.059
    -4 1 2 3715.77 616.829
    -4 1 2 4256.47 422.851
    4 -1 -1 30430.3 1803.28
    -4 1 1 26590 1424.82
    -4 1 1 27469.3 1684.83
    4 -1 -1 28756.4 1372.49
    -4 1 1 26579.5 1016.22
    4 -1 0 25567.7 1580.03
    -4 1 0 26615.3 1462.81
    -4 1 0 26482.4 1678.45
    -4 1 0 26058.8 965.314
    4 -1 0 24161.4 1367.04
    4 -1 1 5161.98 662.059
    -4 1 -1 5030.84 629.063
    -4 1 -1 4311.96 701.103
    4 -1 1 4366.83 562.115
    4 -1 2 783.153 120.886
    4 -1 2 1049.74 294.87
    -4 1 -2 781.27 329.159
    -4 1 -2 463.262 234.401
    4 -1 2 896.914 109.979
    4 -1 2 703.224 193.455
    4 -1 3 9940.94 857.255
    4 -1 3 8667.64 341.032
    4 -1 3 9613.57 660.484
    -4 1 -3 9561.77 1075.03
    -4 1 -3 11213.3 1355.6
    4 -1 3 8859.69 345.872
    4 -1 3 7953.21 360.73
    4 -1 3 9421.98 730.218
    4 -1 3 9178.52 402.142
    4 -1 3 8987.61 387.143
    4 -1 4 8321.47 762.905
    4 -1 4 7749.27 356.914
    4 -1 4 7360.28 320.981
    4 -1 4 8160.36 713.292
    -4 1 -4 8758.88 1085.25
    -4 1 -4 9178.25 1241.4
    4 -1 4 7845.89 331.102
    4 -1 4 7125.1 373.046
    4 -1 4 7642.41 659.932
    4 -1 4 7247.9 337.777
    4 -1 5 45473.3 1805.55
    4 -1 5 44403.6 857.295
    4 -1 5 45976.4 849.542
    4 -1 5 44193.6 1727.73
    4 -1 5 43233.7 942.132
    4 -1 5 43936.2 876.936
    4 -1 6 2896.59 499.596
    4 -1 6 1630.67 164.898
    4 -1 6 1940.15 180.243
    -4 1 -6 1678.07 571.032
    4 -1 6 1599.77 347.535
    4 -1 6 2059.76 223.473
    4 -1 6 1786.15 187.369
    4 -1 6 2094.79 387.3
    4 -1 7 2073.26 198.613
    4 -1 7 2013.19 190.877
    4 -1 7 2070.01 389.605
    4 -1 7 2334.51 259.95
    4 -1 7 2094.47 212.07
    4 -1 8 257.648 73.3692
    4 -1 8 256.703 211.748
    4 -1 8 40.9374 79.0201
    4 -1 8 79.9216 59.0024
    4 -1 9 -23.6762 62.0118
    4 -1 9 19.9672 78.1027
    4 -1 9 -23.6679 60.027
    4 -1 10 645.408 123.081
    4 -1 10 731.033 145.246
    4 0 -14 2545.05 229.419
    -4 0 14 2271.12 224.776
    4 0 -13 -22.1085 55.2935
    4 0 -13 30.6018 78.2619
    -4 0 13 137.495 52.3781
    -4 0 13 101.06 76.6891
    -4 0 12 13171.3 637.571
    -4 0 12 13595.5 607.841
    4 0 -12 13457.8 619.085
    -4 0 11 768.238 126.59
    -4 0 11 765.377 161.628
    4 0 -11 734.438 159.842
    -4 0 11 718.591 150.848
    4 0 -10 30796.3 1032.41
    -4 0 10 28145.4 725.605
    -4 0 10 28043.7 968.967
    -4 0 10 30585.8 843.289
    -4 0 9 107824 1477.85
    4 0 -9 114801 4591.97
    -4 0 9 105521 1374.26
    4 0 -9 111406 2023.44
    4 0 -8 11540.1 659.16
    -4 0 8 11386.7 443.04
    4 0 -8 12142 1505.97
    -4 0 8 12147 440.208
    -4 0 8 10567 904.371
    -4 0 8 11746.9 452.897
    -4 0 7 1387.4 152.494
    -4 0 7 1499.86 156.056
    -4 0 7 1166.89 297.055
    4 0 -7 1619.72 224.981
    -4 0 7 1261.41 139.849
    -4 0 6 1327.46 138.039
    -4 0 6 1349.29 147.913
    4 0 -6 1516.63 207.957
    -4 0 6 1442.62 155.385
    -4 0 6 902.421 249.418
    4 0 -6 818.226 305.252
    -4 0 5 130.326 152.945
    -4 0 5 129.798 117.364
    -4 0 5 109.581 85.8051
    4 0 -5 381.22 183.908
    -4 0 4 2493.17 465.768
    -4 0 4 2187.75 467.851
    -4 0 4 2518.66 376.479
    4 0 -4 2352.37 486.167
    4 0 -3 38678.2 1698.81
    -4 0 3 38572.6 1786.33
    -4 0 3 38344.5 1947.34
    -4 0 3 37915.3 1403.39
    -4 0 2 36147.2 1730.1
    4 0 -2 33843.8 1477.74
    -4 0 2 35060.9 1856.28
    -4 0 2 35830.1 1348.93
    4 0 -1 21033.3 1464.9
    -4 0 1 23959.9 1498.29
    -4 0 1 25580.2 1623.43
    4 0 -1 23079.1 1099.43
    4 0 0 26853.1 1569.74
    -4 0 0 27999.5 1647.95
    -4 0 0 26751.1 1748.79
    4 0 0 26966.2 1483.56
    4 0 1 1.10283 176.939
    4 0 1 9.85326 202.663
    -4 0 -1 156.479 251.84
    -4 0 -1 -78.5101 233.664
    4 0 2 54.8171 35.6375
    4 0 2 49.0808 126.265
    -4 0 -2 207.234 262.145
    4 0 2 68.6517 42.0218
    4 0 2 64.0418 49.655
    4 0 2 -16.522 49.1653
    4 0 2 185.096 154.759
    4 0 3 2684.96 211.054
    4 0 3 2967.22 461.609
    4 0 3 2722.87 207.132
    -4 0 -3 3010.85 684.75
    4 0 3 2828.72 198.613
    -4 0 -3 3055.8 757.122
    4 0 3 2739.93 215.008
    4 0 3 3512.13 492.313
    4 0 3 2785.28 203.642
    4 0 4 6686.38 689.132
    4 0 4 6089.59 302.806
    4 0 4 6586.59 651.633
    -4 0 -4 5624.24 1018.31
    4 0 4 6290.45 316.453
    -4 0 -4 7527.44 1163.95
    4 0 4 5657.88 327.769
    4 0 4 5895.18 617.808
    4 0 4 6175.44 308.15
    4 0 5 17783.2 1170.16
    4 0 5 17208.3 544.174
    4 0 5 17186.6 1087.03
    -4 0 -5 20186.4 2137.17
    4 0 5 17038 553.021
    -4 0 -5 20098.5 1860.44
    4 0 5 16197.4 613.335
    4 0 5 16535.3 1128.25
    4 0 5 17109 555.552
    4 0 6 1938.36 184.081
    4 0 6 2075.46 200.622
    4 0 6 2110.19 252.522
    4 0 6 2144.99 195.373
    4 0 7 29.559 52.291
    4 0 7 12.7499 48.614
    4 0 7 8.82022 50.8946
    4 0 7 -7.33155 74.141
    4 0 8 898.506 137.569
    4 0 8 911.692 149.271
    4 0 8 1056.64 229.805
    4 0 9 136.407 72.391
    4 0 9 76.6946 59.4119
    4 0 10 182.269 76.395
    4 1 -14 4936.38 330.085
    4 1 -14 5103.35 368.096
    4 1 -13 403.169 135.527
    -4 -1 13 305.923 97.9
    4 1 -13 435.166 106.981
    -4 -1 13 313.782 119.17
    4 1 -12 -190.276 83.8455
    -4 -1 12 90.8918 59.6238
    4 1 -12 1.01735 83.5621
    -4 -1 12 14.4613 66.2736
    -4 -1 12 12.7327 95.8385
    4 1 -11 -3.71191 85.9052
    -4 -1 11 -44.4337 66.9432
    -4 -1 11 96.7119 83.2121
    -4 -1 11 128.184 89.513
    -4 -1 10 3741.6 271.887
    4 1 -10 3969.02 384.312
    -4 -1 10 3724.95 306.638
    -4 -1 9 26441.4 754.842
    -4 -1 9 25175.1 695.206
    4 1 -9 27494.7 2254.04
    -4 -1 9 26983.8 719.394
    -4 -1 9 25911.7 1474.04
    4 1 -9 26414.7 996.92
    -4 -1 8 7787.76 373.271
    -4 -1 8 7810.49 374.897
    4 1 -8 7718.72 528.829
    4 1 -8 7598.13 1171.53
    -4 -1 8 8082.11 381.641
    -4 -1 8 7138.5 757.234
    4 1 -7 33.6625 49.6949
    -4 -1 7 81.3335 40.9191
    -4 -1 7 2.598 36.8477
    -4 -1 7 33.4878 34.9623
    -4 -1 6 5970.79 304.108
    4 1 -6 5293.41 747.159
    -4 -1 6 6297.2 321.559
    -4 -1 6 4867.7 659.096
    -4 -1 6 5637.28 602.59
    4 1 -6 5171.27 381.201
    4 1 -5 43982.9 1035.56
    4 1 -5 43348.6 1057.33
    -4 -1 5 46590.3 835.192
    -4 -1 5 45002.2 861.347
    4 1 -5 41936.9 1969.33
    -4 -1 5 40306.9 1939.97
    -4 -1 5 44697.8 2027.07
    -4 -1 5 44600.1 1674.73
    4 1 -4 20956.7 1291.44
    -4 -1 4 22908.1 1524.83
    -4 -1 4 22480.5 1470.16
    -4 -1 4 24621.6 1236.14
    4 1 -3 33592 1477.17
    -4 -1 3 34930.4 1821.81
    -4 -1 3 34312.1 1853.67
    4 1 -2 29809.7 1799.57
    -4 -1 2 30600.2 1788.98
    -4 -1 2 30129.5 1771.01
    4 1 -1 25786.2 1601.03
    -4 -1 1 23150.7 1607.73
    -4 -1 1 24759.9 1672.6
    4 1 -1 22637.3 1478.54
    4 1 0 1425.65 339.089
    4 1 0 1869.68 428.86
    -4 -1 0 2140.31 491.001
    -4 -1 0 2003.99 504.383
    4 1 1 5604.99 686.093
    4 1 1 5451.59 340.939
    -4 -1 -1 5848.26 890.4
    -4 -1 -1 6231.37 958.427
    4 1 1 4924.31 252.06
    4 1 1 4802.66 644.555
    4 1 1 5278.19 292.168
    4 1 2 3298.31 227.388
    4 1 2 2894.38 236.05
    4 1 2 2612.39 417.043
    -4 -1 -2 3618.91 722.806
    4 1 2 3144.56 211.794
    -4 -1 -2 4132.11 834.574
    4 1 2 2827.86 489.277
    4 1 2 3104.37 205
    4 1 2 3051.22 210.458
    4 1 3 355.288 84.2375
    4 1 3 511.595 198.44
    -4 -1 -3 -14.9269 439.221
    -4 -1 -3 122.095 357.763
    4 1 3 342.16 83.4165
    4 1 3 414.982 77.8494
    4 1 3 381.709 161.903
    4 1 4 28861.6 1440.03
    4 1 4 27446.1 670.202
    -4 -1 -4 28763.2 2464.22
    4 1 4 26895.5 703.245
    4 1 4 27757.7 810.414
    4 1 4 27922.9 1394.45
    4 1 4 27756.9 666.968
    4 1 5 64310.8 2359.91
    4 1 5 61222.8 1078.9
    -4 -1 -5 51307.7 3722.44
    4 1 5 57344.4 1062.5
    -4 -1 -5 53726.6 3153.55
    4 1 5 62553.9 1334.48
    4 1 5 63335.1 2228.52
    4 1 5 58714.5 983.44
    4 1 6 2306.84 205.527
    4 1 6 2317.71 229.574
    4 1 6 2306.43 285.809
    4 1 6 2463.82 218.769
    4 1 7 197.787 84.6682
    4 1 7 195.938 71.3125
    4 1 7 133.805 107.57
    4 1 7 108.314 66.5016
    4 1 8 312.405 90.4266
    4 1 8 348.472 88.8726
    4 1 8 288.122 95.5174
    4 1 9 5144.89 316.475
    4 1 10 3092.1 222.921
    4 2 -14 1080.82 169.551
    4 2 -14 1291.53 174.373
    4 2 -13 2.94556 72.43
    4 2 -13 -47.783 92.2651
    -4 -2 13 75.4851 75.4598
    4 2 -12 379.268 100.955
    4 2 -12 530.737 151.586
    -4 -2 12 849.318 178.641
    -4 -2 12 553.488 150.307
    4 2 -11 3066.08 314.685
    -4 -2 11 3043.62 257.141
    -4 -2 11 2875.56 300.369
    4 2 -11 3176.35 366.795
    4 2 -10 41268.6 1215.25
    4 2 -10 43368.8 1379.05
    -4 -2 10 40123.1 935.913
    -4 -2 10 37692.4 852.216
    -4 -2 10 39200.3 938.004
    -4 -2 10 39808 1049.92
    4 2 -9 16157.6 784.486
    4 2 -9 17902.4 897.864
    -4 -2 9 16981 593.289
    4 2 -9 18185.8 1818.33
    -4 -2 9 16986.6 601.786
    -4 -2 9 16861.9 610.905
    -4 -2 9 16458.8 1187.83
    -4 -2 9 16290.6 624.216
    4 2 -8 18278.6 797.773
    4 2 -8 18477.4 856.478
    -4 -2 8 18960.1 608.569
    4 2 -8 16695 1664.07
    -4 -2 8 19975.9 624.147
    -4 -2 8 18006.7 1206.36
    -4 -2 8 19684.8 630.762
    4 2 -7 29210.1 959.693
    4 2 -7 30434.5 1021.43
    -4 -2 7 31574.3 760.032
    4 2 -7 28017.6 1899.11
    -4 -2 7 32162.4 757.945
    -4 -2 7 27457.8 1622.66
    -4 -2 7 30488.3 1531.75
    -4 -2 7 30098.6 734.206
    4 2 -6 5.58607 55.1436
    -4 -2 6 207.435 74.0648
    -4 -2 6 13.0423 39.6275
    4 2 -6 78.8981 89.6411
    -4 -2 6 86.2253 40.2998
    4 2 -6 27.4833 81.4433
    -4 -2 6 222.452 240.397
    -4 -2 6 106.583 158.882
    4 2 -6 -56.8199 81.0972
    4 2 -5 9404.06 486.145
    -4 -2 5 8566.81 418.298
    -4 -2 5 10098.2 414.048
    -4 -2 5 9231.85 392.727
    4 2 -5 8931.87 868.902
    4 2 -5 9333.42 517.816
    -4 -2 5 8396.6 957.349
    4 2 -5 8584.48 487.206
    -4 -2 5 9278.13 833.458
    4 2 -4 29602.6 837.2
    -4 -2 4 28694.4 779.373
    -4 -2 4 29860.2 712.054
    -4 -2 4 29802.5 1777.57
    -4 -2 4 30953.9 1758.65
    4 2 -4 28528.5 854.955
    4 2 -3 7440.19 410.231
    -4 -2 3 7511.23 407.071
    4 2 -3 8548.34 999.661
    -4 -2 3 7873.32 944.017
    -4 -2 3 7725.92 890.472
    4 2 -2 27253.9 1643.11
    -4 -2 2 30101.1 1986.84
    -4 -2 2 28534.3 1803.55
    4 2 -2 27196.3 761.913
    4 2 -1 2203.44 213.93
    4 2 -1 2536.48 505.536
    -4 -2 1 2323.79 562.035
    4 2 -1 2158.86 161.467
    -4 -2 1 2067.6 531.228
    4 2 -1 1684 452.657
    4 2 0 11888.9 1005.95
    -4 -2 0 12301.5 1325.84
    -4 -2 0 12016.5 1318.18
    4 2 0 11962.4 397.208
    4 2 0 10589.7 455.41
    4 2 0 11628.2 1060.47
    4 2 1 830.426 129.969
    4 2 1 817.251 239.06
    4 2 1 850.78 115.98
    4 2 1 847.103 145.676
    4 2 1 831.629 263.453
    -4 -2 -1 691.664 328.119
    4 2 1 761.232 109.256
    4 2 2 2705.59 211.395
    4 2 2 2724.41 450.612
    4 2 2 2621.1 234.939
    4 2 2 2807.33 224.921
    -4 -2 -2 2355.67 581.014
    4 2 2 2800.56 468.985
    -4 -2 -3 1075.58 159.713
    4 2 3 1112.24 147.297
    4 2 3 1168.4 308.412
    4 2 3 1117.27 151.507
    -4 -2 -3 1487.57 549.867
    4 2 3 862.175 246.385
    4 2 3 1022.99 119.882
    4 2 4 11049.4 967.364
    4 2 4 11093.6 441.216
    -4 -2 -4 10845.7 1673.77
    4 2 4 10913 471.94
    4 2 4 11112 900.855
    4 2 4 10486.5 395.746
    4 2 5 1201.12 161.907
    4 2 5 954.142 159.072
    4 2 5 1238.53 206.209
    4 2 5 1137.26 147.646
    4 2 6 5.76567 38.1661
    4 2 6 23.4956 58.9685
    4 2 7 4032.38 271.147
    4 2 7 3746.61 300.202
    4 2 7 3799.87 298.651
    4 2 8 158.22 72.1258
    4 2 8 151.912 55.5732
    4 2 9 1084.97 138.805
    4 3 -14 247.679 79.0915
    -4 -3 14 119.312 47.8697
    4 3 -14 201.258 83.6309
    4 3 -13 136.737 74.1186
    4 3 -13 177.159 97.4196
    4 3 -12 18.2537 56.8364
    4 3 -12 -235.261 116.835
    4 3 -12 41.3345 131.379
    -4 -3 12 -11.4155 57.014
    -4 -3 12 9.09851 101.876
    4 3 -11 346.064 115.234
    -4 -3 11 244.95 105.709
    4 3 -11 295.147 127.394
    -4 -3 11 339.735 95.6428
    4 3 -11 244.443 145.833
    -4 -3 11 247.854 86.8833
    -4 -3 11 404.079 119.668
    4 3 -10 6243.41 462.217
    4 3 -10 6462.96 540.47
    -4 -3 10 5905.75 379.367
    -4 -3 10 5460.53 337.803
    4 3 -10 6038.9 576.081
    -4 -3 10 5632.89 374.013
    -4 -3 10 6381.11 441.632
    4 3 -9 3865.57 377.711
    4 3 -9 3631.14 402.842
    -4 -3 9 3710.12 294.732
    -4 -3 9 3367.99 277.851
    4 3 -9 3803.38 423.113
    -4 -3 9 2755.57 450.125
    4 3 -9 4175.65 884.856
    -4 -3 9 3814.93 328.249
    4 3 -8 7904.22 522.7
    4 3 -8 9297.39 611.005
    -4 -3 8 9416.36 456.775
    4 3 -8 8130.29 1118.33
    -4 -3 8 9182.81 448.355
    4 3 -8 9738.56 632.006
    -4 -3 8 8645.31 854.989
    -4 -3 8 8942.73 468
    -4 -3 7 575.488 114.456
    -4 -3 7 614.031 122.468
    -4 -3 7 659.193 120.606
    4 3 -7 670.787 149.157
    4 3 -7 662.187 158.428
    -4 -3 7 972.188 307.698
    -4 -3 7 548.885 213.842
    4 3 -7 684.216 154.839
    4 3 -7 990.389 380.359
    -4 -3 6 130.003 81.9963
    -4 -3 6 81.0215 54.2394
    4 3 -6 205.187 91.5537
    -4 -3 6 153.118 69.1402
    4 3 -6 193.097 90.9699
    4 3 -6 289.654 120.913
    -4 -3 6 125.796 262.941
    -4 -3 6 219.187 124.587
    4 3 -5 33948 948.082
    -4 -3 5 38615.2 852.558
    -4 -3 5 36468.3 800.322
    4 3 -5 35258.5 1053
    -4 -3 5 34256 878.428
    -4 -3 5 36724.7 2081.27
    4 3 -5 34157.7 1003.93
    -4 -3 4 23689.8 748.836
    -4 -3 4 24573.9 649.956
    4 3 -4 23151.4 816.917
    4 3 -4 26047.1 1738.78
    -4 -3 4 21964.9 1810.85
    -4 -3 4 27526 1685.25
    4 3 -4 23573.2 771.97
    4 3 -4 23588.7 812.146
    -4 -3 3 47208.3 1078.23
    4 3 -3 49763.5 1096.86
    4 3 -3 47868.6 1114
    -4 -3 3 50008.4 925.169
    4 3 -3 58076.7 2371.99
    4 3 -3 48907.5 1134.96
    -4 -3 3 54503.7 2678.66
    -4 -3 3 55768.7 2517.72
    4 3 -2 104.181 228.059
    4 3 -2 269.52 96.6687
    4 3 -2 337.46 97.3574
    -4 -3 2 158.863 73.8569
    -4 -3 2 163.309 68.7151
    4 3 -2 273.046 83.4433
    4 3 -2 520.177 245.951
    -4 -3 2 263.068 278.506
    -4 -3 2 -104.8 116.202
    4 3 -2 69.2966 30.3118
    -4 -3 1 18476.8 706.861
    -4 -3 1 20003.9 568.426
    4 3 -1 15943.7 1127.2
    4 3 -1 17917.8 641.653
    -4 -3 1 20028.4 1756.07
    4 3 -1 19388.9 545.493
    -4 -3 1 21286.5 1739.9
    4 3 -1 18630 636.411
    4 3 -1 19114.8 1466.62
    4 3 -1 17444.3 614.962
    4 3 -1 18703 510.618
    4 3 0 887.674 131.164
    4 3 0 787.201 121.975
    4 3 0 545.999 215.969
    -4 -3 0 945.208 168.168
    4 3 0 811.089 119.773
    4 3 0 565.812 222.422
    4 3 0 765.298 118.778
    -4 -3 0 532.351 238.466
    -4 -3 -1 1525.96 195.875
    4 3 1 1416.48 163.046
    4 3 1 1420.59 181.126
    4 3 1 1537.09 325.853
    4 3 1 1364.68 162.233
    -4 -3 -1 2128.41 611.909
    4 3 1 1537.93 159.75
    4 3 1 1615.51 172.484
    4 3 1 1455.46 395.009
    -4 -3 -2 1132.73 164.954
    4 3 2 1206.82 142.72
    4 3 2 1576.41 155.587
    4 3 2 1311.84 167.84
    4 3 2 1256.33 282.251
    4 3 2 1332.35 168.573
    -4 -3 -2 777.141 248.861
    4 3 2 1082.51 290.675
    4 3 3 4590.07 581.309
    4 3 3 3826.88 242.144
    4 3 3 4022.11 277.39
    4 3 3 3993.21 296.397
    -4 -3 -3 4039.49 980.216
    4 3 3 4339.36 581.289
    4 3 4 43182.2 882.539
    4 3 4 40654.5 978.553
    4 3 5 57244.6 1038.73
    -4 -3 -5 57966.4 1171.29
    4 3 6 8932.13 391.729
    4 3 6 8511.35 465.12
    4 3 7 3878.77 260.809
    4 3 7 3424.07 286.76
    4 3 8 2628.38 208.054
    4 3 8 2751.61 218.04
    4 4 -14 -2.26005 61.7489
    -4 -4 14 25.8193 34.411
    4 4 -14 19.4203 58.3553
    -4 -4 13 3101.83 241.94
    4 4 -13 3566.88 346.663
    -4 -4 13 2418.48 209.654
    4 4 -13 3038.58 286.73
    -4 -4 12 15663.9 496.119
    4 4 -12 17401.3 853.55
    4 4 -12 16579.1 747.66
    4 4 -11 1714.73 216.325
    4 4 -11 1259.95 226.728
    -4 -4 11 1378.41 165.273
    4 4 -11 1783.33 310.632
    -4 -4 11 1156.6 172.981
    -4 -4 11 1266 214.135
    4 4 -10 24479.7 1060.48
    -4 -4 10 21563.7 682.681
    4 4 -10 25689.2 1141.14
    -4 -4 10 22055.8 779.267
    4 4 -10 24371.5 883.516
    -4 -4 10 24262 900.792
    4 4 -9 231.919 113.925
    -4 -4 9 162.299 106.795
    4 4 -9 266.238 145.309
    -4 -4 9 193.286 99.7113
    4 4 -9 285.807 136.991
    -4 -4 9 422.729 122.7
    4 4 -8 45137.8 1343.92
    -4 -4 8 47463.2 953.656
    -4 -4 8 44878.2 1075.98
    -4 -4 8 44506.2 1029.96
    4 4 -8 46336.5 1405.79
    -4 -4 8 45584.1 2209.37
    -4 -4 8 46381.8 2055.58
    4 4 -8 43944 1204.24
    -4 -4 7 3108.39 262.476
    -4 -4 7 3253.41 286.661
    4 4 -7 2815.76 301.427
    -4 -4 7 3286.46 277.968
    4 4 -7 2532.21 305.331
    4 4 -7 2980.23 345.207
    -4 -4 7 2650.47 559.609
    -4 -4 7 3269.25 591.378
    4 4 -6 469.898 132.129
    -4 -4 6 381.439 105.701
    -4 -4 6 524.568 119.698
    4 4 -6 598.215 156.769
    -4 -4 6 498.792 111.139
    4 4 -6 581.226 151.599
    -4 -4 6 754.014 310.033
    -4 -4 5 8236.72 453.255
    -4 -4 5 8725.44 426.972
    -4 -4 5 8046.97 405.585
    4 4 -5 8025.4 515.805
    -4 -4 5 7340.13 1055.03
    4 4 -5 8122.67 476.267
    -4 -4 5 7749.35 411.625
    4 4 -5 8520.27 522.58
    -4 -4 4 1332.26 199.712
    -4 -4 4 1540.51 172.592
    -4 -4 4 1573.8 178.995
    4 4 -4 1466.4 207.738
    -4 -4 4 1602.85 466.032
    4 4 -4 1699 227.663
    4 4 -4 1526.17 206.405
    -4 -4 3 4941.07 363.756
    4 4 -3 4635.74 345.516
    -4 -4 3 4725.58 304.17
    4 4 -3 4844.72 368.102
    -4 -4 3 5895.22 1011.24
    4 4 -3 4372.98 352.191
    -4 -4 3 4480.35 734.01
    -4 -4 2 19106.2 727.045
    -4 -4 2 19408.9 584.697
    4 4 -2 17940.7 712.357
    4 4 -2 18213.9 562.791
    -4 -4 2 21287.3 1744.35
    4 4 -2 18774.4 1532.49
    4 4 -2 18599.1 694.507
    4 4 -2 18669.4 669.628
    4 4 -1 465.904 264.342
    4 4 -1 241.214 86.371
    4 4 -1 234.073 75.4011
    -4 -4 1 196.46 97.4506
    4 4 -1 286.061 82.3182
    4 4 -1 296.842 158.051
    4 4 -1 266.607 72.9867
    -4 -4 0 38542.5 1020.47
    4 4 0 36548.4 1470.1
    4 4 0 37801.1 887.701
    4 4 0 36877.2 994.996
    4 4 0 37183.2 841.172
    4 4 0 39891.6 2028.51
    4 4 0 36181.5 886.222
    4 4 0 39283.7 887.086
    -4 -4 -1 12885.7 566.675
    4 4 1 12150 469.946
    4 4 1 11619.6 849.99
    4 4 1 11223.6 476.272
    4 4 1 11950.5 525.012
    4 4 1 11082.4 482.15
    -4 -4 -1 13049.9 1694.42
    4 4 1 10931.7 992.734
    4 4 1 11787.3 456.486
    4 4 2 3178.29 504.94
    4 4 2 2989.42 229.711
    4 4 2 3163.15 250.345
    4 4 2 2963.72 268.368
    4 4 2 2625.66 201.88
    4 4 3 3565.89 244.917
    4 4 3 3394.81 251.284
    4 4 3 3558.84 312.065
    -4 -4 -3 3843.05 326.689
    4 4 4 1567.23 181.643
    4 4 4 1357.51 153.541
    4 4 4 1453.19 206.71
    -4 -4 -4 1726.82 214.754
    4 4 5 1791.05 177.184
    4 4 5 1687.2 225.851
    -4 -4 -5 1930.42 203.888
    4 4 6 1274.69 145.573
    4 4 6 1217.83 181.944
    4 4 7 2075.25 177.519
    4 4 7 1717.58 191.433
    -4 -5 14 81.281 45.4423
    4 5 -14 54.6785 60.7968
    4 5 -14 132.261 57.3719
    4 5 -13 439.522 119.262
    -4 -5 13 208.076 85.099
    -4 -5 13 233.675 57.4459
    4 5 -13 276.239 115.183
    -4 -5 13 203.144 59.3434
    4 5 -12 2586.54 283.151
    -4 -5 12 2757.3 248.347
    -4 -5 12 2541.13 206.744
    -4 -5 12 2028.31 219.49
    4 5 -11 516.092 159.86
    -4 -5 11 729.419 129.458
    4 5 -11 858.439 249.43
    -4 -5 11 451.107 106.675
    4 5 -10 148.31 50.1905
    4 5 -10 276.859 125.378
    -4 -5 10 301.584 93.5133
    4 5 -10 154.296 132.488
    -4 -5 10 122.026 66.6407
    4 5 -9 725.532 160.047
    -4 -5 9 792.5 128.168
    4 5 -9 783.486 204.048
    -4 -5 9 799.2 150.513
    4 5 -9 891.327 196.05
    4 5 -8 4.566 110.191
    -4 -5 8 27.466 68.2172
    4 5 -8 98.0312 107.566
    -4 -5 8 29.6836 88.6695
    4 5 -8 -137.523 110.674
    -4 -5 8 284.476 201.738
    4 5 -7 65.0186 70.5044
    4 5 -7 96.5507 78.5309
    4 5 -7 136.407 74.6053
    -4 -5 7 201.781 107.229
    4 5 -7 160.888 118.868
    -4 -5 7 519.831 257.051
    -4 -5 7 -229.665 203.046
    -4 -5 7 79.4575 74.4319
    4 5 -6 605.397 152.059
    -4 -5 6 751.455 147.303
    4 5 -6 455.013 144.63
    4 5 -6 353.11 100.119
    -4 -5 6 580.742 133.056
    4 5 -6 582.274 156.415
    -4 -5 5 10739.8 527.184
    4 5 -5 10980.3 580.56
    -4 -5 5 10842.6 503.731
    4 5 -5 10649.6 609.962
    -4 -5 5 11123.8 1306.1
    4 5 -5 11001 556.525
    -4 -5 5 9967.03 501.864
    4 5 -5 10531.4 587.871
    -4 -5 4 8532.18 487.249
    -4 -5 4 8781.66 450.893
    4 5 -4 8503.17 526.481
    -4 -5 4 9268.07 1233.86
    -4 -5 4 8414.54 481.248
    4 5 -4 8845.46 520.591
    4 5 -4 8355.71 478.172
    -4 -5 3 7699.64 462.979
    -4 -5 3 7671.71 403.404
    4 5 -3 6730.04 459.483
    -4 -5 3 8051.62 1241.71
    -4 -5 3 7213.25 455.988
    4 5 -3 7008 1017.65
    4 5 -3 7641.91 465.392
    4 5 -3 7575.91 438.945
    -4 -5 2 10757.8 569.753
    4 5 -2 10240.2 547.16
    4 5 -2 10187.8 460.794
    -4 -5 2 11347.7 1444.89
    -4 -5 2 12670.3 1401.94
    -4 -5 2 10639.5 585.837
    4 5 -2 10327.7 1155.1
    4 5 -2 10313.4 530.955
    4 5 -2 10895 513.978
    4 5 -1 2233.46 489.484
    -4 -5 1 2289.21 256.289
    4 5 -1 2170 231.229
    4 5 -1 2345.23 255.56
    4 5 -1 2212.78 224.624
    -4 -5 1 2683.43 691.078
    4 5 -1 2423.12 240.443
    -4 -5 1 2551.59 301.448
    4 5 -1 2185.44 237.328
    4 5 0 372.851 102.608
    4 5 0 300.126 93.0519
    -4 -5 0 375.594 88.0309
    4 5 0 344.049 97.545
    4 5 0 372.305 104.695
    -4 -5 0 -45.8228 442.688
    4 5 0 259.658 74.4295
    -4 -5 0 516.078 154.685
    4 5 0 114.45 223.947
    -4 -5 -1 3500.99 277.001
    4 5 1 3251.74 239.709
    4 5 1 3294.51 254.291
    4 5 1 3170.57 256.585
    4 5 1 3378.74 292.844
    4 5 1 2881.3 238.476
    -4 -5 -1 3269.71 324.715
    4 5 2 24300.4 657.818
    4 5 2 25404 659.035
    4 5 2 24583.6 817.362
    4 5 2 24517.3 611.68
    -4 -5 -2 26107.7 878.173
    4 5 3 13461.5 487.672
    4 5 3 13562.2 486.832
    4 5 3 12454.6 603.09
    4 5 3 13620.9 444.528
    -4 -5 -3 12692.2 582.771
    4 5 4 36662.1 747.979
    4 5 4 35698.7 1006.56
    -4 -5 -4 36849.3 911.98
    4 5 5 848.396 112.958
    4 5 5 535.439 130.339
    4 5 6 18488.4 495.045
    4 5 6 16436.5 614.892
    -4 -6 14 905.14 105.305
    4 6 -14 946.052 129.107
    4 6 -14 1149.55 141.469
    4 6 -13 2479.35 209.627
    -4 -6 13 2755.1 218.111
    4 6 -13 2769.35 277.051
    -4 -6 13 2580.13 180.297
    4 6 -13 2877.07 271.247
    -4 -6 13 2502.42 203.215
    -4 -6 12 4523.51 309.301
    4 6 -12 5011.39 427.987
    -4 -6 12 4420.93 266.771
    4 6 -12 5071.18 419.279
    -4 -6 12 4229.99 292.714
    4 6 -12 4673.58 345.871
    -4 -6 11 9860.73 488.287
    4 6 -11 11118.2 698.786
    -4 -6 11 10732.3 444.811
    4 6 -11 10873.1 674.388
    -4 -6 11 9929.71 491.26
    4 6 -11 10603.4 592.639
    -4 -6 10 19654.8 713.16
    4 6 -10 19944.4 934.171
    -4 -6 10 19903.9 644.299
    4 6 -10 19633.3 922.827
    -4 -6 10 22054.1 745.789
    4 6 -10 20576.3 900.573
    4 6 -9 2383.9 256.522
    -4 -6 9 2295.73 209.501
    4 6 -9 2240.07 303.012
    -4 -6 9 2204.61 229.048
    4 6 -9 2644.95 335.78
    4 6 -9 2586.1 322.872
    -4 -6 8 2.96608 69.1284
    4 6 -8 158.897 60.5796
    4 6 -8 36.6619 91.8986
    4 6 -8 197.276 105.577
    -4 -6 8 44.5937 80.0959
    4 6 -8 125.302 121.867
    -4 -6 7 10072.6 482.076
    4 6 -7 10034.4 613.693
    -4 -6 7 8585.67 456.996
    4 6 -7 9198.8 512.011
    4 6 -7 9473.38 614.843
    4 6 -7 10038.5 605.49
    -4 -6 6 4106.34 323.78
    -4 -6 6 4050.17 302.537
    4 6 -6 3928.54 372.421
    -4 -6 6 3436.62 292.207
    4 6 -6 4067.98 396.723
    -4 -6 6 3618.48 303.94
    4 6 -6 3785.59 370.247
    4 6 -6 3836.43 327.886
    4 6 -5 53.4865 66.9997
    -4 -6 5 35.1422 99.3546
    4 6 -5 -6.4448 69.8532
    4 6 -5 202.302 97.4031
    -4 -6 5 19.3707 59.0337
    4 6 -5 -187.396 94.2362
    -4 -6 5 -185.091 200.495
    -4 -6 5 -170.47 88.3785
    -4 -6 4 1611.36 220.097
    -4 -6 4 1379.23 186.362
    4 6 -4 1542.26 230.305
    -4 -6 4 1563.75 223.432
    4 6 -4 1359.02 210.536
    4 6 -4 1370.91 194.44
    -4 -6 3 7413.11 463.63
    4 6 -3 7423.97 470.457
    -4 -6 3 8257.14 1250.82
    -4 -6 3 6825.53 473.203
    4 6 -3 6968.46 913.66
    4 6 -3 7222.41 453.923
    4 6 -3 7311.42 421.407
    -4 -6 2 12366.4 589.851
    4 6 -2 12106.9 523.489
    4 6 -2 13217.4 599.344
    4 6 -2 11948.1 574.61
    4 6 -2 11531.9 551.83
    -4 -6 2 11548.3 640.517
    4 6 -2 11770.1 559.445
    -4 -6 1 54613.2 1175.23
    4 6 -1 56484.6 1188.3
    4 6 -1 51212.3 1119.65
    4 6 -1 51689.9 1038.25
    -4 -6 1 54332.4 1395.43
    4 6 -1 54966.9 1089.33
    -4 -6 0 1956.41 208.077
    4 6 0 1389.48 173.522
    4 6 0 1588.25 178.904
    4 6 0 1452.46 213.989
    4 6 0 1502.21 175.364
    -4 -6 0 1631.37 239.696
    4 6 0 1539.93 169.243
    4 6 1 795.184 119.17
    4 6 1 782.877 123.56
    4 6 1 731.905 165.079
    4 6 1 785.066 116.142
    -4 -6 -1 645.679 150.163
    4 6 2 1321.17 149.92
    4 6 2 1289.04 151.443
    4 6 2 1160.68 193.094
    4 6 2 1519.01 149.802
    -4 -6 -2 1410.41 206.74
    4 6 3 308.636 87.1066
    4 6 3 148.017 56.5707
    4 6 3 57.8878 83.8389
    -4 -6 -3 214.64 86.7477
    4 6 4 1856.1 151.52
    4 6 4 1973.93 239.125
    -4 -6 -4 1883.25 176.741
    4 6 5 1112.36 115.721
    4 6 5 1172.39 171.008
    -4 -7 13 1088.66 131.505
    4 7 -13 1319.4 172.248
    -4 -7 13 1051.97 112.913
    4 7 -13 1373.69 163.4
    -4 -7 13 1097.34 126.464
    4 7 -12 36.3091 45.573
    -4 -7 12 63.1776 66.6855
    4 7 -12 -15.6913 80.1383
    -4 -7 12 90.4141 53.9628
    4 7 -12 -138.751 80.0347
    -4 -7 12 104.207 60.1245
    4 7 -11 3015.69 337.373
    -4 -7 11 2746.31 222.689
    4 7 -11 3156.22 333.018
    -4 -7 11 2849.35 279.135
    4 7 -11 2943.68 280.517
    -4 -7 11 2872.66 252.174
    -4 -7 10 4429.03 269.029
    4 7 -10 4876.7 429.113
    -4 -7 10 5342.63 317.488
    4 7 -10 5047.14 433.548
    4 7 -10 5253.35 419.759
    -4 -7 10 5592.74 382.63
    -4 -7 10 4693.29 348.955
    4 7 -9 1667.91 237.439
    -4 -7 9 1746.2 225.494
    4 7 -9 2266.25 297.49
    -4 -7 9 1913.14 208.873
    4 7 -9 1975.11 287.366
    -4 -7 9 2066.67 199.304
    -4 -7 8 808.635 136.488
    4 7 -8 869.768 144.381
    4 7 -8 773.916 170.799
    -4 -7 8 848.979 159.786
    4 7 -8 693.636 165.955
    -4 -7 8 664.315 130.112
    4 7 -8 806.086 171.757
    4 7 -7 480.341 112.447
    -4 -7 7 365.634 111.415
    4 7 -7 546.857 145.969
    -4 -7 7 540.992 125.177
    4 7 -7 426.368 108.113
    -4 -7 7 389.949 113.688
    4 7 -7 661.673 172.776
    4 7 -6 11298 603.907
    -4 -7 6 10544.4 481.514
    4 7 -6 11156 626.345
    -4 -7 6 10105.8 496.508
    4 7 -6 11016.4 610.692
    -4 -7 6 11417.7 519.618
    4 7 -6 11294.8 522.101
    4 7 -5 526.817 115.338
    4 7 -5 722.099 175.841
    4 7 -5 628.044 131.256
    -4 -7 5 704.817 144.747
    -4 -7 5 698.799 126.834
    4 7 -5 669.532 161.99
    -4 -7 5 748.711 162.725
    -4 -7 4 14784.7 621.691
    4 7 -4 15236.9 627.583
    -4 -7 4 14144 501.737
    4 7 -4 13753.6 689.975
    -4 -7 4 13507 643.975
    4 7 -4 14258.5 633.697
    4 7 -4 14211.9 565.426
    4 7 -3 135.897 63.5059
    4 7 -3 158.989 87.948
    -4 -7 3 140.402 75.0748
    4 7 -3 158.812 92.8183
    4 7 -3 161.042 73.9167
    -4 -7 3 156.721 131.532
    -4 -7 2 4158.5 319.394
    4 7 -2 4201.29 285.791
    4 7 -2 4207.1 319.315
    4 7 -2 4055.98 293.676
    4 7 -2 3732.03 335.183
    -4 -7 2 3872.68 378.76
    4 7 -2 3877.33 312.641
    -4 -7 1 1404.85 171.754
    4 7 -1 1437.84 199.261
    4 7 -1 1171.26 148.293
    4 7 -1 1135.93 197.12
    4 7 -1 1328.01 158.758
    -4 -7 1 1216.02 215.796
    -4 -7 0 2306.66 193.193
    4 7 0 2249.67 183.533
    4 7 0 2138.81 211.492
    4 7 0 1788.15 245.811
    4 7 0 2096.02 194.121
    -4 -7 0 2373.53 270.72
    4 7 1 1815.1 159.591
    4 7 1 2080.29 184.739
    4 7 1 1808.71 248.713
    4 7 1 1950.47 177.548
    -4 -7 -1 1948.76 225.507
    4 7 2 15417.7 490.156
    4 7 2 13935.9 631.054
    -4 -7 -2 14617 557.571
    4 7 3 117.547 41.7693
    4 7 3 54.5582 71.8996
    -4 -7 -3 192.401 60.5981
    4 7 4 10008.7 463.537
    -4 -8 12 2415.04 197.356
    4 8 -12 3124.91 260.751
    -4 -8 12 2387.51 177.633
    4 8 -12 2806.66 226.111
    -4 -8 12 2472.92 195.239
    -4 -8 11 12697.5 496.139
    4 8 -11 14328.9 648.538
    -4 -8 11 13191.4 450.2
    4 8 -11 13541.7 586.626
    -4 -8 11 12257.3 506.137
    4 8 -11 13110.3 488.524
    -4 -8 10 6453.44 313.066
    -4 -8 10 7118.78 395.646
    4 8 -10 7440.62 475.27
    -4 -8 10 7131.39 350.973
    4 8 -10 7210.53 455.834
    -4 -8 10 7815.5 418.69
    4 8 -10 7545.53 430.316
    -4 -8 9 111.168 67.0498
    4 8 -9 66.2025 95.2438
    -4 -8 9 76.2397 61.9411
    4 8 -9 169.566 97.3695
    -4 -8 9 272.342 90.5939
    4 8 -9 88.4133 81.2786
    -4 -8 9 148.454 89.4791
    -4 -8 8 4516.71 291.486
    -4 -8 8 4702.26 329.031
    4 8 -8 4468.98 369.071
    -4 -8 8 4653.98 302.767
    4 8 -8 4459.04 366.485
    4 8 -8 4466.39 351.765
    -4 -8 7 16808.1 583.77
    4 8 -7 17165.7 699.814
    -4 -8 7 14729 538.13
    4 8 -7 15974.1 531.054
    4 8 -7 16387.1 705.236
    4 8 -7 16263.7 669.034
    4 8 -6 104.943 59.5032
    -4 -8 6 132.473 85.4757
    4 8 -6 124.369 86.2055
    4 8 -6 150.462 77.126
    -4 -8 6 366.305 94.6503
    4 8 -6 162.01 82.6891
    -4 -8 6 118.631 67.7633
    -4 -8 5 2542.18 243.563
    4 8 -5 2273.34 235.271
    -4 -8 5 2388.59 195.15
    4 8 -5 2212.04 257.539
    4 8 -5 2382.87 228.271
    4 8 -5 2260.25 202.578
    -4 -8 5 1990.08 232.533
    4 8 -5 2120.7 234.68
    4 8 -4 406.342 92.4656
    4 8 -4 351.361 101.658
    -4 -8 4 412.769 114.565
    4 8 -4 403.844 99.4558
    4 8 -4 492.447 128.354
    4 8 -4 511.681 104.202
    -4 -8 4 402.573 131.822
    -4 -8 3 8764.73 430.252
    4 8 -3 9816.86 488.093
    4 8 -3 9064.05 393.339
    -4 -8 3 8491.9 515.323
    4 8 -3 8864.06 426.657
    -4 -8 2 4100.67 271.279
    4 8 -2 3954.07 229.952
    4 8 -2 4318.87 291.492
    -4 -8 2 4034.31 363.369
    4 8 -2 4350.93 278.522
    -4 -8 1 7860.62 334.276
    4 8 -1 8162.74 303.466
    4 8 -1 8139.57 402.822
    4 8 -1 6749.44 448.424
    4 8 -1 8110.55 367.986
    -4 -8 1 8122.8 476.332
    4 8 0 52.9684 32.2534
    4 8 0 89.2806 53.6736
    4 8 0 -17.4594 28.8524
    4 8 0 -25.2435 94.5405
    -4 -8 0 81.6199 81.9942
    4 8 1 1629.28 149.634
    4 8 1 1596.91 209.391
    -4 -8 -1 1463.28 172.77
    4 8 2 -16.9492 66.9835
    -4 -8 -2 73.3902 55.6683
    4 9 -11 4401.65 278.945
    -4 -9 11 3858.27 219.193
    4 9 -11 4625.58 261.526
    -4 -9 11 3642 234.079
    -4 -9 10 10889.7 368.949
    -4 -9 10 11559.1 429.172
    4 9 -10 12376 509.825
    -4 -9 10 10773.6 394.55
    4 9 -10 11981.2 492.683
    -4 -9 10 10828.5 441.874
    4 9 -10 11562.1 408.329
    -4 -9 9 1437.3 150.307
    -4 -9 9 1715.99 172.101
    4 9 -9 1309.82 168.356
    -4 -9 9 1421.98 147.926
    4 9 -9 1500.18 182.919
    -4 -9 9 1509.65 168.681
    4 9 -9 1583.9 171.62
    4 9 -8 29.8351 50.2106
    -4 -9 8 -23.7019 52.9718
    4 9 -8 -37.207 78.3395
    -4 -9 8 -11.9045 51.5905
    4 9 -8 -12.7141 55.0753
    -4 -9 8 21.4738 60.2537
    -4 -9 7 2367.28 205.68
    4 9 -7 2735.31 238.361
    -4 -9 7 2405.27 200.685
    4 9 -7 2428.71 233.005
    4 9 -7 2038.89 195.508
    -4 -9 6 2167.97 211.845
    4 9 -6 2280.97 206.318
    4 9 -6 2365.66 231.802
    -4 -9 6 2206.12 199.98
    4 9 -6 2138.36 205.216
    -4 -9 5 1968.58 199.986
    4 9 -5 2335.4 200.469
    4 9 -5 2462.97 229.69
    -4 -9 5 1955.74 204.338
    4 9 -5 2261.03 205.499
    -4 -9 4 2008.91 194.86
    4 9 -4 2532.75 224.565
    -4 -9 4 2149.38 221.821
    4 9 -4 2082.66 188.066
    4 9 -3 385.534 80.8366
    -4 -9 3 427.408 83.5824
    4 9 -3 329.867 79.5938
    -4 -9 3 267.861 89.4901
    -4 -9 2 651.902 96.4408
    4 9 -2 553.101 92.6932
    4 9 -2 548.51 87.5492
    -4 -9 2 481.032 118.645
    4 9 -1 1407.23 139.992
    4 9 -1 1368.11 122.891
    -4 -9 1 1212.44 152.405
    4 9 0 100.937 48.2328
    -4 -9 0 56.176 52.0832
    -4 -10 9 4274.81 217.86
    4 10 -9 4921.4 246.587
    -4 -10 8 1361.91 137.744
    4 10 -8 1324.34 136.996
    4 10 -8 1496.47 128.375
    -4 -10 7 818.317 112.385
    4 10 -7 733.631 86.4846
    4 10 -7 783.261 109.23
    -4 -10 7 590.531 89.0739
    4 10 -7 666.784 90.1804
    -4 -10 6 1826.14 166.12
    4 10 -6 1861.18 156.582
    -4 -10 6 1425.08 128.211
    4 10 -6 1915.13 149.446
    4 10 -5 165.325 52.0885
    -4 -10 5 172.337 59.8673
    4 10 -5 131.171 45.2277
    -4 -10 5 56.7459 40.7866
    4 10 -4 290.324 58.1193
    -4 -10 4 381.404 76.7426
    4 10 -4 259.434 59.5575
    -4 -10 4 295.152 70.1217
    4 10 -3 141.926 34.0951
    4 10 -3 149.38 48.7815
    -4 -10 3 125.389 45.2877
    4 10 -2 1162.78 106.058
    4 10 -2 1230.21 99.9642
    -4 -10 2 950.815 112.564
    -5 12 2 9410.18 322.23
    5 -12 -2 10478.2 457.668
    -5 12 1 9248.4 357.769
    -5 12 1 9282.63 316.773
    5 -12 -1 9476.48 374.544
    -5 12 1 9010.58 279.69
    -5 12 0 2565.78 201.833
    -5 12 0 2568.88 171.339
    -5 12 0 2486.02 173.708
    5 -12 1 2174.11 204.632
    -5 12 -1 2612.38 214.036
    -5 12 -1 2743.49 183.189
    -5 12 -1 2633.36 201.838
    5 -12 2 3198.46 251.864
    -5 12 -2 3407.95 256.702
    5 -12 2 4079.94 281.468
    -5 12 -2 3742.57 259.108
    5 -12 3 3048.18 251.892
    -5 12 -3 3580.73 267.396
    5 -12 3 3343 229.049
    -5 12 -3 3286.95 261.597
    5 -12 4 3340.28 271.022
    -5 12 -4 4145.9 251.539
    5 -12 4 3859.92 220.041
    -5 12 -4 4030.14 295.103
    -5 12 -5 252.327 90.7748
    5 -12 5 180.523 87.2317
    5 -12 5 176.283 42.6028
    5 -12 6 1465.05 153.13
    -5 12 -6 2009.17 222.852
    5 -11 -5 3355.98 220.552
    -5 11 4 996.369 105.698
    -5 11 4 985.337 103.589
    5 -11 -4 1261.81 156.715
    -5 11 3 9.94245 32.9698
    5 -11 -3 71.2616 83.7851
    -5 11 3 46.9779 57.0376
    -5 11 3 107.792 58.2178
    5 -11 -2 423.273 117.623
    -5 11 2 506.428 102.59
    -5 11 2 443.357 84.7722
    -5 11 2 583.81 97.7255
    5 -11 -2 483.463 159.253
    5 -11 -1 1007.96 160.554
    5 -11 -1 918.821 140.869
    -5 11 1 1404.98 152.438
    5 -11 -1 1520.66 258.405
    -5 11 1 1369.15 160.063
    -5 11 1 1282.69 170.654
    5 -11 0 4916.44 338.301
    -5 11 0 5331.38 344.942
    -5 11 0 5669.67 299.637
    5 -11 0 5556.6 347.034
    -5 11 0 5579.26 345.826
    -5 11 -1 229.376 77.9835
    -5 11 -1 188.487 82.4749
    5 -11 1 219.975 79.5697
    -5 11 -1 176.042 56.3418
    5 -11 1 242.415 89.8287
    -5 11 -2 185.699 104.465
    -5 11 -2 273.713 98.8747
    5 -11 2 271.604 106.674
    5 -11 2 221.899 97.5857
    -5 11 -3 503.091 126.42
    5 -11 3 279.104 95.1342
    5 -11 3 546.926 123.611
    -5 11 -3 682.432 151.53
    -5 11 -4 151.508 106.973
    -5 11 -4 110.209 63.1831
    5 -11 4 -6.93073 75.0592
    5 -11 4 23.7148 46.3999
    5 -11 5 543.785 140.714
    -5 11 -5 431.436 80.1429
    -5 11 -5 530.715 157.581
    5 -11 5 482.807 94.5665
    5 -11 6 3448.62 276.505
    5 -11 6 3398.65 215.351
    -5 11 -6 3829.97 394.692
    5 -11 7 91.9323 47.0257
    5 -11 7 88.7414 34.42
    -5 11 -7 -31.164 81.2193
    -5 11 -8 7385.09 382.71
    5 -10 -6 6102.8 388.301
    -5 10 6 5370.46 246.276
    5 -10 -6 5737.64 321.533
    -5 10 5 3623.67 220.116
    -5 10 5 3649.86 221.455
    -5 10 5 3746.07 205.251
    5 -10 -5 4383.44 398.222
    5 -10 -5 4113.07 312.33
    -5 10 4 11132.4 420.215
    -5 10 4 11719.8 450.641
    5 -10 -4 13039.4 635.245
    5 -10 -4 12029 658.684
    -5 10 4 11984.4 403.791
    -5 10 3 3024.46 249.176
    -5 10 3 2781.37 225.648
    5 -10 -3 2995.46 323.471
    5 -10 -3 3175.38 354.221
    -5 10 3 3094.04 229.87
    -5 10 2 14413.2 575.376
    -5 10 2 13989.4 503.516
    5 -10 -2 14866.9 685.085
    5 -10 -2 13762.9 685.745
    -5 10 2 14333.4 547.436
    5 -10 -1 301.105 110.488
    -5 10 1 229.054 97.4321
    5 -10 -1 191.244 98.4469
    -5 10 1 182.11 65.9471
    5 -10 -1 192.041 85.1028
    -5 10 1 236.242 105.227
    5 -10 0 4630.9 371.929
    -5 10 0 5197.48 377.201
    -5 10 0 5043.96 307.207
    -5 10 0 5436.54 407.456
    5 -10 0 5654.5 440.557
    5 -10 0 5696.14 479.301
    5 -10 0 4744.02 357.264
    -5 10 -1 2663.01 316.822
    5 -10 1 2794.43 299.476
    -5 10 -1 2364.01 267.826
    -5 10 -1 2648.11 223.387
    5 -10 1 2714.91 320.822
    5 -10 1 2414.54 345.78
    5 -10 1 2596.49 253.376
    -5 10 -2 299.504 114.878
    5 -10 2 228.186 102.838
    -5 10 -2 251.448 141.397
    5 -10 2 317.169 128.664
    5 -10 2 153.683 97.0122
    -5 10 -3 1287.56 206.937
    5 -10 3 909.921 190.793
    5 -10 3 926.374 163.71
    -5 10 -3 922.151 206.329
    -5 10 -4 502.221 106.245
    5 -10 4 394.644 140.832
    5 -10 4 428.08 115.832
    -5 10 -4 384.795 180.269
    5 -10 5 -20.032 88.7525
    5 -10 5 95.7857 68.1131
    -5 10 -5 158.342 135.354
    5 -10 6 4874.11 357.195
    5 -10 6 5187.11 358.038
    5 -10 6 4950.46 296.698
    -5 10 -6 5859.39 505.041
    -5 10 -7 55.6564 112.574
    5 -10 7 105.357 52.2418
    5 -10 7 -59.0201 90.9667
    5 -10 7 -14.1072 57.6495
    -5 10 -8 5554.59 391.289
    5 -10 8 4765.48 312.84
    5 -10 8 4634.54 240.602
    -5 9 8 74.5703 34.2234
    5 -9 -8 232.839 86.1511
    5 -9 -7 1760.6 233.501
    -5 9 7 1704.19 151.807
    5 -9 -7 1826.78 190.395
    -5 9 7 1643.75 122.666
    5 -9 -6 24.0321 64.2626
    -5 9 6 85.3629 45.2492
    -5 9 6 56.745 48.6066
    -5 9 6 64.4788 46.0903
    5 -9 -6 -16.0343 87.4733
    5 -9 -5 1985.04 315
    -5 9 5 2047.97 201.89
    -5 9 5 2054 195.869
    5 -9 -5 2593.35 298.337
    -5 9 5 2020.57 179.451
    5 -9 -4 1650.68 261.186
    -5 9 4 1510.3 197.278
    -5 9 4 1503.9 175.78
    5 -9 -4 1665.47 281.171
    -5 9 4 1783.48 190.694
    -5 9 3 1317.26 195.272
    -5 9 3 1305.82 163.988
    5 -9 -3 1385.31 248.706
    5 -9 -3 1381.04 252.525
    -5 9 3 1473.45 195.185
    5 -9 -2 344.119 130.094
    -5 9 2 380.32 110.394
    5 -9 -2 189.666 94.1933
    -5 9 2 308.652 93.6682
    5 -9 -2 236.165 96.0746
    -5 9 2 398.315 132.074
    -5 9 1 771.939 170.474
    5 -9 -1 815.53 170.769
    -5 9 1 846.459 126.57
    5 -9 -1 883.418 178.816
    5 -9 -1 894.264 178.801
    5 -9 -1 866.594 195.695
    -5 9 1 623.304 149.181
    5 -9 0 1147.52 196.709
    -5 9 0 948.658 174.91
    5 -9 0 1109.4 205.076
    -5 9 0 976.099 140.244
    5 -9 0 895.852 198.885
    5 -9 0 1207.37 287.38
    5 -9 0 1056.27 199.376
    -5 9 0 1026.98 208.451
    -5 9 -1 938.692 170.858
    5 -9 1 1315.21 216.688
    5 -9 1 874.721 204.576
    5 -9 1 1590.03 276.404
    5 -9 1 1153.17 187.941
    -5 9 -1 1051.28 255.559
    -5 9 -2 1342.18 226.864
    5 -9 2 1420.74 228.11
    5 -9 2 1457.33 238.349
    5 -9 2 1258.85 229.865
    -5 9 -2 1413.95 274.809
    -5 9 -3 209.148 106.872
    5 -9 3 207.477 120.675
    5 -9 3 54.3986 96.5683
    -5 9 -3 252.558 141.923
    5 -9 4 5340.03 458.493
    -5 9 -4 5962.39 374
    5 -9 4 6023.92 418.808
    -5 9 -4 6026.12 519.66
    5 -9 5 3544.18 363.525
    5 -9 5 3661.09 332.757
    5 -9 5 3590.3 304.337
    5 -9 6 235.493 98.5867
    5 -9 6 283.074 117.456
    5 -9 6 230 82.6742
    5 -9 7 2490.68 268.664
    5 -9 7 3787.92 270.17
    5 -9 8 112.729 73.6511
    5 -9 8 29.9906 41.0345
    5 -9 9 1444.62 135.755
    -5 9 -9 1857.64 207.253
    5 -8 -9 448.582 108.274
    5 -8 -9 442.286 81.28
    -5 8 8 10571.4 391.841
    5 -8 -8 10568.4 449.132
    -5 8 8 10230.5 331.595
    5 -8 -8 11164.1 468.354
    5 -8 -7 1089.17 239.511
    5 -8 -7 804.802 145.014
    -5 8 7 713.478 106.093
    -5 8 7 699.81 117.48
    5 -8 -7 976.379 167.613
    -5 8 7 757.26 112.609
    5 -8 -6 16669.5 703.522
    -5 8 6 14113.9 524.098
    -5 8 6 14287 514.645
    5 -8 -6 17813.9 1002.49
    5 -8 -6 16269.8 716.528
    -5 8 6 15393.7 515.675
    5 -8 -5 2381.75 364.226
    -5 8 5 2318.63 233.091
    -5 8 5 2467.53 226.651
    5 -8 -5 3026.04 350.771
    -5 8 5 2655.81 232.764
    5 -8 -4 80.8752 119.291
    -5 8 4 -38.085 75.17
    -5 8 4 102.186 84.979
    -5 8 4 -40.0173 57.1069
    5 -8 -4 -38.1682 97.2201
    5 -8 -3 3196.03 387.196
    5 -8 -3 2142.87 249.934
    -5 8 3 2964.24 286.415
    -5 8 3 2919.45 247.469
    -5 8 3 2975.98 296.743
    5 -8 -3 2668.44 338.008
    -5 8 2 64.421 84.3786
    -5 8 2 -3.84718 68.2088
    5 -8 -2 107.144 81.4861
    -5 8 2 289.703 90.7647
    5 -8 -2 -34.0473 127.456
    5 -8 -2 149.89 113.168
    5 -8 -1 102.118 91.8161
    5 -8 -1 39.5815 92.3189
    -5 8 1 36.4676 68.5433
    5 -8 -1 18.0442 99.0574
    -5 8 1 -104.552 51.4313
    5 -8 -1 33.7131 107.509
    5 -8 -1 2.48439 100.076
    -5 8 1 2.83103 80.9201
    5 -8 0 35821.1 1080.5
    -5 8 0 33494.8 979.625
    5 -8 0 35799.1 1230.02
    5 -8 0 35257.4 1137.48
    5 -8 0 35018.2 1044.3
    5 -8 0 35155.4 1073.57
    -5 8 0 37382.7 1182.28
    5 -8 1 113.739 97.7083
    5 -8 1 -57.5167 98.792
    -5 8 -1 34.2299 94.2501
    5 -8 1 10.7683 87.1567
    5 -8 1 6.99846 112.522
    5 -8 1 -2.39208 109.07
    5 -8 1 59.945 69.2267
    -5 8 -1 46.1298 103.447
    -5 8 -2 655.077 163.769
    5 -8 2 490.54 148.656
    5 -8 2 579.837 186.442
    5 -8 2 551.073 122.139
    -5 8 -2 510.712 155.765
    5 -8 3 43818.1 1275.41
    -5 8 -3 41587.7 1433.06
    5 -8 3 42642.8 1224.98
    5 -8 3 42335.2 969.27
    5 -8 4 6346.75 515.469
    5 -8 4 5621.43 420.279
    5 -8 4 5687.51 325.503
    5 -8 5 1352.17 220.199
    5 -8 5 1661.64 240.085
    5 -8 5 1374.88 200.09
    5 -8 5 1421.22 151.908
    5 -8 6 1465.97 233.159
    5 -8 6 1440.53 189.768
    5 -8 6 1138.35 135.953
    5 -8 7 6116.49 444.271
    5 -8 7 6416.71 377.339
    5 -8 7 6048.41 290.765
    5 -8 8 1492.19 218.12
    5 -8 8 1529.89 176.262
    5 -8 8 1464.23 135.538
    5 -8 9 3501.38 236.142
    5 -8 10 896.675 109.347
    5 -7 -10 2052.66 204.698
    5 -7 -10 2039.72 178.222
    5 -7 -9 2148.93 215.462
    -5 7 9 1991.25 180.605
    5 -7 -9 2012.73 246.69
    5 -7 -9 1987.77 177.803
    -5 7 9 1907.69 153.319
    5 -7 -8 1689.85 251.347
    5 -7 -8 1761.18 221.872
    -5 7 8 1602.07 149.583
    -5 7 8 1513.13 169.675
    5 -7 -8 1886.74 220.731
    -5 7 8 1602.06 159.606
    5 -7 -7 4234.03 368.682
    -5 7 7 3882.35 268.117
    -5 7 7 4383.21 289.905
    5 -7 -7 4249.39 362.108
    5 -7 -7 4834.95 519.051
    -5 7 7 4228.2 285.638
    5 -7 -6 223.25 103.141
    5 -7 -6 310.235 149.473
    5 -7 -6 253.77 151.943
    -5 7 6 231.608 93.8841
    -5 7 6 247.711 85.1611
    -5 7 6 215.474 81.7696
    5 -7 -5 2830.23 323.622
    -5 7 5 3126.86 287.927
    -5 7 5 3404.23 267.845
    5 -7 -5 3561.45 382.555
    -5 7 5 3493.69 280.392
    5 -7 -5 3095.07 409.888
    5 -7 -4 393.892 169.046
    5 -7 -4 461.391 193.595
    -5 7 4 372.664 117.587
    -5 7 4 299.135 81.432
    -5 7 4 309.828 102.687
    5 -7 -3 218.596 94.0323
    5 -7 -3 93.0224 109.672
    -5 7 3 170.256 80.2759
    5 -7 -3 219.777 98.3485
    -5 7 3 200.65 73.131
    -5 7 3 129.399 94.067
    5 -7 -2 2106.99 308.798
    5 -7 -2 2711.46 287.498
    -5 7 2 2188.47 246.595
    -5 7 2 2168.15 202.465
    -5 7 2 2112.21 268.54
    -5 7 2 1511.78 459.223
    5 -7 -2 2094.29 274.318
    5 -7 -1 2693.07 340.585
    5 -7 -1 3388.11 665.89
    5 -7 -1 2532.11 287.747
    -5 7 1 2828.31 278.037
    -5 7 1 2329.72 596.14
    -5 7 1 1915.82 430.247
    5 -7 -1 3284.41 340.084
    5 -7 -1 2492.76 293.095
    -5 7 1 2562.04 301.591
    5 -7 0 5575.72 417.685
    -5 7 0 4930.44 373.009
    5 -7 0 5695.47 850.149
    -5 7 0 5454.36 906.443
    -5 7 0 5227.05 747.697
    5 -7 0 5926.03 472.458
    5 -7 0 5502.71 417.463
    5 -7 0 5431.49 451.757
    5 -7 0 5726.86 459.4
    -5 7 0 5821.78 466.653
    5 -7 1 31637.5 1026.59
    -5 7 -1 32434 1143.69
    5 -7 1 32144.8 1010.27
    -5 7 -1 31033.1 953.215
    5 -7 1 34626.1 2019.6
    -5 7 -1 28702.2 2064.4
    -5 7 -1 27741.7 1780.69
    5 -7 1 34248 1164.06
    5 -7 1 32160.3 939.509
    5 -7 1 32774.5 1074.71
    5 -7 2 705.143 142.74
    5 -7 2 617.586 152.745
    -5 7 -2 497.594 125.603
    5 -7 2 543.415 150.661
    -5 7 -2 421.717 264.48
    -5 7 -2 737.918 314.659
    5 -7 2 488.892 155.24
    5 -7 2 559.739 132.522
    -5 7 -2 362.111 145.375
    5 -7 3 4504.25 417.209
    -5 7 -3 4130.67 302.362
    -5 7 -3 3902.67 702.087
    5 -7 3 3800.33 363.199
    5 -7 3 4014.7 324.11
    5 -7 4 34532.4 1111.45
    5 -7 4 32892.2 1051.98
    5 -7 4 35112.6 1029.27
    5 -7 4 34721.7 855.552
    5 -7 5 -8.98792 102.255
    5 -7 5 -15.8586 77.8059
    5 -7 5 13.3876 40.2129
    5 -7 6 474.197 146.016
    5 -7 6 853.741 160.74
    5 -7 6 700.411 121.878
    5 -7 7 1872.95 280.991
    5 -7 7 1704.53 309.185
    5 -7 7 1776.68 209.742
    5 -7 7 1765.05 176.961
    5 -7 8 1.97738 97.8335
    5 -7 8 104.209 135.335
    5 -7 8 -11.1871 57.4102
    5 -7 8 -39.383 47.9094
    5 -7 9 61.219 33.8805
    5 -7 9 60.1686 42.7617
    5 -7 10 2061.58 182.072
    5 -7 10 1966.11 158.81
    5 -6 -11 172.563 57.7356
    5 -6 -10 55.1106 82.2404
    5 -6 -10 103.142 51.8596
    -5 6 10 100.783 52.4107
    5 -6 -9 6519.85 429.157
    -5 6 9 5940.62 268.663
    -5 6 9 6193.88 343.95
    5 -6 -9 6415.25 492.809
    5 -6 -9 6691.89 370.391
    -5 6 9 5877.87 300.087
    5 -6 -8 12655.7 636.341
    -5 6 8 11507.9 446.237
    -5 6 8 11815.2 487.5
    5 -6 -8 13233.9 798.57
    5 -6 -8 11903.3 578.323
    -5 6 8 10754.7 446.338
    5 -6 -7 104.718 103.956
    5 -6 -7 190.172 175.244
    5 -6 -7 122.13 78.2611
    -5 6 7 227.114 91.0732
    -5 6 7 24.1615 46.8535
    -5 6 7 207.362 75.1173
    5 -6 -6 106.827 73.8234
    5 -6 -6 43.1335 143.3
    5 -6 -6 50.8834 87.6688
    -5 6 6 88.9183 68.6915
    -5 6 6 115.997 63.2102
    -5 6 6 8.64101 53.0689
    5 -6 -5 526.08 182.259
    5 -6 -5 871.03 188.384
    -5 6 5 589.665 143.425
    -5 6 5 688.45 120.974
    5 -6 -5 517.551 179.412
    -5 6 5 543.51 118.669
    5 -6 -4 26.3694 360.188
    5 -6 -4 147.599 47.6444
    -5 6 4 67.3001 79.4772
    -5 6 4 115.604 65.6329
    5 -6 -4 145.946 125.483
    5 -6 -4 136.735 111.391
    -5 6 4 80.5594 90.33
    5 -6 -3 3501.56 410.077
    5 -6 -3 3194.66 674.249
    5 -6 -3 2606.34 275.174
    -5 6 3 3024.38 282.181
    -5 6 3 3508.13 255.892
    -5 6 3 2850.24 580.475
    5 -6 -3 1780.19 522.702
    -5 6 3 3560.89 317.529
    5 -6 -3 3330.52 362.863
    5 -6 -2 4844.39 376.744
    5 -6 -2 5943.2 865.281
    -5 6 2 5655.19 381.571
    -5 6 2 5122.99 854.239
    5 -6 -2 6243.07 953.47
    -5 6 2 4987.78 638.24
    5 -6 -2 5781.48 438.492
    5 -6 -2 5757.69 495.657
    -5 6 2 5962.65 421.81
    5 -6 -1 25151.8 996.591
    -5 6 1 25948.8 916.376
    5 -6 -1 25495.6 864.581
    -5 6 1 24383.2 788.174
    5 -6 -1 25836.2 1815.02
    -5 6 1 23945.7 1853.12
    -5 6 1 22171 1442.91
    5 -6 -1 25274.5 886.002
    5 -6 0 10207 609.562
    -5 6 0 10339.5 603.131
    5 -6 0 9939.61 534.639
    -5 6 0 9870.27 509.161
    5 -6 0 9800.8 1077.71
    -5 6 0 9469.52 1210.34
    -5 6 0 9840.65 970.995
    5 -6 0 11097.8 695.555
    5 -6 0 10175.2 544.702
    5 -6 0 9774.75 603.746
    5 -6 1 6714.51 470.766
    5 -6 1 6983.36 462.369
    -5 6 -1 7816.39 474.284
    -5 6 -1 5465.66 965.974
    -5 6 -1 7087.97 878.654
    5 -6 1 6778.59 500.934
    -5 6 -1 7316.16 522.525
    5 -6 1 6911.37 428.088
    5 -6 1 6478.8 473.593
    5 -6 2 760.533 140.987
    -5 6 -2 815.273 132.322
    5 -6 2 764.617 157.273
    -5 6 -2 1175.82 543.175
    -5 6 -2 966.554 333.298
    5 -6 2 702.171 161.357
    5 -6 2 996.252 176.001
    5 -6 2 691.553 153.57
    5 -6 3 12280.5 670.035
    -5 6 -3 11930.8 1456.78
    -5 6 -3 9749.45 1044.05
    5 -6 3 11598.2 601.028
    5 -6 3 11734.9 564.184
    5 -6 3 12023.6 547.211
    5 -6 4 492.093 153.32
    5 -6 4 443.99 103.823
    -5 6 -4 543.645 217.99
    5 -6 4 526.97 137.765
    5 -6 5 8385.35 557.358
    5 -6 5 8714.67 472.138
    5 -6 5 7643.44 391.834
    5 -6 6 2411.02 312.869
    5 -6 6 2218.87 395.984
    5 -6 6 2487.33 256.263
    5 -6 6 2228.29 207.689
    5 -6 7 1855.89 288.752
    5 -6 7 1892.2 336.592
    5 -6 7 2104.54 236.753
    5 -6 7 1914.98 194.445
    5 -6 8 68.1997 56.2696
    5 -6 8 96.3303 131.457
    5 -6 8 30.4023 65.5076
    5 -6 9 1118.27 234.45
    5 -6 9 1067.67 148.977
    5 -6 9 1091.7 135.606
    5 -6 10 23.6322 44.3071
    5 -6 10 61.5644 39.9985
    5 -5 -11 1185.07 168.26
    -5 5 11 1192.4 133.941
    5 -5 -11 1080.16 150.387
    5 -5 -10 4668.37 388.885
    5 -5 -10 4813.48 363.122
    -5 5 10 4575.19 273.232
    5 -5 -9 -3.98595 58.9502
    5 -5 -9 -18.5459 92.8531
    5 -5 -9 7.66862 74.4882
    -5 5 9 -41.4047 43.6448
    -5 5 9 17.9761 70.6409
    -5 5 9 15.9755 60.5532
    5 -5 -8 2824.52 388.615
    5 -5 -8 2403.15 303.876
    -5 5 8 2462.9 217.883
    -5 5 8 2707.46 239.956
    5 -5 -8 2333.98 258.797
    -5 5 8 2311.26 225.416
    5 -5 -7 874.1 194.269
    5 -5 -7 907.516 246.792
    5 -5 -7 1092.3 222.964
    -5 5 7 1044.45 158.141
    -5 5 7 804.929 145.422
    -5 5 7 922.112 149.006
    5 -5 -6 2545.89 391.698
    5 -5 -6 2807.01 692.425
    5 -5 -6 2926.69 352.24
    -5 5 6 3212.68 284.018
    -5 5 6 2987.19 247.034
    -5 5 6 2447.29 536.894
    -5 5 6 3447.05 570.88
    5 -5 -6 3337.19 362.318
    -5 5 6 3274.83 265.373
    5 -5 -5 920.266 495.569
    5 -5 -5 1213.4 238.741
    5 -5 -5 1659.91 236.099
    -5 5 5 1457.74 196.263
    -5 5 5 1442.08 173.015
    -5 5 5 1378.82 345.013
    -5 5 5 1433.89 181.073
    5 -5 -5 1525.57 263.774
    5 -5 -4 9074.87 509.05
    -5 5 4 8822.52 464.819
    -5 5 4 8689.96 394.434
    5 -5 -4 9586.1 663.655
    5 -5 -4 8719.04 1186.41
    -5 5 4 8628.25 1046.61
    -5 5 4 9763.81 875.706
    5 -5 -4 8969.87 597.534
    -5 5 4 9420.76 474.77
    5 -5 -3 2612.85 325.942
    5 -5 -3 2065.99 545.431
    5 -5 -3 2280.12 247.597
    -5 5 3 2477.66 245.174
    -5 5 3 2668.64 602.532
    -5 5 3 1719.24 333.192
    5 -5 -3 2608.77 303.401
    -5 5 3 3122.69 286.052
    5 -5 -2 5922.82 486.41
    5 -5 -2 5268.68 374.956
    -5 5 2 5893.86 377.831
    -5 5 2 5840.15 404.401
    -5 5 2 5203.72 856.203
    5 -5 -2 6460.97 931.109
    -5 5 2 5776.72 669.984
    5 -5 -2 5522.85 421.484
    5 -5 -1 2318.34 250.185
    -5 5 1 2500.37 245.95
    5 -5 -1 2478.75 571.4
    -5 5 1 2135.05 568.469
    -5 5 1 2455.04 442.868
    5 -5 -1 2854.44 555.913
    5 -5 -1 2359.65 268.112
    -5 5 1 2473 274.119
    5 -5 -1 2581.25 308.339
    5 -5 0 1608.18 407.231
    5 -5 0 1933.14 264.655
    5 -5 0 1850.25 228.661
    -5 5 0 2135.83 237.001
    5 -5 0 2675.78 565.182
    -5 5 0 1777.69 542.573
    -5 5 0 2088.81 402.512
    5 -5 0 2084.17 284.104
    5 -5 0 2056.5 238.497
    -5 5 0 2051 255.92
    5 -5 1 6826.77 460.022
    5 -5 1 7238.3 458.416
    -5 5 -1 7811.88 421.872
    5 -5 1 6782.71 856.871
    -5 5 -1 6373.23 1043.93
    -5 5 -1 6805.59 823.135
    5 -5 1 6920.12 469.943
    5 -5 1 6581.13 400.989
    5 -5 1 7206.89 499.863
    -5 5 -1 6983.5 491.865
    5 -5 2 102.685 70.2596
    5 -5 2 -10.5387 80.4152
    5 -5 2 94.9751 76.9263
    5 -5 2 531.162 233.171
    -5 5 -2 139.471 366.771
    -5 5 -2 482.415 295.704
    5 -5 2 136.897 103.804
    5 -5 2 -62.6105 87.7818
    5 -5 3 5066.49 609.163
    5 -5 3 5663.49 373.766
    -5 5 -3 5275.75 1003.48
    -5 5 -3 5742.75 738.084
    5 -5 3 6078.89 405.72
    5 -5 3 6027.28 406.652
    5 -5 4 339.347 102.565
    5 -5 4 618.976 192.176
    -5 5 -4 483.427 385.635
    -5 5 -4 99.5392 166.847
    5 -5 4 545.285 106.398
    5 -5 4 436.673 111.506
    5 -5 4 507.859 114.357
    5 -5 4 624.757 129.831
    5 -5 5 158.31 111.057
    5 -5 5 186.159 164.436
    5 -5 5 24.9659 39.9169
    5 -5 5 64.3965 72.9163
    5 -5 5 62.73 35.9655
    5 -5 5 16.6868 61.9916
    5 -5 6 4589.87 444.141
    5 -5 6 4016.62 530.105
    5 -5 6 4177.53 325.77
    5 -5 6 3901.74 275.639
    5 -5 7 9143.52 737.74
    5 -5 7 8781.15 459.708
    5 -5 7 8908.1 419.695
    5 -5 8 3692.37 448.192
    5 -5 8 3134.52 268.551
    5 -5 8 3389.75 245.584
    5 -5 9 3427.43 271.402
    5 -5 9 3321.84 243.495
    5 -5 10 4252.63 288.093
    5 -5 10 4081.61 261.759
    5 -4 -12 1501.81 172.209
    -5 4 12 1469.16 149.692
    5 -4 -11 2315.9 249.443
    5 -4 -11 2527.82 259.243
    -5 4 11 2445.29 206.905
    5 -4 -10 37.0184 98.0934
    5 -4 -10 104.07 98.4641
    -5 4 10 53.9099 37.8364
    -5 4 10 54.9986 61.058
    5 -4 -9 18108.2 903.119
    5 -4 -9 17732.8 789.691
    -5 4 9 17262.1 541.455
    -5 4 9 17295.4 633.056
    -5 4 9 16864.8 573.297
    5 -4 -8 12035.9 689.657
    -5 4 8 10282.6 455.539
    -5 4 8 10700 490.501
    5 -4 -8 11560.2 581.683
    -5 4 8 10671.5 478.352
    5 -4 -7 9189.44 755.203
    5 -4 -7 9073.8 636.492
    -5 4 7 8391.57 433.888
    -5 4 7 9150.29 434.017
    5 -4 -7 9319.37 1337.83
    -5 4 7 9086.39 855.371
    5 -4 -7 9025.09 549.233
    -5 4 7 8687.11 429.665
    5 -4 -6 133.88 122.574
    5 -4 -6 473.821 172.693
    5 -4 -6 95.5186 80.1287
    5 -4 -6 347.147 147.049
    -5 4 6 206.685 75.0971
    -5 4 6 239.373 79.689
    -5 4 6 651.169 268.777
    -5 4 6 161.825 129.592
    -5 4 6 195.443 86.239
    5 -4 -5 15270.4 834.214
    5 -4 -5 14362.5 671.378
    -5 4 5 14830.1 591.357
    -5 4 5 14453.1 495.569
    -5 4 5 14171.4 566.46
    -5 4 5 15484.1 566.559
    5 -4 -5 13870.6 1481.02
    -5 4 5 12160 1210.15
    -5 4 5 14180.3 991.017
    5 -4 -5 13870.6 740.472
    5 -4 -4 1309.47 230.181
    5 -4 -4 1574.71 214.262
    -5 4 4 1633.4 201.295
    -5 4 4 1869.73 201.165
    -5 4 4 1699.54 212.949
    -5 4 4 1753.3 467.839
    -5 4 4 1495.24 288.283
    5 -4 -4 1809.35 544.841
    5 -4 -4 1507.46 236.526
    5 -4 -3 8747.7 467.794
    -5 4 3 8198.78 432.219
    5 -4 -3 8008.24 562.342
    -5 4 3 8813.66 452.457
    5 -4 -3 8922.46 1083.85
    -5 4 3 7291.19 1002.37
    -5 4 3 8512.04 763.142
    5 -4 -3 7659.74 493.357
    5 -4 -2 4156.82 323.074
    -5 4 2 4889.93 330.15
    -5 4 2 4470.37 787.897
    5 -4 -2 5174.67 817.716
    -5 4 2 4720.43 580.71
    5 -4 -2 4830.39 372.145
    -5 4 2 5101.05 355.133
    5 -4 -2 5109.42 436.231
    5 -4 -1 4399.87 328.361
    5 -4 -1 5168.78 696.15
    -5 4 1 5098.82 342.48
    -5 4 1 4851.81 358.747
    5 -4 -1 6199.44 909.319
    -5 4 1 5923.7 968.477
    5 -4 -1 5196.36 787.69
    -5 4 1 4515.44 605.439
    5 -4 -1 4818.64 409.126
    5 -4 -1 5101.7 394.055
    5 -4 -1 4993.95 365.934
    5 -4 0 12411.4 627.906
    5 -4 0 11600.3 542.867
    -5 4 0 14098.7 563.373
    5 -4 0 11926.9 1042.96
    5 -4 0 11298.4 1181.11
    -5 4 0 12616.8 1392.3
    -5 4 0 14022.5 1121.88
    5 -4 0 13659.9 628.516
    5 -4 0 12196.9 547.159
    5 -4 0 13038.8 675.919
    5 -4 1 3072.82 303.836
    5 -4 1 3181.79 294.239
    5 -4 1 3420.48 623.527
    -5 4 -1 2424.44 604.245
    -5 4 -1 2872.68 513.812
    5 -4 1 2911.96 276.523
    5 -4 1 2957.8 259.862
    5 -4 1 3144.92 327.485
    -5 4 -1 2953.05 300.082
    5 -4 2 7490.61 468.07
    5 -4 2 7573.41 859.498
    -5 4 -2 8448.86 1238.03
    -5 4 -2 8114 877.384
    5 -4 2 7721.53 443.916
    5 -4 2 6939.41 372.645
    -5 4 -2 7017.6 475.042
    5 -4 2 7204.47 442.273
    5 -4 3 10518 932.602
    5 -4 3 10526.2 692.735
    -5 4 -3 10041.2 1387.02
    -5 4 -3 10170.9 979.272
    5 -4 3 9582.5 478.141
    5 -4 3 9501.66 489.796
    5 -4 3 9417.16 475.116
    5 -4 4 5881.34 484.757
    5 -4 4 5378.82 630.945
    5 -4 4 6554.42 612.367
    -5 4 -4 5987.97 1132.91
    5 -4 4 5587.39 308.069
    -5 4 -4 4858.22 687.548
    5 -4 4 5326.6 353.037
    5 -4 4 5600.31 359.44
    5 -4 4 5233.38 327.246
    5 -4 5 5429.92 479.343
    5 -4 5 4667.69 577.631
    5 -4 5 5413.41 629.273
    5 -4 5 5353.85 283.604
    -5 4 -5 4973.74 696.474
    5 -4 5 5079.09 348.102
    5 -4 5 5045.41 320.513
    5 -4 5 5166.45 303.424
    5 -4 6 325.45 212.452
    5 -4 6 765.128 163.639
    5 -4 6 571.777 115.589
    5 -4 7 260.926 178.116
    5 -4 7 447.941 119.287
    5 -4 7 218.13 78.5707
    5 -4 8 227.761 202.03
    5 -4 8 178.444 79.919
    5 -4 8 141.535 71.0596
    5 -4 9 1639.38 197.931
    5 -4 9 1636.73 171.512
    5 -4 10 1664.19 194.419
    5 -4 10 1808.56 174.967
    5 -3 -13 6353.09 334.59
    -5 3 13 7341.46 320.897
    5 -3 -12 12117.9 522.674
    -5 3 12 11182.3 447.957
    5 -3 -11 249.38 103.238
    -5 3 11 217.242 80.8786
    -5 3 11 186.512 60.8423
    5 -3 -10 9528.39 570.407
    -5 3 10 9069.28 384.114
    5 -3 -10 10286.3 596.412
    -5 3 10 9852.72 443.604
    5 -3 -9 4686.31 462.511
    5 -3 -9 5513.87 460.467
    -5 3 9 4588.19 308.555
    -5 3 9 4738.45 294.83
    5 -3 -8 2532.85 338.448
    -5 3 8 2346.06 220.885
    -5 3 8 2653.13 248.983
    5 -3 -8 2430.93 263.66
    -5 3 8 2250.37 221.859
    5 -3 -8 2556.04 368.667
    5 -3 -7 146.495 67.9677
    5 -3 -7 19.3245 98.7196
    5 -3 -7 94.7894 114.044
    -5 3 7 74.402 66.5388
    5 -3 -7 267.384 395.508
    -5 3 7 116.608 84.2578
    -5 3 7 79.8779 57.8863
    -5 3 7 -375.835 162.862
    5 -3 -6 8703.64 643.459
    5 -3 -6 8674.87 557.709
    -5 3 6 8583.1 431.634
    -5 3 6 9094.56 411.637
    -5 3 6 8700.34 411.622
    5 -3 -6 10181.6 1294.94
    -5 3 6 7611.69 934.558
    -5 3 6 8189.26 760.45
    5 -3 -6 9306.9 567.787
    -5 3 6 9368.47 424.502
    5 -3 -5 126.327 93.6756
    5 -3 -5 7.70855 90.6313
    5 -3 -5 -7.90056 63.5675
    -5 3 5 15.4598 47.5829
    -5 3 5 34.7024 56.5039
    -5 3 5 -88.3027 133.504
    5 -3 -5 -88.5109 120.694
    -5 3 5 1.87925 61.7634
    5 -3 -4 7418.96 529.961
    5 -3 -4 6891.67 433.765
    -5 3 4 7332.8 396.385
    -5 3 4 7239.11 433.91
    5 -3 -4 6620.12 928.367
    -5 3 4 7320.22 990.476
    -5 3 4 6421.03 620.295
    5 -3 -4 6883.97 459.649
    -5 3 4 7544.71 382.237
    5 -3 -3 18699.9 677.499
    -5 3 3 19313.9 645.442
    5 -3 -3 19858.7 842.615
    5 -3 -3 18114.8 1488.29
    -5 3 3 16853.2 1534.75
    -5 3 3 18802.6 1020.64
    5 -3 -3 17785.6 706.957
    -5 3 3 18854.3 617.801
    -5 3 2 18347.9 629.981
    -5 3 2 17891.5 1616.15
    5 -3 -2 16822.1 1389.72
    5 -3 -2 17983.1 775.44
    5 -3 -2 17392.2 668.401
    -5 3 2 14836.8 556.348
    -5 3 1 13253.8 529.982
    5 -3 -1 11649.5 1266.5
    -5 3 1 11654.1 1318.44
    5 -3 -1 11119.9 1099.23
    5 -3 -1 11628.6 549.03
    5 -3 -1 10388.6 504.178
    -5 3 1 11225.2 506.203
    5 -3 -1 11472.7 605.328
    5 -3 0 19335.4 752.962
    5 -3 0 16195.7 621.531
    5 -3 0 20878.1 1605.83
    -5 3 0 18780.3 1696.44
    5 -3 0 19338.4 687.175
    5 -3 0 18772.6 645.457
    5 -3 0 19137.5 788.087
    5 -3 1 40.3837 48.9186
    5 -3 1 -42.337 58.9745
    -5 3 -1 224.277 301.218
    5 -3 1 154.388 65.5493
    5 -3 1 -36.1376 69.7862
    5 -3 2 2952.73 537.503
    -5 3 -2 2660.62 698.377
    5 -3 2 3118.16 260.328
    5 -3 2 2848.03 234.454
    5 -3 2 2809.78 277.309
    5 -3 2 2927.98 275.84
    5 -3 3 581.566 234.458
    -5 3 -3 804.237 272.382
    5 -3 3 816.156 126.26
    5 -3 3 1031.42 155.625
    5 -3 3 829.592 149.029
    5 -3 3 745.037 135.244
    5 -3 4 180.665 72.9151
    5 -3 4 289.48 206.359
    -5 3 -4 215.751 222.624
    -5 3 -4 386.042 216.416
    5 -3 4 174.528 74.3048
    5 -3 4 236.412 89.0695
    5 -3 4 285.878 99.5829
    5 -3 5 9386.33 881.41
    5 -3 5 8072.06 351.047
    -5 3 -5 7406.19 853.053
    5 -3 5 7994.67 439.034
    5 -3 5 7930.92 390.702
    5 -3 5 8073.05 380.548
    5 -3 6 22277.8 1235.27
    5 -3 6 22552.6 596.929
    5 -3 6 22019.6 722.844
    5 -3 6 23485.2 702.326
    5 -3 7 799.629 302.932
    5 -3 7 677.708 140.46
    5 -3 7 698.045 128.536
    5 -3 8 164.237 94.7013
    5 -3 8 111.005 61.7975
    5 -3 9 5552.74 374.247
    5 -3 9 5562.2 319.05
    5 -3 10 1948.55 209.687
    5 -3 10 1755.28 177.572
    5 -2 -13 3151.6 232.197
    5 -2 -13 2852.53 245.404
    -5 2 13 2795.07 226.105
    5 -2 -12 10706.2 517.357
    -5 2 12 10949.7 470.67
    -5 2 11 33506.1 708.363
    -5 2 11 34491.5 853.245
    5 -2 -11 34893.5 1036.73
    5 -2 -10 5485.15 441.71
    -5 2 10 5235.25 300.76
    -5 2 10 5389.77 336.443
    5 -2 -9 38795.7 1281.06
    -5 2 9 35024.8 838.109
    -5 2 9 34617.9 809.324
    5 -2 -9 38695.4 1238.72
    5 -2 -8 2872.8 388.222
    5 -2 -8 2995.86 378.2
    -5 2 8 2901.56 246.277
    -5 2 8 3145.02 504.042
    5 -2 -8 2695.9 264.518
    -5 2 8 2491.63 226.532
    5 -2 -8 2748.26 783.754
    5 -2 -7 31549.4 1227.3
    -5 2 7 30219.2 779.355
    -5 2 7 30780.6 831.763
    -5 2 7 30625.5 740.326
    5 -2 -7 30079.8 2396.39
    -5 2 7 28667.7 1448.99
    5 -2 -7 29865.6 1113.51
    5 -2 -7 33279 963.87
    -5 2 7 31267.9 798.168
    -5 2 6 5679.18 342.453
    -5 2 6 5843.54 342.957
    5 -2 -6 6209.98 1031.11
    -5 2 6 4949.14 703.72
    -5 2 6 4968.09 590.834
    5 -2 -6 5872.48 425.956
    5 -2 -6 5493.99 473.787
    5 -2 -6 5386.65 425.542
    -5 2 6 5959.43 325.681
    5 -2 -5 3386.83 319.519
    -5 2 5 3309.62 261.068
    5 -2 -5 3383.92 359.907
    -5 2 5 3302.97 280.987
    -5 2 5 2768.87 562.904
    -5 2 5 3367.29 483.198
    5 -2 -5 3237.66 319.062
    -5 2 5 3205.34 236.303
    5 -2 -5 3012.54 563.91
    5 -2 -4 886.788 348.076
    5 -2 -4 1261.24 183.431
    -5 2 4 1193.44 158.548
    -5 2 4 1226.24 176.576
    -5 2 4 1012.22 361.021
    -5 2 4 1076.05 268.651
    5 -2 -4 1139.07 201.01
    5 -2 -4 1119.79 175.365
    -5 2 4 830.411 116.546
    5 -2 -3 2704.78 303.192
    5 -2 -3 2507.66 251.389
    5 -2 -3 2564.19 544.856
    -5 2 3 2685.84 232.187
    -5 2 3 3011.11 277.53
    -5 2 3 2684.79 653.504
    -5 2 3 2346.67 380.255
    5 -2 -3 2796.91 268.283
    -5 2 3 2324.76 195.639
    5 -2 -2 12962.7 626.305
    5 -2 -2 12302.8 523.21
    -5 2 2 13739.5 528.082
    -5 2 2 11657.6 1293.89
    5 -2 -2 12505 1147.3
    5 -2 -2 11547.4 523.958
    5 -2 -1 39054.1 1055.69
    5 -2 -1 39438.7 2398.46
    -5 2 1 38586 2384.79
    5 -2 -1 37678 1882.72
    5 -2 -1 37431.9 907.955
    5 -2 -1 38601.9 1828.25
    5 -2 0 1105.46 177.265
    5 -2 0 1180.59 327.179
    5 -2 0 806.798 132.392
    5 -2 0 609.654 245.72
    -5 2 0 1413.69 483.474
    5 -2 0 1108.67 191.481
    5 -2 1 33564.6 1973.77
    -5 2 -1 32370 2315.59
    5 -2 1 30934.2 747.458
    5 -2 1 30116.5 1450.1
    5 -2 1 29370.5 754.648
    5 -2 1 30514.8 923.748
    5 -2 1 29763.2 873.618
    5 -2 2 22106.3 1504.69
    -5 2 -2 19147.8 1894.33
    5 -2 2 20838.8 602.436
    5 -2 2 19707.3 598.141
    5 -2 2 20640.2 1138.18
    5 -2 2 20841.8 715.301
    5 -2 2 19510.4 675.402
    5 -2 3 304.042 91.6987
    5 -2 3 402.37 74.6685
    5 -2 3 478.881 202.123
    5 -2 3 490.838 100.318
    5 -2 3 249.648 72.8304
    5 -2 3 675.939 202.926
    5 -2 3 365.54 101.071
    5 -2 4 11351.8 934.674
    5 -2 4 10292.9 394.859
    5 -2 4 10670.9 414.916
    5 -2 4 10360.8 481.152
    5 -2 4 9889.46 800.237
    5 -2 4 10340.4 443.174
    5 -2 4 10982.4 455.311
    5 -2 5 1081.85 131.767
    5 -2 5 1132.27 138.053
    5 -2 5 1034.07 154.423
    5 -2 5 1272.1 164.043
    5 -2 6 169.396 55.6725
    5 -2 6 279.531 80.9942
    5 -2 6 73.259 71.764
    5 -2 6 187.842 87.6475
    5 -2 7 2667.88 214.818
    5 -2 7 2647.97 266.734
    5 -2 7 2664.93 222.803
    5 -2 8 1546.82 172.008
    5 -2 8 1884.87 236.588
    5 -2 8 1714.48 183.053
    5 -2 9 106.551 75.4053
    5 -2 9 53.7101 42.5083
    5 -2 10 43.2292 38.8395
    5 -1 -13 2224.57 209.047
    -5 1 13 2446.71 228.66
    5 -1 -13 2317.83 243.19
    5 -1 -13 2485.87 244.085
    5 -1 -12 10205.5 519.575
    5 -1 -12 10240.4 566.263
    -5 1 12 10119.3 373.232
    -5 1 12 9651.86 465.692
    -5 1 11 17455 549.476
    5 -1 -11 18946 782.312
    -5 1 11 17797 639.988
    5 -1 -10 3247.61 350.118
    -5 1 10 2860.63 234.963
    -5 1 10 2993.59 260.259
    -5 1 9 2643.97 231.505
    -5 1 9 2842.9 243.44
    5 -1 -9 2946.4 357.577
    5 -1 -8 1956.12 293.866
    5 -1 -8 2455.39 334.621
    -5 1 8 2432.8 217.145
    -5 1 8 2487.18 211.873
    -5 1 8 2513.61 462.594
    -5 1 8 2296.99 211.327
    5 -1 -7 394.579 116.769
    5 -1 -7 301.407 111.552
    -5 1 7 185.115 61.778
    -5 1 7 263.129 71.8334
    -5 1 7 138.223 183.285
    5 -1 -7 553.701 295.985
    5 -1 -7 120.955 71.3045
    -5 1 7 295.852 86.5425
    5 -1 -6 13444.6 669.064
    -5 1 6 13122.9 503.539
    -5 1 6 13659.9 527.403
    5 -1 -6 11468 1276.86
    -5 1 6 12433.4 1178.33
    -5 1 6 12077.2 963.398
    5 -1 -6 12485 596.315
    -5 1 6 13063.3 480.547
    5 -1 -6 13536.8 699.959
    5 -1 -5 11821.5 582.1
    -5 1 5 12089.4 476.97
    -5 1 5 11576.6 508.447
    5 -1 -5 11738.3 627.15
    5 -1 -5 11134 1199.97
    -5 1 5 11889.5 1222.04
    -5 1 5 11832.6 905.338
    5 -1 -5 11180.4 547.44
    -5 1 5 11601.1 422.762
    5 -1 -5 10972.9 576.816
    5 -1 -4 2038.17 254.907
    5 -1 -4 1560.77 413.158
    5 -1 -4 2368.23 253.705
    -5 1 4 2550.94 219.754
    -5 1 4 2489.22 246.871
    -5 1 4 2391.97 427.703
    -5 1 4 2633.27 593.851
    -5 1 4 2362.52 392.405
    5 -1 -4 2211.36 237.017
    5 -1 -3 41125.3 1101.33
    5 -1 -3 41413.8 1014.71
    -5 1 3 41152.2 1017.88
    -5 1 3 44903.4 1901.82
    5 -1 -3 39650.6 2010.15
    -5 1 3 40626.7 2376.22
    -5 1 3 39650.6 1512.7
    5 -1 -3 40146.7 958.346
    5 -1 -2 163.011 65.5234
    5 -1 -2 245.035 91.7338
    5 -1 -2 521.763 227.175
    5 -1 -2 221.115 64.1628
    -5 1 2 601.128 96.9811
    -5 1 2 279.37 94.3353
    -5 1 2 196.202 189.701
    5 -1 -2 55.2818 136.008
    -5 1 2 99.4115 239.247
    -5 1 2 217.542 150.552
    5 -1 -1 943.769 158.916
    5 -1 -1 1063.7 156.317
    5 -1 -1 671.966 259.82
    -5 1 1 544.846 206.317
    5 -1 -1 1407.98 460.662
    -5 1 1 1002.35 377.592
    5 -1 -1 963.47 148.341
    5 -1 -1 1024.04 182.201
    5 -1 0 7763.33 444.377
    5 -1 0 7676.16 955.124
    -5 1 0 8340.49 917.591
    -5 1 0 7221.12 1066.43
    5 -1 0 8421.58 385.351
    5 -1 0 8953.81 945.686
    5 -1 0 7744.35 388.052
    5 -1 0 7341.86 446.505
    5 -1 1 724.822 140.872
    5 -1 1 554.712 102.528
    5 -1 1 630.64 229.382
    -5 1 -1 696.065 291.986
    5 -1 1 699.203 108.026
    5 -1 1 712.78 133.416
    5 -1 1 601.743 207.846
    5 -1 2 8031.14 874.919
    5 -1 2 8170.36 373.663
    -5 1 -2 8512.42 1305.63
    5 -1 2 9181.64 389.036
    5 -1 2 8687.29 395.466
    5 -1 2 8800.28 815.314
    5 -1 2 8992.6 432
    5 -1 2 8640.81 427.766
    5 -1 3 42185.7 1936.27
    5 -1 3 38160.7 777.275
    5 -1 3 40417.2 818.637
    5 -1 3 38163.4 862.535
    5 -1 3 39942.1 1662.86
    5 -1 3 40338.4 861.62
    5 -1 3 39926.6 886.04
    5 -1 4 419.317 92.4111
    5 -1 4 197.964 160.951
    -5 1 -4 731.525 496.314
    5 -1 4 388.922 95.8718
    5 -1 4 292.798 93.4893
    5 -1 4 728.172 228.357
    5 -1 4 331.617 87.3343
    5 -1 5 14170.9 485.867
    5 -1 5 16061.5 549.91
    5 -1 5 15335.5 595.275
    5 -1 5 16239.2 567.197
    5 -1 6 389.246 91.722
    5 -1 6 262.385 75.4402
    5 -1 6 299.61 84.7979
    5 -1 6 206.084 68.0891
    5 -1 7 94.8121 50.5547
    5 -1 7 86.3138 42.5855
    5 -1 7 -16.439 68.5753
    5 -1 7 167.733 70.3219
    5 -1 8 1945.46 187.278
    5 -1 8 1628.63 228.897
    5 -1 8 1896.13 194.993
    5 -1 9 4168.49 256.957
    5 -1 9 4148.55 275.206
    5 0 -14 408.411 87.8208
    5 0 -14 370.58 81.0579
    -5 0 14 433.147 97.1293
    5 0 -13 1980.57 197.896
    5 0 -13 1941.12 223.383
    5 0 -13 2049.45 241.196
    -5 0 13 1886.83 208.92
    5 0 -12 13638.3 604.878
    5 0 -12 14592.8 689.87
    -5 0 12 13149.9 457.378
    -5 0 12 13396.5 569.532
    5 0 -11 40984.3 1175.78
    5 0 -11 43850.1 1316.33
    -5 0 11 40514.5 871.292
    -5 0 11 40756.1 992.931
    5 0 -10 4708.78 432.103
    -5 0 10 4407.68 301.17
    -5 0 10 4369.15 320.542
    5 0 -9 9162.2 631.296
    -5 0 9 8726.09 419.496
    -5 0 9 8796.08 407.642
    -5 0 9 8646.3 425.183
    -5 0 8 7719.54 374.925
    5 0 -8 7342.15 565.095
    -5 0 8 7097.85 378.081
    -5 0 8 7349.24 373.299
    -5 0 8 6314.14 748.059
    5 0 -8 6769.75 1150.42
    5 0 -7 2644.27 319.39
    5 0 -7 2762.37 331.819
    -5 0 7 2475.89 221.748
    -5 0 7 2437.22 217.865
    -5 0 7 2296.15 192.157
    -5 0 7 2552.31 456.792
    5 0 -7 2425.26 238.302
    5 0 -6 3365.13 321.798
    5 0 -6 3211.78 320.029
    5 0 -6 3456.44 342.168
    -5 0 6 3449.64 254.589
    -5 0 6 3135.13 256.037
    5 0 -6 3633.67 341.54
    -5 0 6 3253.02 499.725
    5 0 -6 3207.74 694.082
    5 0 -6 3038.89 270.277
    -5 0 6 3087.54 215.897
    5 0 -5 3854.7 340.57
    5 0 -5 3718.36 336.826
    -5 0 5 3768.57 264.133
    -5 0 5 3511.73 282.711
    5 0 -5 4491.29 715.528
    -5 0 5 2905.27 525.376
    -5 0 5 3807.59 717.91
    -5 0 5 3287.06 465.47
    5 0 -5 3615.24 319.892
    5 0 -5 3472.04 291.085
    5 0 -4 24157.8 802.07
    5 0 -4 24041.5 810.309
    -5 0 4 26776.6 698.647
    -5 0 4 23076.5 728.156
    5 0 -4 23651.9 1559.85
    -5 0 4 24950.7 1582.49
    -5 0 4 22464.8 1741.3
    -5 0 4 22359.6 1235.95
    5 0 -4 22460.9 713.629
    5 0 -3 186.591 74.3691
    5 0 -3 127.559 66.2254
    5 0 -3 111.335 50.0957
    -5 0 3 185.577 90.3947
    -5 0 3 390.437 128.102
    5 0 -3 231.652 341.565
    -5 0 3 571.654 254.691
    -5 0 3 88.5535 200.334
    5 0 -2 73674.9 1339.6
    -5 0 2 73702.3 1357.53
    -5 0 2 77542.1 2915.38
    -5 0 2 77076.7 3349.49
    -5 0 2 73960.2 2154.28
    5 0 -2 78066.2 1139.23
    5 0 -2 72036.5 1204.87
    5 0 -2 74357.6 3117.86
    5 0 -2 73055.1 1360.32
    5 0 -2 75953.4 1476.95
    5 0 -1 4055.59 304.686
    -5 0 1 4052.72 331.769
    5 0 -1 4169.36 732.069
    -5 0 1 3086.93 566.829
    -5 0 1 4226.25 803.008
    5 0 -1 4526.55 270.819
    5 0 -1 4077.1 678.252
    5 0 -1 4517.6 342.309
    5 0 -1 4206.1 318.025
    5 0 0 73577.5 1227.43
    -5 0 0 77510.9 1470.45
    5 0 0 83013.1 3134.61
    -5 0 0 75149.8 3259
    -5 0 0 76846.4 3555.53
    5 0 0 76813.1 1108.63
    5 0 0 71319.8 2696.98
    5 0 0 71192.1 1320.98
    5 0 0 74058.9 1276.21
    5 0 1 7872.54 935.902
    -5 0 -1 7437.31 445.561
    5 0 1 6900.62 394.087
    -5 0 -1 7204.59 981.101
    -5 0 -1 6290.11 1084.58
    5 0 1 6815.59 331.966
    5 0 1 6202.7 768.121
    5 0 1 7096.61 376.285
    5 0 1 7254.06 392.081
    5 0 2 4035.22 610.118
    5 0 2 3665.59 266.518
    -5 0 -2 2544.87 507.538
    5 0 2 3378.45 239.786
    -5 0 -2 3644.28 802.437
    5 0 2 3305.3 537.006
    5 0 2 3924.54 265.317
    5 0 2 3695.78 273.08
    5 0 3 24370.1 1426.45
    5 0 3 23211.9 626.637
    5 0 3 24154.2 657.103
    5 0 3 24203.8 1330.46
    5 0 3 23514.8 631.895
    5 0 4 3793.47 258.433
    5 0 4 4190.65 290.358
    5 0 4 3851.1 300.697
    5 0 4 4224.56 279.146
    5 0 5 509.4 102.928
    5 0 5 403.58 103.742
    5 0 5 436.064 126.131
    5 0 5 418.752 93.3269
    5 0 6 235.236 62.9011
    5 0 6 328.598 79.8048
    5 0 6 245.627 80.9861
    5 0 6 361.042 113.013
    5 0 7 40.7656 46.7887
    5 0 7 16.2717 36.4547
    5 0 7 -75.1071 108.493
    5 0 7 62.2831 59.4051
    5 0 8 338.722 82.644
    5 0 8 249.323 79.2045
    5 0 9 573.931 85.0505
    5 1 -14 9615.1 413.01
    5 1 -14 9748.77 445.804
    5 1 -13 324.841 71.0425
    5 1 -13 587.506 136.692
    5 1 -13 326.248 109.049
    -5 -1 13 334.365 88.6305
    5 1 -12 1674.94 215.597
    5 1 -12 1619.36 242.069
    -5 -1 12 1618.1 170.003
    5 1 -12 1891.77 269.743
    -5 -1 12 1607.17 208.857
    5 1 -11 8377.54 518.298
    -5 -1 11 7854.02 397.187
    5 1 -11 8953.92 637.65
    5 1 -11 8448.85 589.629
    -5 -1 11 7513.03 446.818
    5 1 -10 161.381 116.597
    -5 -1 10 47.6844 58.7416
    5 1 -10 180.658 114.094
    -5 -1 10 141.694 64.4839
    5 1 -10 417.767 200.687
    -5 -1 10 111.359 76.4581
    5 1 -9 4087.95 426.282
    5 1 -9 3896.77 449.219
    -5 -1 9 4058.67 297.201
    -5 -1 9 4313.25 303.813
    -5 -1 9 4034.14 299.686
    5 1 -9 4066.44 440.718
    5 1 -8 741.947 191.199
    -5 -1 8 1245.14 168.481
    5 1 -8 698.987 174.509
    -5 -1 8 798.341 137.352
    5 1 -8 620.125 151.703
    -5 -1 8 884.998 275.947
    -5 -1 8 1004.93 143.852
    5 1 -7 6074.42 470.311
    5 1 -7 6047.82 477.401
    -5 -1 7 6418.67 363.64
    -5 -1 7 6053.18 348.5
    5 1 -7 6765.4 976.352
    5 1 -7 6079.9 482.176
    -5 -1 7 6216.57 730.546
    -5 -1 7 6021.69 319.812
    5 1 -6 798.165 174.532
    -5 -1 6 890.743 140.378
    -5 -1 6 877.938 151.1
    5 1 -6 813.679 169.387
    -5 -1 6 763.364 135.614
    5 1 -6 1221.67 418.409
    5 1 -6 1046.04 189.204
    -5 -1 6 382.814 208.368
    -5 -1 6 953.691 291.953
    5 1 -6 822.065 138.775
    5 1 -5 17491.4 740.415
    5 1 -5 17932.4 742.401
    -5 -1 5 17059.9 647.397
    -5 -1 5 21245.5 649.11
    -5 -1 5 18829 626.82
    5 1 -5 18658.5 753.459
    -5 -1 5 14987.5 1303.26
    -5 -1 5 20506 1625.1
    -5 -1 5 19034.6 1206.31
    5 1 -5 16965.6 609.98
    5 1 -4 2443.86 262.814
    -5 -1 4 2704.66 215.21
    -5 -1 4 2394.25 229.924
    -5 -1 4 1385.53 351.827
    5 1 -4 2513 718.441
    -5 -1 4 2676.37 588.806
    5 1 -4 2430.64 193.585
    -5 -1 4 2253.9 390.766
    5 1 -4 2416.9 221.941
    5 1 -4 2309.91 253.762
    5 1 -4 2401.67 237.826
    5 1 -3 39697.5 1024.73
    -5 -1 3 42205.9 786.056
    -5 -1 3 38486.2 933.426
    5 1 -3 42323.9 2478.12
    5 1 -3 36429.2 973.323
    -5 -1 3 41095.3 2234.94
    -5 -1 3 38959.3 2357.09
    5 1 -3 40166.8 778.018
    -5 -1 3 39297.8 1720.36
    5 1 -3 38761.5 934.177
    5 1 -2 11490.8 546.198
    -5 -1 2 11842.9 528.872
    5 1 -2 12905 1309.35
    -5 -1 2 12858.6 1283.33
    -5 -1 2 11666.6 1324.48
    5 1 -2 12146.3 429.07
    -5 -1 2 11882 942.522
    5 1 -2 12050.2 508.627
    5 1 -2 11347.3 1303.56
    -5 -1 1 15437.9 617.875
    5 1 -1 16026.1 1390.46
    -5 -1 1 16799.7 1552.86
    -5 -1 1 16159.7 1642.57
    5 1 -1 15483.8 488.101
    5 1 -1 14853.3 597.889
    5 1 -1 15845.7 1366.58
    5 1 -1 14909.6 554.046
    -5 -1 0 4962.68 340.077
    5 1 0 5242.04 792.367
    -5 -1 0 4920.99 885.486
    -5 -1 0 5760.35 1023.69
    5 1 0 5038.84 283.488
    5 1 0 4936.8 788.857
    5 1 0 4996.39 316.698
    5 1 0 5418.47 339.247
    5 1 1 1346.09 178.94
    5 1 1 1225.53 381.405
    -5 -1 -1 2032.59 584.199
    5 1 1 1263.77 146.641
    -5 -1 -1 806.835 415.991
    5 1 1 1166.43 146.01
    5 1 1 1037.86 122.998
    5 1 1 1423.51 378.525
    5 1 1 1137.04 146.812
    5 1 2 41988 1868.21
    5 1 2 40869.4 906.687
    -5 -1 -2 40871.4 2726.27
    5 1 2 41571.4 880.327
    5 1 2 40744.3 1868.55
    5 1 2 40223 769.401
    5 1 3 45396.5 896.998
    5 1 3 46701.3 981.714
    5 1 3 45846.2 881.206
    5 1 4 39.1145 49.0956
    5 1 4 76.4995 69.9609
    5 1 4 76.5768 46.2583
    5 1 5 2261.95 200.761
    5 1 5 2222.93 217.818
    5 1 5 2421.26 199.48
    5 1 6 -14.5691 37.6194
    5 1 6 -86.5519 59.0569
    5 1 7 3530.43 237.392
    5 1 7 3394.8 248.545
    5 1 7 3609.07 253.321
    5 1 8 551.177 95.0096
    5 2 -14 221.071 69.8449
    5 2 -14 214.969 79.7672
    5 2 -13 -19.747 27.638
    5 2 -13 59.0193 61.8486
    5 2 -13 107.958 64.4109
    -5 -2 13 171.29 88.3214
    5 2 -12 6578.85 471.671
    -5 -2 12 6382.95 345.788
    5 2 -12 7240.27 518.969
    -5 -2 12 6342.68 412.647
    5 2 -11 1223.7 205.708
    -5 -2 11 1334.22 174.288
    5 2 -11 1425.12 248.71
    -5 -2 11 1053.92 134.604
    5 2 -11 1313.31 226.816
    -5 -2 11 1253.98 186.748
    5 2 -10 13529.9 805.374
    5 2 -10 13382.7 712.223
    -5 -2 10 12618.2 533.172
    -5 -2 10 11350.3 485.615
    5 2 -10 12863.1 824.635
    -5 -2 10 11986.7 569.518
    5 2 -9 2006.51 317.671
    5 2 -9 2163.73 308.713
    -5 -2 9 2278.63 240.052
    -5 -2 9 2136.46 225.402
    5 2 -9 2645.5 364.904
    -5 -2 9 2456.65 246.288
    5 2 -8 159.145 87.5086
    -5 -2 8 130.505 75.3503
    5 2 -8 82.3106 100.44
    -5 -2 8 16.9659 58.5003
    5 2 -8 -79.0052 70.4115
    5 2 -7 160.864 79.8125
    -5 -2 7 74.9814 53.6177
    -5 -2 7 186.505 83.1152
    5 2 -7 164.27 96.7374
    -5 -2 7 208.394 85.2983
    5 2 -7 285.966 132.095
    -5 -2 7 -70.9935 258.564
    5 2 -6 34367.9 1097.13
    5 2 -6 37089.4 1106.81
    -5 -2 6 34819.8 933.894
    -5 -2 6 40656.6 951.198
    -5 -2 6 37935.2 887.663
    5 2 -6 37283.6 1143.33
    -5 -2 6 35742.8 2057.69
    -5 -2 6 36277.6 1779.55
    5 2 -5 5731.12 423.296
    -5 -2 5 5787.8 390.64
    -5 -2 5 6196.71 356.577
    -5 -2 5 5883.4 347.845
    5 2 -5 6289.89 451.77
    -5 -2 5 5898.08 863.669
    5 2 -5 5208.82 955.915
    -5 -2 5 6196.34 733.997
    5 2 -5 5528.19 419.912
    -5 -2 4 22779.6 795.745
    -5 -2 4 25765.9 674.617
    -5 -2 4 24597.5 718.054
    5 2 -4 23289.7 817.563
    5 2 -4 22991.9 1988.05
    -5 -2 4 21158.6 1724.75
    -5 -2 4 27071.8 1953.1
    -5 -2 4 23971 1456.55
    5 2 -4 23852.6 835.699
    5 2 -4 23567 840.65
    5 2 -3 20187.6 749.924
    -5 -2 3 19714.9 756.189
    -5 -2 3 20035.7 654
    5 2 -3 20622.6 1628.2
    -5 -2 3 19799.9 1673.76
    -5 -2 3 21373.1 1759.26
    5 2 -3 19287.2 541.75
    5 2 -3 19842.1 730.05
    5 2 -3 19444.8 600.296
    5 2 -2 16889.9 663.883
    -5 -2 2 16872.7 720.753
    -5 -2 2 17195.8 619.091
    5 2 -2 18470.6 1490.36
    -5 -2 2 18938.1 1733.5
    -5 -2 2 16764.7 1665.46
    5 2 -2 17282.2 519.727
    5 2 -2 17196.1 1528.22
    5 2 -2 17141 558.875
    5 2 -2 16922.2 641.726
    5 2 -1 2013.11 483.078
    -5 -2 1 1345.31 212.035
    -5 -2 1 1318.2 170.158
    5 2 -1 1205 352.103
    -5 -2 1 1072.51 421.239
    5 2 -1 1207.32 144.379
    5 2 -1 1237.1 179.832
    5 2 -1 1371.44 159.351
    -5 -2 0 73179.9 1540.42
    5 2 0 76768.4 2670.7
    5 2 0 74948.6 1454.57
    -5 -2 0 82484.9 3898.17
    5 2 0 75195.9 1159.56
    -5 -2 0 78779.7 3938.05
    5 2 0 75413.9 2996.98
    5 2 0 73756.5 1135.47
    5 2 0 69466.2 1249.05
    -5 -2 -1 6917.85 459.692
    5 2 1 7481.83 803.771
    5 2 1 6944.16 407.005
    5 2 1 7666.75 396.088
    -5 -2 -1 6694.95 1134.86
    -5 -2 -1 7230.25 1341.94
    5 2 1 6448.27 804.145
    5 2 1 7205.43 369.353
    5 2 2 1288.44 145.915
    -5 -2 -2 1312.88 195.344
    5 2 2 1385.89 171.69
    5 2 2 1153.55 159.814
    -5 -2 -3 39955.2 978.424
    5 2 3 40830.8 869.313
    5 2 3 39601.7 921.891
    5 2 4 949.985 141.532
    5 2 4 1022.12 169.09
    5 2 5 6375.03 323.757
    5 2 5 6233.07 374.48
    5 2 6 948.306 121.369
    5 2 6 736.835 122.729
    5 2 7 1624.87 158.33
    5 2 7 1664.01 172.234
    5 3 -14 537.576 95.9609
    5 3 -14 598.843 107.196
    5 3 -13 1470.48 208.05
    5 3 -13 1428.09 184.21
    5 3 -12 203.013 78.9618
    5 3 -12 338.937 129.601
    -5 -3 12 136.799 55.574
    5 3 -12 349.918 131.563
    5 3 -11 4041.37 403.744
    5 3 -11 3801.85 331.349
    -5 -3 11 4128.33 306.965
    -5 -3 11 3424.24 246.533
    -5 -3 11 3873.46 331.489
    5 3 -11 4913.58 492.399
    -5 -3 11 3525.72 261.17
    5 3 -10 15134.1 726.848
    -5 -3 10 15159.9 602.618
    -5 -3 10 12527.3 517.177
    5 3 -10 14781.1 840.981
    5 3 -10 14220.4 847.626
    -5 -3 10 13684.3 537.168
    -5 -3 10 14001.3 625.84
    5 3 -9 11742.5 729.237
    5 3 -9 11899.7 691.086
    -5 -3 9 12310.4 555.546
    -5 -3 9 11627.9 524.647
    5 3 -9 12009.4 738.029
    5 3 -8 3853.06 388.866
    -5 -3 8 3965.21 284.785
    -5 -3 8 4066.34 326.031
    -5 -3 8 4313.71 325.138
    5 3 -8 3901.56 394.834
    5 3 -8 4153.4 408.645
    5 3 -7 2219.19 284.387
    -5 -3 7 2014.42 223.564
    -5 -3 7 2337.96 243.527
    -5 -3 7 2105.94 223.543
    5 3 -7 2305.51 292.382
    -5 -3 7 1763.11 536.633
    -5 -3 7 2160.36 474.869
    5 3 -7 2328.89 307.767
    5 3 -6 7460.26 497.836
    -5 -3 6 7045.96 434.553
    -5 -3 6 8232.17 448.098
    -5 -3 6 7788.41 416.775
    5 3 -6 7576.44 532.266
    -5 -3 6 6468.29 939.736
    -5 -3 6 6079.95 764.405
    5 3 -6 7312.99 510.36
    5 3 -5 8641.98 522.674
    -5 -3 5 7608.81 467.865
    -5 -3 5 9722.73 451.959
    -5 -3 5 8636.57 435.285
    5 3 -5 7968.04 1048.12
    5 3 -5 8631.82 533.207
    -5 -3 5 8524.08 1166.49
    -5 -3 5 9031.94 948.053
    5 3 -5 8657.12 537.548
    5 3 -4 13001.2 627.534
    -5 -3 4 13162.7 617.58
    -5 -3 4 14029.4 515.108
    -5 -3 4 13247.6 535.551
    5 3 -4 13272.1 1322.63
    5 3 -4 12463.2 615.451
    -5 -3 4 12601.9 1408.06
    5 3 -4 13033.4 634.446
    5 3 -3 6600.36 430.583
    -5 -3 3 7209.72 470.049
    -5 -3 3 7574.33 400.675
    5 3 -3 5751.32 853.354
    5 3 -3 7490.38 450.58
    -5 -3 3 7557.94 1144.49
    5 3 -3 7005.04 355.018
    -5 -3 3 8936.19 1146.22
    5 3 -3 7512.71 461.99
    5 3 -3 7534.63 1099.28
    -5 -3 2 24942.8 900.103
    -5 -3 2 25242.8 721.162
    5 3 -2 23719.2 1598.65
    5 3 -2 24259.5 761.538
    -5 -3 2 26831.5 2148.35
    5 3 -2 25492.9 699.426
    -5 -3 2 27298.2 2155.65
    5 3 -2 26134.4 1920.45
    5 3 -2 24494.3 781.473
    5 3 -2 24781 812.468
    5 3 -1 4239.28 728.005
    -5 -3 1 3603.2 344.293
    5 3 -1 4252.72 614.71
    -5 -3 1 3886.77 262.476
    5 3 -1 3691.93 271.854
    -5 -3 1 3231.93 790.729
    -5 -3 1 3658.71 810.435
    5 3 -1 3435.89 267.246
    5 3 -1 3250.27 282.819
    -5 -3 0 1573.51 229.539
    5 3 0 1663.35 216.082
    5 3 0 1488.87 334.865
    5 3 0 1494.95 176.049
    5 3 0 1395.79 179.583
    5 3 0 1722.7 428.401
    5 3 1 452.562 102.076
    -5 -3 -1 473.02 108.655
    5 3 1 447.262 103.688
    5 3 1 503.516 120.744
    -5 -3 -2 8908.62 466.793
    5 3 2 9198.02 429.522
    5 3 2 8877.28 447.473
    5 3 3 10637.9 437.237
    5 3 3 10410 491.306
    5 3 4 9892.18 425.355
    5 3 4 9598.08 473.036
    -5 -3 -4 9698.65 480.595
    5 3 5 4680.94 258.893
    5 3 5 4339.75 311.975
    -5 -3 -5 4477.53 292.291
    5 3 6 2549.65 189.181
    5 3 6 2508.63 225.933
    5 3 7 835.775 100.734
    5 4 -14 212.13 70.4904
    -5 -4 13 2850.58 210.033
    5 4 -13 3122.19 267.858
    5 4 -13 2774.67 269.766
    5 4 -13 2972.01 258.391
    5 4 -12 1023.47 134.693
    5 4 -12 1000.36 174.56
    -5 -4 12 837.189 111.664
    5 4 -12 1199.2 212.341
    -5 -4 12 984.872 127.343
    5 4 -11 8780.54 473.009
    -5 -4 11 7783.09 368.035
    5 4 -11 9872.92 668.669
    -5 -4 11 8341.58 428.282
    5 4 -11 9785.39 609.835
    -5 -4 10 8268.03 414.794
    5 4 -10 8786.45 636.305
    5 4 -10 9176.23 546.536
    -5 -4 10 8348.08 426.888
    5 4 -10 9052.83 646.331
    5 4 -9 1345.45 232.478
    5 4 -9 1160.98 235.971
    5 4 -9 1568.67 236.596
    -5 -4 9 1018.81 167.261
    5 4 -9 874.431 213.125
    5 4 -8 3638.8 370.045
    -5 -4 8 3995.37 290.572
    -5 -4 8 3934.14 333.823
    -5 -4 8 3704.53 307.292
    5 4 -8 3800.93 400.927
    5 4 -8 3349.43 368.32
    -5 -4 7 14004.4 585.716
    -5 -4 7 15056.8 650.375
    -5 -4 7 15307.4 617.462
    5 4 -7 14930.5 753.519
    5 4 -7 14695.7 749.461
    5 4 -7 14678.7 703.923
    5 4 -6 1758.33 245.024
    -5 -4 6 1925.07 237.508
    -5 -4 6 1973.68 226.82
    -5 -4 6 1904.7 223.363
    5 4 -6 1940.78 261.866
    5 4 -6 1899.04 271.351
    -5 -4 5 6344.18 422.321
    5 4 -5 6255.25 440.677
    -5 -4 5 6240.91 387.003
    5 4 -5 6190.95 455.062
    -5 -4 5 6221.14 995.368
    -5 -4 5 7151.01 897.035
    -5 -4 5 6072.54 398.619
    5 4 -5 5848.97 444.764
    5 4 -4 271.084 415.189
    5 4 -4 797.876 157.512
    -5 -4 4 1036.73 189.32
    5 4 -4 982.361 186.288
    -5 -4 4 836.788 147.219
    5 4 -4 1070.75 189.014
    -5 -4 4 775.484 245.643
    5 4 -3 1858.95 565.476
    -5 -4 3 1741 244.624
    -5 -4 3 2164.36 223.308
    5 4 -3 1725.09 218.251
    5 4 -3 1500.69 180.616
    -5 -4 3 1514.12 597.273
    5 4 -3 1829.08 225.843
    5 4 -3 1768.69 223.752
    -5 -4 2 20915.2 830.417
    -5 -4 2 21335.8 640.021
    5 4 -2 20022.4 703.415
    5 4 -2 18514.4 627.89
    -5 -4 2 21388.9 2166.04
    -5 -4 2 22140.6 2005.96
    5 4 -2 19386.9 686.642
    5 4 -2 20538 723.785
    -5 -4 1 1343.59 208.918
    5 4 -1 1117.37 156.848
    5 4 -1 1143.57 190.674
    5 4 -1 927.08 139.706
    5 4 -1 1004.17 153.024
    5 4 -1 1055.36 157.119
    -5 -4 0 8747.91 503.053
    5 4 0 8558.19 390.581
    5 4 0 8162.62 458.658
    5 4 0 7916.18 421.812
    5 4 0 8066.41 403.136
    5 4 0 8045.95 370.669
    -5 -4 -1 4000.95 310.674
    5 4 1 4114.81 296.503
    5 4 1 3585.2 289.317
    5 4 1 3706.7 247.346
    5 4 2 6282.78 334.74
    5 4 2 5829.66 381.366
    -5 -4 -2 6413.28 429.682
    5 4 3 8416.38 374.523
    5 4 3 8078.59 448.085
    -5 -4 -3 8077.54 450.648
    5 4 4 16485.4 486.005
    5 4 4 16116.5 615.535
    5 4 5 8866.69 330.041
    5 4 5 7946.04 413.687
    5 4 6 530.222 83.2075
    5 4 6 372.661 77.4488
    -5 -5 13 2698.79 200.642
    5 5 -13 2884 229.648
    -5 -5 13 2788.91 161.061
    5 5 -13 3018.53 261.181
    5 5 -13 2848.34 221.423
    -5 -5 12 6793.06 347.964
    5 5 -12 7579.18 462.463
    -5 -5 12 7023.78 307.904
    5 5 -12 7856.92 490.399
    5 5 -12 7153.53 426.607
    5 5 -11 4073.05 284.153
    5 5 -11 4269.88 394.38
    -5 -5 11 3806.39 253.016
    5 5 -11 4410.08 425.396
    -5 -5 11 3614.9 281.255
    5 5 -11 4345.33 387.321
    5 5 -10 14383.1 618.283
    5 5 -10 14447.9 725.539
    -5 -5 10 12722 498.227
    5 5 -10 13858.2 754.301
    -5 -5 10 13145.3 556.266
    5 5 -10 13531.6 732.914
    5 5 -9 47.9731 64.7299
    -5 -5 9 4.89304 56.0985
    5 5 -9 29.4836 82.9008
    -5 -5 9 13.3831 89.9253
    5 5 -9 139.1 87.2563
    5 5 -8 784.046 170.984
    -5 -5 8 770.367 132.973
    5 5 -8 597.442 179.191
    -5 -5 8 690.971 152.248
    5 5 -8 724.699 164.034
    5 5 -7 854.553 177.937
    -5 -5 7 872.428 152.694
    5 5 -7 811.184 191.406
    -5 -5 7 632.707 147.764
    5 5 -7 982.226 211.549
    5 5 -6 5043.74 392.344
    -5 -5 6 5378.08 380.426
    -5 -5 6 4895.86 357.378
    5 5 -6 5147.22 425.104
    5 5 -6 4769.99 409.885
    5 5 -5 234.224 86.3584
    -5 -5 5 423.715 134.824
    5 5 -5 305.196 108.712
    -5 -5 5 488.293 131.137
    5 5 -5 378.456 114.539
    -5 -5 5 292.104 116.844
    -5 -5 4 13847.2 642.017
    -5 -5 4 13344.7 583.191
    5 5 -4 13361.3 631.827
    -5 -5 4 13051.6 622.185
    5 5 -4 13354.2 625.242
    5 5 -4 13827.1 617.692
    -5 -5 3 15603.9 573.799
    5 5 -3 15266.7 644.455
    -5 -5 3 14929 695.016
    5 5 -3 14830.1 621.235
    -5 -5 3 15997.8 707.536
    5 5 -3 16072.5 639.471
    -5 -5 2 1953.54 257.131
    5 5 -2 1967.35 227.355
    5 5 -2 1698.19 199.127
    5 5 -2 1576.32 220.717
    5 5 -2 1560.16 190.209
    -5 -5 2 1821.08 267.837
    5 5 -2 1532.06 193.994
    -5 -5 1 6131.73 411.455
    5 5 -1 5764.42 347.458
    5 5 -1 6025.59 390.08
    5 5 -1 5333.99 364.397
    5 5 -1 5850.84 344.676
    -5 -5 1 6418.22 476.788
    5 5 -1 5028.49 309.197
    5 5 0 23.7079 57.1073
    5 5 0 82.1448 23.3239
    -5 -5 0 8.66017 61.6833
    5 5 0 76.8463 46.9802
    5 5 0 21.9057 54.5712
    5 5 0 33.6485 69.0379
    -5 -5 0 5.06556 103.406
    -5 -5 -1 150.492 71.5408
    5 5 1 155.476 62.3043
    5 5 1 34.1531 55.3791
    5 5 1 169.555 98.7412
    -5 -5 -1 126.788 99.5559
    5 5 2 11214.5 414.9
    5 5 2 10102.2 505.078
    -5 -5 -2 11424.6 541.347
    5 5 3 495.175 88.4386
    5 5 3 381.319 127.521
    -5 -5 -3 644.955 129.77
    5 5 4 7753.52 289.724
    5 5 4 7697.11 406.113
    -5 -5 -4 7879.76 324.969
    5 5 5 26.4394 34.4849
    5 5 5 -4.83463 37.6411
    -5 -6 13 2221.76 166.766
    5 6 -13 2737.37 212.189
    5 6 -12 332.382 96.49
    -5 -6 12 381.103 95.3907
    5 6 -12 376.249 96.55
    -5 -6 12 370.184 70.4393
    5 6 -12 391.614 113.061
    -5 -6 12 333.086 78.4127
    -5 -6 11 9305.65 423.767
    5 6 -11 10266.1 550.898
    -5 -6 11 9078.31 368.68
    5 6 -11 10339.6 583.777
    -5 -6 11 8393.05 433.255
    5 6 -11 10390.2 526.916
    5 6 -10 1694.24 236.618
    -5 -6 10 1530.02 192.48
    5 6 -10 1842.94 235.222
    -5 -6 10 1681.78 179.695
    5 6 -10 1693.93 253.911
    -5 -6 10 1705.75 194.219
    5 6 -10 1667.19 178.427
    -5 -6 9 6582.08 329.785
    -5 -6 9 6787.74 404.126
    5 6 -9 7274.65 463.232
    -5 -6 9 6759.72 365.4
    5 6 -9 7160.94 503.344
    5 6 -9 6591.01 486.346
    5 6 -9 7330.42 432.143
    5 6 -8 685.384 144.494
    -5 -6 8 858.842 134.649
    5 6 -8 796.676 177.641
    -5 -6 8 743.473 139.013
    -5 -6 8 753.667 148.698
    5 6 -8 730.412 174.164
    5 6 -7 59.679 84.4026
    -5 -6 7 250.337 94.4679
    5 6 -7 110.526 75.6945
    -5 -6 7 185.928 81.8091
    -5 -6 7 221.276 93.2105
    5 6 -7 105.161 96.9284
    5 6 -6 25.0675 76.9602
    -5 -6 6 26.1724 84.3046
    5 6 -6 -31.6839 82.436
    -5 -6 6 3.54055 68.2429
    5 6 -6 -10.7578 62.0899
    -5 -6 6 21.6032 54.7327
    5 6 -5 323.91 106.266
    -5 -6 5 445.185 139.326
    5 6 -5 380.931 129.074
    -5 -6 5 337.26 91.0076
    5 6 -5 295.125 109.499
    -5 -6 5 520.705 126.596
    5 6 -4 48.8265 66.7445
    -5 -6 4 139.92 103.447
    5 6 -4 84.6926 67.8319
    5 6 -4 5.73138 62.3873
    -5 -6 4 14.0711 101.226
    -5 -6 3 20934.2 768.722
    5 6 -3 19812.3 718.321
    5 6 -3 20374.7 778.365
    -5 -6 3 19410.8 799.61
    5 6 -3 19272.4 669.696
    5 6 -3 20650.1 663.472
    -5 -6 2 1291.77 187.072
    5 6 -2 1454.18 179.389
    5 6 -2 1234.64 178.24
    5 6 -2 1032.27 161.567
    5 6 -2 1079.75 151.732
    -5 -6 2 1499.61 243.58
    5 6 -2 1216.18 158.73
    5 6 -1 432.972 95.5081
    5 6 -1 235.638 57.5011
    -5 -6 1 384.224 98.3081
    5 6 -1 371.811 79.6669
    5 6 -1 334.193 85.9618
    5 6 -1 280.543 91.8999
    -5 -6 1 461.535 151.559
    -5 -6 0 8511.89 374.013
    5 6 0 8264.73 367.999
    5 6 0 8475.89 358.202
    5 6 0 7517.67 446.419
    5 6 0 7872.39 331.946
    -5 -6 0 8888.2 505.712
    5 6 1 422.07 70.7696
    5 6 1 419.435 77.7691
    5 6 1 374.692 76.7015
    5 6 1 415.602 102.71
    -5 -6 -1 276.612 91.2538
    5 6 2 3894.01 214.683
    5 6 2 3714.35 290.279
    -5 -6 -2 3978.51 277.43
    5 6 3 49.3912 28.1934
    5 6 3 6.04311 53.2984
    -5 -6 -3 70.933 37.3414
    -5 -7 12 11838.3 386.281
    -5 -7 12 12318 356.749
    -5 -7 11 11432.6 431.298
    -5 -7 11 12048.4 394.073
    5 7 -11 12464.4 550.109
    -5 -7 11 10900.8 440.731
    5 7 -11 11952.7 483.071
    -5 -7 10 1.03383 46.0303
    5 7 -10 22.4929 64.363
    -5 -7 10 9.22729 52.585
    5 7 -10 113.33 51.2749
    -5 -7 10 208.919 70.9247
    5 7 -10 -26.5064 57.0144
    -5 -7 10 14.1605 52.5865
    -5 -7 9 2689.54 202.518
    -5 -7 9 3053.13 242.709
    -5 -7 9 2807.26 218.582
    5 7 -9 2816.57 283.703
    -5 -7 9 2833.55 241.697
    5 7 -9 2898.29 282.065
    5 7 -9 3006.15 222.069
    -5 -7 8 4706.43 283.389
    -5 -7 8 4479.11 288.05
    5 7 -8 4887.03 372.944
    5 7 -8 4477.01 352.792
    5 7 -8 3604.73 266.973
    5 7 -7 629.645 123.383
    -5 -7 7 650.755 122.057
    5 7 -7 702.949 142.562
    -5 -7 7 571.33 117.162
    5 7 -7 517.965 121.749
    -5 -7 6 5697.55 348.916
    -5 -7 6 4863.78 298.822
    5 7 -6 5058.13 371.983
    -5 -7 6 4518.81 301.143
    5 7 -6 4865.02 347.947
    5 7 -6 4610.69 304.397
    -5 -7 5 5332.73 349.847
    -5 -7 5 5267.1 285.336
    5 7 -5 4598.99 298.615
    5 7 -5 4941.48 346.699
    5 7 -5 5257.74 361.316
    -5 -7 5 4167.71 319.165
    5 7 -5 4734.97 330.5
    5 7 -4 478.316 101.412
    -5 -7 4 725.577 156.151
    5 7 -4 600.323 126.171
    5 7 -4 621.511 124.391
    -5 -7 4 663.486 143.164
    5 7 -4 682.901 121.624
    -5 -7 3 20729.1 663.66
    5 7 -3 20333.1 645.828
    5 7 -3 20246.1 627.371
    -5 -7 3 19987.5 759.251
    5 7 -3 19782.1 592.322
    5 7 -3 20191.2 567.283
    -5 -7 2 2762.55 225.146
    5 7 -2 2685.97 221.432
    5 7 -2 2594.9 196.8
    5 7 -2 2520.69 192.953
    -5 -7 2 2730.12 293.115
    -5 -7 1 2980.02 206.834
    5 7 -1 2549.72 177.689
    5 7 -1 2684.81 197.544
    5 7 -1 2152.03 233.912
    5 7 -1 2641.15 182.314
    -5 -7 1 2955.7 278.061
    5 7 0 131.547 36.991
    5 7 0 108.732 30.7215
    5 7 0 200.934 55.2471
    5 7 0 172.382 77.8232
    -5 -7 0 295.966 93.9503
    5 7 1 3476.22 175.928
    5 7 1 3564.09 186.428
    5 7 1 3524.46 277.304
    -5 -7 -1 3754.73 255.414
    5 7 2 581.124 109.287
    -5 -8 10 1426.79 135.013
    5 8 -10 1451.61 172.451
    -5 -8 10 1151.5 145.173
    5 8 -10 1464.53 153.395
    -5 -8 9 2801.25 187.938
    -5 -8 9 2916.36 199.233
    5 8 -9 2793.66 240.198
    -5 -8 9 3199.22 229.446
    5 8 -9 2875.39 233.926
    -5 -8 8 969.052 122.083
    -5 -8 8 965.528 123.839
    5 8 -8 1031.74 146.426
    -5 -8 8 856.352 132.6
    5 8 -8 1098.06 148.059
    5 8 -8 1111.6 112.554
    -5 -8 7 2423.6 197.375
    -5 -8 7 2213.46 181.789
    5 8 -7 2032.14 203.013
    5 8 -7 2327.13 205.147
    5 8 -7 1953.73 188.945
    5 8 -7 2365.26 175.735
    5 8 -6 92.4494 47.4805
    5 8 -6 25.9046 45.0501
    -5 -8 6 24.0919 57.4152
    5 8 -6 48.3851 60.8914
    5 8 -6 47.7053 58.3851
    -5 -8 6 159.395 55.2713
    -5 -8 5 6502.61 342.529
    5 8 -5 6581.83 346.146
    5 8 -5 7204.77 322.16
    -5 -8 5 5696.85 329.666
    5 8 -5 6139.21 318.241
    5 8 -5 6262.43 278.207
    -5 -8 4 6281.95 325.979
    5 8 -4 6226.76 325.298
    5 8 -4 6772.32 286.651
    -5 -8 4 5587.03 343.264
    5 8 -4 6249.44 301.088
    -5 -8 3 5994.5 291.169
    5 8 -3 5843.81 238.549
    5 8 -3 6099.55 290.13
    5 8 -3 5858.96 269.918
    -5 -8 3 5579.49 351.763
    -5 -8 2 1679.96 134.141
    5 8 -2 1481.31 112.416
    5 8 -2 1436.48 139.757
    5 8 -2 1525.94 128.978
    -5 -8 2 1603.06 188.42
    5 8 -1 -12.5224 13.6206
    5 8 -1 -7.40193 31.1184
    -5 -8 1 24.857 55.637
    -5 -8 0 12.573 36.3483
    5 9 -8 430.567 71.2148
    -5 -9 8 503.426 79.3324
    5 9 -8 513.068 83.6004
    -5 -9 8 315.524 67.4524
    -5 -9 7 6360.27 276.297
    5 9 -7 6384.82 285.101
    5 9 -7 6311.55 263.885
    -5 -9 6 2697.56 187.874
    5 9 -6 2879.31 186.036
    5 9 -6 2837.57 173.303
    -5 -9 5 2961.08 193.837
    5 9 -5 3190.77 189.001
    5 9 -5 3119.73 175.996
    -5 -9 4 629.567 84.0074
    5 9 -4 806.326 88.772
    5 9 -4 779.356 84.1764
    -5 -9 4 545.042 96.8171
    6 -12 1 214.627 45.9595
    -6 12 -1 115.617 39.0928
    -6 12 -2 276.325 60.6215
    -6 11 3 5868.46 262.658
    6 -11 -3 6409.7 389.348
    -6 11 3 5929.04 231.667
    -6 11 2 2269.31 185.888
    6 -11 -2 2566.58 261.47
    6 -11 -2 2080.55 191.002
    -6 11 2 2034.39 153.032
    -6 11 1 7892.98 358.546
    6 -11 -1 8325.53 510.467
    6 -11 -1 8243.21 360.14
    -6 11 1 8418.4 339.202
    -6 11 0 650.383 117.389
    6 -11 0 569.774 124.434
    -6 11 0 595.944 104.329
    6 -11 1 2163.94 211.574
    -6 11 -1 2533.06 226.88
    6 -11 1 2838.19 249.095
    -6 11 -1 2528.86 217.74
    -6 11 -2 21.133 50.295
    6 -11 2 -34.1903 54.1748
    6 -11 2 -21.4033 49.2165
    -6 11 -2 -18.502 71.0371
    -6 11 -3 41.3035 52.7726
    6 -11 3 158.11 86.0492
    6 -11 3 22.966 47.6539
    -6 11 -3 44.6299 75.7704
    6 -11 4 744.111 114.477
    6 -11 4 1040.13 121.257
    -6 11 -4 889.23 158.899
    6 -11 5 1528.38 133.793
    -6 11 -5 1629.3 215.479
    6 -10 -5 3.08979 45.8035
    6 -10 -5 90.0325 65.3671
    -6 10 5 -6.06242 35.4902
    6 -10 -5 -1.18843 61.3877
    -6 10 5 35.7215 35.4202
    6 -10 -4 547.112 121.395
    6 -10 -4 494.642 129.304
    -6 10 4 524.474 91.7895
    6 -10 -4 517.977 152.963
    -6 10 4 481.915 83.5409
    6 -10 -3 3023.45 284.383
    -6 10 3 3148.94 236.626
    6 -10 -3 3365.52 376.307
    6 -10 -3 3061.24 298.279
    -6 10 3 2887.79 205.86
    6 -10 -2 1941.77 222.093
    -6 10 2 2092.34 209.579
    6 -10 -2 2164.04 315.661
    6 -10 -2 2154.34 234.345
    -6 10 2 2172.65 199.263
    6 -10 -1 14.6302 53.3218
    6 -10 -1 -9.388 59.9308
    -6 10 1 -49.5997 94.1817
    6 -10 -1 -4.94441 96.9654
    -6 10 1 56.474 79.4383
    6 -10 0 5893.58 380.329
    -6 10 0 6274.57 380.792
    6 -10 0 8387.56 515.002
    6 -10 0 7399.19 385.944
    -6 10 0 7755.89 434.39
    6 -10 1 572.169 117.328
    6 -10 1 859.274 161.644
    -6 10 -1 614.202 139.859
    6 -10 2 3588.5 318.485
    -6 10 -2 3237.63 267.048
    6 -10 2 4295.77 334.519
    -6 10 -2 3902.22 331.743
    -6 10 -3 827.516 121.355
    6 -10 3 707.412 161.505
    6 -10 3 626.739 125.867
    -6 10 -3 743.891 173.777
    6 -10 4 6129.12 381.967
    -6 10 -4 6678.67 484.511
    6 -10 5 130.654 57.8609
    6 -10 5 185.996 59.0562
    -6 10 -5 82.9776 95.6762
    6 -10 6 8625.48 343.022
    -6 10 -6 9637.28 481.016
    6 -10 7 2094.99 147.559
    -6 9 7 1235.02 99.7147
    6 -9 -7 1283.56 138.114
    6 -9 -7 1466.15 174.063
    6 -9 -6 364.844 95.3559
    6 -9 -6 523.456 136.809
    -6 9 6 457.66 83.1147
    -6 9 6 351.597 65.3952
    -6 9 6 346.591 68.579
    -6 9 5 1444.17 156.708
    -6 9 5 1350.08 130.468
    6 -9 -5 1709.09 271.864
    6 -9 -5 1473.77 203.415
    -6 9 5 1446.53 145.061
    6 -9 -4 1495.41 230.494
    6 -9 -4 1257.72 218.368
    -6 9 4 1427.88 172.886
    -6 9 4 1603.31 168.021
    6 -9 -4 1284.86 199.778
    6 -9 -3 11354.9 628.699
    -6 9 3 12354.1 525.641
    6 -9 -3 12582.4 704.869
    6 -9 -3 11609.1 632.506
    6 -9 -3 12273.6 591.976
    -6 9 3 12470.2 491.215
    -6 9 2 3300.12 288.01
    6 -9 -2 3500.04 348.432
    6 -9 -2 2922.18 401.511
    6 -9 -2 3168.38 314.829
    6 -9 -2 3236.93 297.793
    -6 9 2 3498.41 289.265
    6 -9 -1 25553.1 889.807
    -6 9 1 24781 791.724
    6 -9 -1 27788.7 1038.22
    6 -9 -1 25273.7 844.251
    6 -9 -1 26944.2 853.371
    -6 9 1 26933.9 843.247
    6 -9 0 4893.83 370.069
    6 -9 0 4515.84 366.875
    -6 9 0 4358.34 350.761
    6 -9 0 5012.38 441.186
    6 -9 0 4596.25 345.693
    6 -9 0 5191.71 349.088
    -6 9 0 4830.66 383.265
    6 -9 1 2782.9 291.845
    -6 9 -1 3042.99 305.562
    6 -9 1 2742.35 304.732
    6 -9 1 2818.53 245.913
    6 -9 1 2842.63 244.583
    -6 9 -1 2829.74 314.127
    6 -9 2 1626.24 234.785
    -6 9 -2 1655.77 196.501
    6 -9 2 1689.49 230.315
    6 -9 2 1915.75 184.749
    -6 9 -2 1634.18 243.628
    6 -9 3 2409.35 293.491
    6 -9 3 2535 265.751
    6 -9 3 2203.3 177.553
    -6 9 -3 2316.01 299.838
    6 -9 4 68.0773 57.2546
    6 -9 4 127.585 86.2043
    6 -9 4 100.114 39.7352
    -6 9 -4 57.8362 105.877
    6 -9 5 1898.9 188.998
    -6 9 -5 1827.76 272.693
    6 -9 6 2286.84 200.962
    -6 9 -6 2342.73 270.588
    6 -9 7 816.73 111.465
    -6 9 -7 780.806 124.672
    6 -9 8 5664.93 242.997
    6 -8 -8 6748.19 399.656
    -6 8 8 6711 251.676
    6 -8 -8 7018.75 308.723
    6 -8 -7 2617.1 302.44
    -6 8 7 2235.65 169.637
    -6 8 7 2208.08 168.651
    6 -8 -7 2615.93 236.476
    -6 8 7 2248.93 170.82
    6 -8 -6 2889.78 373.593
    -6 8 6 2360.45 200.165
    -6 8 6 2302.46 181.302
    6 -8 -6 2804.05 279.387
    -6 8 6 2434.94 199.772
    6 -8 -5 1738.6 285.464
    -6 8 5 1631.04 186.505
    -6 8 5 1658.24 162.906
    6 -8 -5 2054.79 274.684
    -6 8 5 1650.11 176.78
    6 -8 -4 352.035 131.743
    6 -8 -4 401.1 159.007
    -6 8 4 438.707 128.645
    -6 8 4 412.956 114.932
    -6 8 3 4001.76 326.634
    6 -8 -3 4137.52 413.949
    6 -8 -3 4126.18 396.008
    -6 8 3 4117.36 319.386
    6 -8 -2 1873.57 274.719
    -6 8 2 1868.62 235.23
    6 -8 -2 1929.12 298.481
    6 -8 -2 1873.19 256.463
    6 -8 -2 1890.62 273.719
    -6 8 2 1634.57 222.027
    6 -8 -1 2771.99 325.742
    6 -8 -1 3064.03 312.051
    -6 8 1 3222.21 306.06
    6 -8 -1 3224.36 363.322
    6 -8 -1 2745.25 302.822
    6 -8 -1 2846.35 307.975
    -6 8 1 2804.14 297.785
    6 -8 0 40242.1 1122.59
    -6 8 0 41509.9 1115.79
    6 -8 0 43875.1 1179.17
    6 -8 0 42904.2 1190.92
    6 -8 0 44662.6 1396.61
    6 -8 0 42354.9 1090.59
    -6 8 0 45228.4 1222.01
    6 -8 1 215.789 80.6329
    6 -8 1 182.283 74.0949
    -6 8 -1 254.955 110.126
    6 -8 1 310.409 113.104
    6 -8 1 235.403 119.292
    6 -8 1 133.408 80.0826
    -6 8 -1 65.8549 90.5093
    6 -8 2 4039.45 388.949
    -6 8 -2 5389.63 350.909
    6 -8 2 5778.55 428.644
    6 -8 2 5156.94 344.051
    -6 8 -2 5163.92 444.079
    6 -8 2 5109.37 344.811
    6 -8 3 1528.51 236.964
    6 -8 3 2043.81 241.406
    6 -8 3 2053.49 204.939
    -6 8 -3 1803.52 275.835
    6 -8 4 3884.69 328.076
    6 -8 4 5279.57 352.197
    6 -8 4 4721.83 274.23
    -6 8 -4 4417.79 434.041
    6 -8 5 10316.3 472.403
    6 -8 5 10012.4 377.163
    -6 8 -5 8900.15 610.096
    6 -8 6 2735.63 231.822
    6 -8 6 2387.36 178.104
    6 -8 7 8119.66 365.098
    6 -8 7 7584.63 281.108
    6 -8 8 1300.87 132.782
    6 -7 -9 434.312 109.781
    6 -7 -9 423.198 85.2936
    -6 7 9 319.329 62.759
    6 -7 -8 1518.08 225.031
    6 -7 -8 1824.36 207.915
    -6 7 8 1372.77 133.833
    -6 7 8 1377.13 144.924
    6 -7 -8 1503 171.364
    -6 7 8 1489.71 142.559
    6 -7 -7 2711.6 355.656
    6 -7 -7 2956.3 295.047
    -6 7 7 2269.2 195.598
    -6 7 7 2315.09 191.28
    6 -7 -7 2714.99 267.908
    -6 7 7 2352.07 204.853
    6 -7 -6 402.261 122.48
    6 -7 -6 74.9441 154.915
    6 -7 -6 139.271 86.1632
    -6 7 6 183.19 92.9402
    -6 7 6 174.105 66.4708
    -6 7 6 87.5177 75.3248
    6 -7 -5 9411.07 682.6
    -6 7 5 9746.29 489.785
    6 -7 -5 10320.6 657.468
    -6 7 5 9676.49 445.772
    6 -7 -4 -101.353 121.788
    -6 7 4 173.396 91.5685
    6 -7 -4 30.3191 148.382
    -6 7 4 143.034 79.428
    6 -7 -3 3469.2 399.622
    -6 7 3 3381.71 304.679
    -6 7 3 3409.11 306.766
    6 -7 -3 3357.24 365.214
    -6 7 3 3671.03 315.21
    6 -7 -2 5366.2 484.42
    -6 7 2 5170.65 386.941
    -6 7 2 5746.84 410.777
    6 -7 -2 5976.88 505.751
    6 -7 -2 5589.74 450.541
    6 -7 -1 26428.3 1019.43
    -6 7 1 25082.6 854.512
    6 -7 -1 27896 1124.05
    6 -7 -1 26416.5 916.621
    6 -7 -1 25613.9 1002.82
    -6 7 1 26395 913.354
    6 -7 0 2080.45 276.659
    -6 7 0 2017.77 256.751
    6 -7 0 2334 292.348
    6 -7 0 2272.08 261.504
    6 -7 0 2375.2 299.293
    -6 7 0 2368.03 298.22
    6 -7 0 2065.56 276.773
    6 -7 1 3491.04 339.131
    6 -7 1 3467.52 354.834
    -6 7 -1 3874.8 314.401
    6 -7 1 4070.34 383.566
    6 -7 1 3387.28 298.685
    6 -7 1 3608.5 346.8
    -6 7 -1 3208.57 347.761
    6 -7 2 10545.4 631.744
    6 -7 2 11769.5 606.939
    6 -7 2 10646.8 474.354
    6 -7 2 11375.7 575.422
    -6 7 -2 10819.8 643.118
    6 -7 2 11236.6 548.106
    6 -7 3 506.662 107.084
    6 -7 3 337.931 134.919
    6 -7 3 688.905 153.491
    6 -7 3 648.243 131.71
    -6 7 -3 681.733 178.185
    6 -7 4 7028.31 329.666
    6 -7 4 7563.16 432.356
    6 -7 4 7194.32 369.358
    -6 7 -4 6771.19 531.836
    6 -7 5 117.99 82.0035
    6 -7 5 145.639 58.4119
    -6 7 -5 109.905 124.991
    6 -7 6 6236.42 364.808
    6 -7 6 5980.87 309.877
    6 -7 7 1187.95 147.308
    6 -7 7 1061.97 121.026
    6 -7 8 4457.55 258.768
    6 -7 8 4378.79 221.418
    6 -6 -10 5233.3 316.669
    6 -6 -10 4942.32 291.306
    -6 6 10 4796.94 233.324
    6 -6 -9 616.653 102.163
    6 -6 -9 445.026 132.045
    -6 6 9 463.91 87.6835
    6 -6 -9 442.181 119.6
    -6 6 9 419.683 72.2264
    6 -6 -8 647.61 126.734
    6 -6 -8 690.385 192.938
    6 -6 -8 651.843 155.743
    -6 6 8 636.284 109.461
    -6 6 8 565.557 103.195
    -6 6 8 664.786 106.892
    6 -6 -7 3583.25 438.277
    6 -6 -7 3625.58 361.826
    -6 6 7 3228.73 250.165
    -6 6 7 3163.44 237.474
    6 -6 -7 3678.01 335.046
    -6 6 7 3631.74 271.792
    6 -6 -6 152.447 107.083
    6 -6 -6 107.508 123.747
    6 -6 -6 8.98982 85.6517
    -6 6 6 233.01 96.6054
    -6 6 6 87.8698 75.7673
    6 -6 -5 427.786 185.661
    6 -6 -5 311.137 152.228
    6 -6 -5 291.744 101.163
    -6 6 5 397.081 126.878
    -6 6 5 228.4 83.1055
    6 -6 -4 -45.6509 126.229
    6 -6 -4 101.714 108.791
    -6 6 4 34.4193 77.002
    -6 6 4 265.816 107.642
    -6 6 4 188.44 106.303
    6 -6 -3 273.789 139.342
    6 -6 -3 155.407 118.381
    -6 6 3 209.236 92.8697
    -6 6 3 277.148 107.768
    6 -6 -2 59.3754 111.628
    6 -6 -2 -14.4599 128.497
    -6 6 2 205.427 118.79
    6 -6 -2 199.781 95.2529
    -6 6 2 160.845 89.057
    6 -6 -1 36873.6 1215.33
    -6 6 1 33640.9 997.767
    6 -6 -1 38379.5 1203.27
    6 -6 -1 34556.4 1041.33
    6 -6 -1 36784.1 1234.68
    -6 6 1 36029.7 1047.74
    6 -6 0 11180.1 633.938
    6 -6 0 10478.6 574.853
    -6 6 0 13389 605.644
    6 -6 0 12154.8 660.847
    6 -6 0 11645 572.242
    6 -6 0 11033.5 645.134
    -6 6 0 11151 598.869
    6 -6 1 564.828 125.515
    6 -6 1 471.813 132.879
    6 -6 1 789.638 177.015
    6 -6 1 623.983 144.262
    6 -6 1 701.374 161.212
    -6 6 -1 676.961 157.799
    6 -6 2 2601.81 293.883
    6 -6 2 3804.01 334.209
    6 -6 2 3419.03 274.791
    6 -6 2 3687.75 344.786
    -6 6 -2 3204.37 339.506
    6 -6 2 3403.78 312.924
    6 -6 3 6222.05 403.62
    6 -6 3 6564.3 411.809
    -6 6 -3 6054.35 494.551
    6 -6 3 5906.5 371.728
    6 -6 4 468.532 93.1887
    6 -6 4 374.55 87.9721
    6 -6 4 630.433 135.244
    6 -6 4 494.418 113.507
    -6 6 -4 563.799 145.932
    6 -6 5 26976.4 779.426
    6 -6 5 25899.2 687.441
    6 -6 6 409.196 102.111
    6 -6 6 345.233 85.0156
    6 -6 7 13174.9 494.199
    6 -6 7 12855.8 433.217
    6 -6 8 201.982 75.1758
    6 -6 8 191.237 59.3292
    6 -6 9 3581.77 226.315
    6 -5 -11 206.258 61.2929
    -6 5 11 273.516 65.8424
    6 -5 -10 5499.86 362.618
    6 -5 -10 5808.81 366.315
    -6 5 10 5094.18 230.665
    -6 5 10 5493.94 276.549
    6 -5 -9 475.813 100.703
    6 -5 -9 576.601 145.83
    6 -5 -9 812.666 165.605
    -6 5 9 477.169 88.9589
    -6 5 9 646.494 112.628
    6 -5 -8 3121.47 385.141
    -6 5 8 2415.08 217.448
    6 -5 -8 2612.94 315.563
    -6 5 8 2666.92 223.092
    6 -5 -8 2539.43 257.158
    6 -5 -7 683.1 155.844
    6 -5 -7 799.862 251.992
    6 -5 -7 760.891 191.157
    -6 5 7 626.91 125.592
    -6 5 7 692.544 131.423
    6 -5 -6 3486.79 442.046
    6 -5 -6 2976.64 337.946
    -6 5 6 2966.22 272.943
    6 -5 -6 3136.89 342.577
    -6 5 6 3372.4 267.966
    6 -5 -5 69.1125 120.757
    6 -5 -5 189.124 103.722
    -6 5 5 99.4736 66.0499
    -6 5 5 -12.6575 64.3258
    -6 5 5 19.216 52.0767
    6 -5 -4 1449.42 251.955
    6 -5 -4 1389.75 264.537
    -6 5 4 1450.8 203.568
    -6 5 4 1269.87 199.51
    -6 5 4 1347.4 181.604
    6 -5 -3 205.496 109.517
    6 -5 -3 241.739 140.907
    6 -5 -3 1204.23 458.255
    -6 5 3 173.034 84.9569
    6 -5 -3 -1142.68 458.02
    -6 5 3 -188.951 211.837
    6 -5 -3 640.417 394.576
    6 -5 -3 81.324 80.3974
    -6 5 3 21.372 65.741
    6 -5 -2 10800.4 668.492
    -6 5 2 9941.49 529.894
    6 -5 -2 11149.2 1341.82
    -6 5 2 10489.6 1356.49
    -6 5 2 9646.64 953.81
    6 -5 -2 10294.8 612.914
    6 -5 -2 9841.73 572.852
    -6 5 2 10056.5 517.179
    6 -5 -1 245.816 115.283
    6 -5 -1 275.446 119.531
    -6 5 1 255.483 108.248
    6 -5 -1 423.048 365.337
    -6 5 1 353.728 258.601
    -6 5 1 536.42 277.634
    6 -5 -1 198.358 90.0413
    6 -5 -1 310.151 161.432
    -6 5 1 302.119 112.621
    -6 5 0 9053.64 461.627
    6 -5 0 8431.69 1065.84
    -6 5 0 7255.68 1188.51
    -6 5 0 8316.87 982.197
    6 -5 0 9093.29 531.916
    6 -5 0 8202.81 537.165
    6 -5 0 8197.95 474.639
    6 -5 0 8172.05 573.688
    -6 5 0 8262.22 494.557
    6 -5 1 17567.9 752.372
    -6 5 -1 16681.7 1852.25
    -6 5 -1 19688.2 1542.92
    6 -5 1 19543.3 745.357
    6 -5 1 17420.7 656.028
    6 -5 1 19524.4 818.713
    -6 5 -1 18149.7 755.328
    6 -5 2 1020.62 173.872
    6 -5 2 1244.98 181.233
    6 -5 2 1128.54 160.384
    6 -5 2 1186.07 193.676
    6 -5 3 5513.88 332.874
    6 -5 3 5339.92 357
    6 -5 3 5570.39 383.044
    6 -5 3 5254.76 352.962
    6 -5 4 12139.9 444.344
    6 -5 4 11687.4 522.898
    6 -5 4 11858.2 501.519
    6 -5 4 11396.4 467.382
    6 -5 5 3675.27 225.162
    6 -5 5 3999.11 311.687
    6 -5 5 3936.05 268.354
    6 -5 6 15804.5 576.966
    6 -5 6 17084.8 567.411
    6 -5 7 1959.35 200.045
    6 -5 7 2026.42 179.861
    6 -5 8 4876.17 296.032
    6 -5 8 4553.84 250.062
    6 -5 9 2585.5 198.946
    6 -5 9 2504.51 172.847
    6 -4 -11 1497.34 181.161
    6 -4 -11 1353.25 166.313
    -6 4 11 1462.01 119.92
    -6 4 11 1364.22 144.756
    6 -4 -10 114.246 70.7249
    6 -4 -10 72.6983 89.9006
    -6 4 10 57.1772 41.0991
    -6 4 10 72.8965 47.5811
    6 -4 -9 2732.8 315.322
    6 -4 -9 3052.61 323.446
    -6 4 9 2633.55 210.854
    6 -4 -9 2717.59 232.686
    -6 4 9 2730.14 219.184
    6 -4 -8 178.652 74.2664
    6 -4 -8 121.169 85.1262
    6 -4 -8 347.818 139.146
    -6 4 8 248.647 86.7641
    -6 4 8 216.289 81.8041
    6 -4 -7 8132.67 680.36
    6 -4 -7 7559.47 577.115
    -6 4 7 7605.3 407.128
    6 -4 -7 7279.38 481.523
    -6 4 7 7334.27 395.428
    6 -4 -6 3950.43 445.006
    6 -4 -6 3920.1 391.037
    -6 4 6 3844.77 299.746
    -6 4 6 4283.39 297.867
    6 -4 -6 4279.49 405.274
    -6 4 6 4157.22 294.754
    6 -4 -5 302.505 136.198
    6 -4 -5 321.341 146.671
    6 -4 -5 375.404 130.3
    -6 4 5 365.964 120.343
    -6 4 5 313.46 99.1696
    -6 4 5 305.37 85.482
    6 -4 -4 57062.1 1586.42
    6 -4 -4 55632.8 1285.61
    -6 4 4 53239.1 1151.04
    -6 4 4 54073.1 1257.92
    6 -4 -4 54102.7 2942.69
    6 -4 -4 54728.2 1392.58
    -6 4 4 56228.4 1101.38
    6 -4 -3 7802.06 565.88
    -6 4 3 7540.1 439.869
    -6 4 3 7225.64 488.514
    6 -4 -3 9211.25 1293.61
    -6 4 3 8484.37 1184.47
    6 -4 -3 9136.7 1146.27
    -6 4 3 8117.35 841.032
    6 -4 -3 7900.53 510.547
    -6 4 3 7768.54 417.011
    6 -4 -2 3327.17 362.65
    -6 4 2 3673.07 318.759
    6 -4 -2 2122.42 555.819
    -6 4 2 2967.31 737.357
    -6 4 2 2348.51 469.826
    6 -4 -2 3510.93 325.371
    6 -4 -2 3269.14 322.152
    -6 4 2 3221.36 276.165
    6 -4 -1 5901.14 475.925
    -6 4 1 6609.06 394.166
    6 -4 -1 7203.39 1046.03
    -6 4 1 6331.81 1082.5
    -6 4 1 5246.42 727.084
    6 -4 -1 6017.75 411.031
    6 -4 -1 6048.48 412.011
    6 -4 -1 6287.18 523.445
    -6 4 1 5677.98 374.145
    6 -4 0 6017.5 453.396
    6 -4 0 5674.78 872.678
    -6 4 0 4451.71 910.963
    -6 4 0 6775.56 909.456
    6 -4 0 5720.16 390.26
    6 -4 0 5288.81 370.779
    6 -4 0 5396.44 446.662
    6 -4 1 28714.1 1834.85
    -6 4 -1 28801.6 2460.92
    -6 4 -1 28887 1839.79
    6 -4 1 28976.7 844.429
    6 -4 1 27218.9 798.256
    6 -4 1 29015.8 1012.8
    6 -4 1 27687.6 925.394
    6 -4 2 4157.33 348.037
    6 -4 2 4064.02 299.4
    6 -4 2 3760.37 297.027
    6 -4 2 3898.72 330.353
    6 -4 3 3044.25 238.381
    6 -4 3 2999.88 266.709
    6 -4 3 3318.3 289.486
    6 -4 3 2954.08 263.585
    6 -4 4 8455.5 375.554
    6 -4 4 8809.57 450.301
    6 -4 4 8952.06 433.434
    6 -4 4 7891.23 393.616
    6 -4 5 14132.7 462.031
    6 -4 5 13299.3 541.269
    6 -4 5 13651.1 506.719
    6 -4 6 327.615 94.7232
    6 -4 6 264.651 84.3308
    6 -4 7 5947.29 345.319
[truncated: 84,506 more chars]
