# Supplementary material for: 6-[4-(tert-Butyl­dimethyl­sil­yloxy)phen­yl]-1-oxa­spiro­[2.5]hepta­ne
Source: IUCrdata. 2024 Jun 21;9(Pt 6):x240590. doi: 10.1107/S241431462400590X (PMC11223687; doi:10.1107/S241431462400590X)
Supplement: Supplementary file 2 [file x-09-x240590-Isup2.hkl]

#
# h,k,l, Fc-squared, Fo-squared, sigma(Fo-squared), status flag
#
data_I
_shelx_title ' '
_shelx_refln_list_code          4
_shelx_F_calc_maximum      109.10
_exptl_crystal_F_000       348.00
_reflns_d_resolution_high  0.8173

loop_
 _space_group_symop_operation_xyz
 'x, y, z'
 '-x, -y, -z'

_cell_length_a     7.3673
_cell_length_b    11.2285
_cell_length_c    12.5778
_cell_angle_alpha 104.974
_cell_angle_beta  101.964
_cell_angle_gamma 103.460

_shelx_F_squared_multiplier     1.000

loop_
 _refln_index_h
 _refln_index_k
 _refln_index_l
 _refln_F_squared_calc
 _refln_F_squared_meas
 _refln_F_squared_sigma
 _refln_observed_status
   1   0   0       1425.91       1352.03        67.74 o
   2   0   0        377.41        374.75        11.70 o
   3   0   0         39.96         35.28         2.67 o
   4   0   0        460.95        458.17        13.53 o
   5   0   0       1319.21       1264.61        16.09 o
   6   0   0         64.75         66.27         2.22 o
   7   0   0          0.95          1.37         0.50 o
   8   0   0          0.11         -0.30         0.61 o
  -8   1   0         96.10        106.39         3.07 o
  -7   1   0         14.09         17.04         1.10 o
  -6   1   0        300.72        312.51         4.83 o
  -5   1   0        140.45        133.68         3.20 o
  -4   1   0        396.34        435.53        10.03 o
  -3   1   0        637.43        632.77        12.46 o
  -2   1   0       1186.00       1192.86        21.02 o
  -1   1   0       1193.89       1140.22        18.05 o
   0   1   0          0.82          2.20         0.24 o
   1   1   0        383.76        377.38        10.20 o
   2   1   0         88.77         89.72         6.25 o
   3   1   0        191.05        201.11         9.17 o
   4   1   0         24.02         30.68         3.58 o
   5   1   0         91.75         86.27         2.51 o
   6   1   0        115.69        118.00         2.90 o
   7   1   0        149.08        157.35         4.25 o
   8   1   0         31.06         31.40         1.59 o
  -8   2   0         93.02        101.00         2.35 o
  -7   2   0         51.84         60.15         2.49 o
  -6   2   0          6.10          3.63         1.31 o
  -5   2   0         10.19         16.63         1.79 o
  -4   2   0         33.14         41.49         2.81 o
  -3   2   0       1522.45       1473.40        23.79 o
  -2   2   0       2164.58       2117.01        39.11 o
  -1   2   0        743.01        823.98         9.29 o
   0   2   0      11902.37      14691.59       171.48 o
   1   2   0         13.32         14.54         1.16 o
   2   2   0        153.52        170.69         7.24 o
   3   2   0         21.76         18.56         2.77 o
   4   2   0        193.99        194.49         4.48 o
   5   2   0       1210.36       1247.13        16.93 o
   6   2   0         14.14         13.84         1.21 o
   7   2   0         11.58         10.70         1.09 o
  -8   3   0         76.19         81.68         2.40 o
  -7   3   0          5.23          7.59         1.14 o
  -6   3   0         60.65         45.27         3.36 o
  -5   3   0        312.83        313.82         6.97 o
  -4   3   0        464.57        483.11        11.11 o
  -3   3   0        434.93        444.78        11.08 o
  -2   3   0        176.24        173.72         7.39 o
  -1   3   0       3141.34       4480.63       166.00 o
   0   3   0         64.89         95.96         3.75 o
   1   3   0       1585.49       1816.20        66.16 o
   2   3   0         83.78         70.74         4.73 o
   3   3   0         66.68         72.95         5.99 o
   4   3   0         15.49         13.35         0.89 o
   5   3   0         26.60         25.81         1.55 o
   6   3   0          3.39          3.42         0.68 o
   7   3   0          6.74          6.32         0.69 o
  -8   4   0         36.58         37.74         1.73 o
  -7   4   0        105.45        103.06         3.59 o
  -6   4   0         81.92         94.88         3.38 o
  -5   4   0        185.53        216.11         4.71 o
  -4   4   0          7.24         14.41         2.36 o
  -3   4   0        421.70        408.17         8.77 o
  -2   4   0        297.75        308.69        10.90 o
  -1   4   0       2290.70       3241.95       112.88 o
   0   4   0        477.10        687.32        21.02 o
   1   4   0        401.49        433.88         7.47 o
   2   4   0        131.39        162.67         7.23 o
   3   4   0        663.70        646.46         9.17 o
   4   4   0        681.40        635.71         6.96 o
   5   4   0        135.72        138.96         2.88 o
   6   4   0         11.11         13.15         1.17 o
   7   4   0         15.36         12.59         1.43 o
  -8   5   0         49.30         50.42         2.01 o
  -7   5   0         12.00         12.01         1.23 o
  -6   5   0        128.29        143.35         3.32 o
  -5   5   0         43.42         34.16         1.57 o
  -4   5   0         38.25         34.19         1.55 o
  -3   5   0          3.91          1.77         1.03 o
  -2   5   0        203.70        231.95         9.03 o
  -1   5   0         13.19         40.66         3.96 o
   0   5   0        113.81        107.34         5.69 o
   1   5   0         93.27        107.19         4.82 o
   2   5   0          0.02         -0.28         0.84 o
   3   5   0         45.28         48.16         1.56 o
   4   5   0          6.54          5.57         0.68 o
   5   5   0          0.22          0.83         0.29 o
   6   5   0         85.69         91.89         3.31 o
  -8   6   0         16.60         15.99         1.14 o
  -7   6   0          9.53          7.77         0.91 o
  -6   6   0        192.93        196.27         4.90 o
  -5   6   0        184.35        170.68         3.48 o
  -4   6   0        697.79        639.09         9.63 o
  -3   6   0        813.23        743.36        18.56 o
  -2   6   0         18.41          7.62         2.39 o
  -1   6   0         94.19        138.42         8.58 o
   0   6   0         40.82         34.95         3.92 o
   1   6   0        660.73        716.09        17.12 o
   2   6   0        151.61        154.94         2.56 o
   3   6   0        210.53        210.41         3.42 o
   4   6   0         32.78         26.67         1.21 o
   5   6   0        146.92        139.22         2.84 o
   6   6   0          9.35          9.82         1.13 o
  -8   7   0         56.87         56.82         2.33 o
  -7   7   0        168.42        180.45         3.49 o
  -6   7   0         44.26         37.36         1.78 o
  -5   7   0         96.45         93.22         2.61 o
  -4   7   0          4.18          4.20         1.09 o
  -3   7   0         30.44         24.93         1.26 o
  -2   7   0        227.19        242.06         5.84 o
  -1   7   0         10.67         10.39         1.59 o
   0   7   0        587.00        606.61        14.64 o
   1   7   0         76.11         69.95         1.89 o
   2   7   0          2.78          2.17         0.54 o
   3   7   0          0.68          1.79         0.42 o
   4   7   0         34.35         36.83         1.45 o
   5   7   0          2.48          2.66         0.46 o
  -8   8   0          5.82          7.33         0.67 o
  -7   8   0          4.50          4.12         0.52 o
  -6   8   0        751.60        723.41         9.55 o
  -5   8   0        622.03        596.31         6.99 o
  -4   8   0        334.89        310.74         4.53 o
  -3   8   0          1.04          1.39         0.46 o
  -2   8   0        415.32        447.30        12.18 o
  -1   8   0        338.22        391.11        22.77 o
   0   8   0         25.89         25.32         1.28 o
   1   8   0         21.22         20.36         1.24 o
   2   8   0         63.97         65.59         2.81 o
   3   8   0          4.47          4.70         0.70 o
   4   8   0          2.06          0.54         0.40 o
   5   8   0          0.09          0.21         0.61 o
  -7   9   0        114.27        115.81         2.71 o
  -6   9   0         80.87         80.57         2.35 o
  -5   9   0         20.69         17.43         1.14 o
  -4   9   0         43.68         36.38         1.81 o
  -3   9   0        224.97        225.00         5.17 o
  -2   9   0        355.15        384.00         6.12 o
  -1   9   0         27.26         26.79         1.87 o
   0   9   0        477.21        515.68        16.27 o
   1   9   0        258.23        263.16         4.72 o
   2   9   0         11.86          9.65         1.05 o
   3   9   0         42.27         37.12         1.56 o
   4   9   0          0.82          1.34         0.60 o
  -7  10   0         18.87         16.94         1.09 o
  -6  10   0        122.22        119.65         7.23 o
  -5  10   0         87.37         87.01         2.43 o
  -4  10   0         73.49         66.65         2.35 o
  -3  10   0         21.11         21.11         1.22 o
  -2  10   0         22.50         21.05         1.25 o
  -1  10   0         95.16        104.70         7.24 o
   0  10   0        353.36        369.97         9.00 o
   1  10   0         13.69         15.01         1.05 o
   2  10   0         35.55         31.67         1.34 o
   3  10   0         22.16         21.69         1.75 o
  -6  11   0         11.37         10.25         1.12 o
  -5  11   0        104.65         91.75         2.52 o
  -4  11   0        386.84        353.48         7.64 o
  -3  11   0        200.43        203.41         5.56 o
  -2  11   0         14.12         17.55         1.20 o
  -1  11   0         20.89         19.67         1.33 o
   0  11   0          6.03          5.75         0.68 o
   1  11   0        148.43        152.42         3.95 o
   2  11   0          0.43         -0.39         0.39 o
  -5  12   0         43.94         42.85         1.76 o
  -4  12   0         76.17         59.32         2.16 o
  -3  12   0         15.29         16.71         1.22 o
  -2  12   0        226.81        239.52         4.26 o
  -1  12   0         46.29         48.89         3.22 o
   0  12   0        111.63        106.17         3.28 o
   1  12   0          6.60          6.14         0.88 o
  -4  13   0        124.71        105.16         4.19 o
  -3  13   0         23.91         19.94         2.03 o
  -2  13   0         32.47         35.64         2.56 o
   1 -13   1         54.12         54.30         2.25 o
   2 -13   1         58.81         54.93         1.89 o
   3 -13   1         53.71         57.09         3.33 o
   4 -13   1        207.21        174.29         4.15 o
  -1 -12   1         64.98         63.94         2.44 o
   0 -12   1         23.39         24.09         1.23 o
   1 -12   1          0.95          1.60         0.58 o
   2 -12   1         13.88         14.89         1.40 o
   3 -12   1         73.20         69.33         3.23 o
   4 -12   1         13.26         15.00         0.96 o
   5 -12   1         48.49         43.39         1.69 o
   6 -12   1          2.13          2.90         0.84 o
  -2 -11   1         85.36         85.88         2.78 o
  -1 -11   1          7.90          7.50         0.70 o
   0 -11   1         76.59         81.66         2.49 o
   1 -11   1         46.63         47.50         2.55 o
   2 -11   1        329.47        353.71        12.49 o
   3 -11   1         31.27         30.28         1.40 o
   4 -11   1         66.50         57.85         2.33 o
   5 -11   1          4.62          3.51         0.56 o
   6 -11   1         43.99         42.40         1.90 o
  -3 -10   1         26.00         23.50         1.20 o
  -2 -10   1          7.50          5.92         0.70 o
  -1 -10   1         80.07         81.05         2.94 o
   0 -10   1        113.39        124.35         3.91 o
   1 -10   1         25.33         22.35         1.42 o
   2 -10   1         27.06         34.41         2.35 o
   3 -10   1          9.49         10.44         0.96 o
   4 -10   1         18.52         18.02         1.25 o
   5 -10   1         44.47         44.01         1.79 o
   6 -10   1         10.59         11.37         1.38 o
   7 -10   1          8.04          6.71         1.07 o
  -4  -9   1         22.79         22.67         1.33 o
  -3  -9   1          0.74          0.30         0.39 o
  -2  -9   1          5.23          4.15         0.59 o
  -1  -9   1        297.66        315.41         7.30 o
   0  -9   1        746.99        863.90        26.26 o
   1  -9   1          6.62          4.02         0.49 o
   2  -9   1          8.02          2.71         0.52 o
   3  -9   1        231.47        228.09         6.80 o
   4  -9   1         18.18         17.95         1.97 o
   5  -9   1         18.76         19.38         1.50 o
   6  -9   1         53.15         47.99         1.93 o
   7  -9   1         53.36         53.15         2.31 o
  -5  -8   1          0.11         -0.10         0.21 o
  -4  -8   1        150.62        134.07         2.58 o
  -3  -8   1         17.22         17.44         1.15 o
  -2  -8   1        212.55        221.26         4.44 o
  -1  -8   1         98.31        106.45         2.54 o
   0  -8   1        269.12        335.62         9.23 o
   1  -8   1          3.80         13.69         0.87 o
   2  -8   1        308.79        329.37        10.78 o
   3  -8   1        488.86        494.70        16.22 o
   4  -8   1         10.67         10.70         0.99 o
   5  -8   1          0.09          0.48         0.56 o
   6  -8   1          4.16          3.25         0.58 o
   7  -8   1         69.91         72.73         2.22 o
   8  -8   1         26.98         28.80         1.36 o
  -5  -7   1         41.10         45.12         1.61 o
  -4  -7   1         25.38         21.78         1.22 o
  -3  -7   1        115.85        123.03         2.50 o
  -2  -7   1          5.05          4.18         0.56 o
  -1  -7   1        660.08        724.62        21.76 o
   0  -7   1        453.73        541.65        17.98 o
   1  -7   1         11.14         32.10         4.33 o
   2  -7   1          0.29          0.34         0.44 o
   3  -7   1         52.59         51.75         2.11 o
   4  -7   1        311.40        282.64         4.43 o
   5  -7   1        546.96        541.48         8.50 o
   6  -7   1         60.54         60.66         2.16 o
   7  -7   1         13.80         13.81         1.06 o
   8  -7   1         93.21         92.53         2.03 o
  -6  -6   1          6.37          5.46         0.92 o
  -5  -6   1          4.42          5.78         0.54 o
  -4  -6   1        934.41        908.19        12.43 o
  -3  -6   1          5.90          4.61         1.71 o
  -2  -6   1          1.96          4.47         0.46 o
  -1  -6   1        590.05        729.28        21.62 o
   0  -6   1       1820.01       3014.34        39.35 o
   1  -6   1       3258.12       6447.16       920.05 o
   2  -6   1         92.83         96.71         6.44 o
   3  -6   1          0.50          1.79         1.49 o
   4  -6   1        452.95        383.06         5.21 o
   5  -6   1        137.88        117.80         2.91 o
   6  -6   1          9.73         10.68         1.01 o
   7  -6   1         39.44         40.12         1.99 o
   8  -6   1          6.82          6.66         0.72 o
  -6  -5   1         12.52         12.57         1.12 o
  -5  -5   1         99.20         96.74         2.59 o
  -4  -5   1         47.81         38.91         1.53 o
  -3  -5   1         49.82         41.53         1.45 o
  -2  -5   1        379.32        374.88        13.66 o
  -1  -5   1       1223.26       1626.19        78.01 o
   0  -5   1         99.86        158.56         5.78 o
   1  -5   1        286.41        601.76        55.34 o
   2  -5   1         75.34         56.42         3.51 o
   3  -5   1        415.09        431.78        11.24 o
   4  -5   1        267.82        239.88         4.92 o
   5  -5   1        116.12        119.20         2.75 o
   6  -5   1        333.03        310.74         7.23 o
   7  -5   1        112.00        121.37         3.46 o
   8  -5   1         66.46         60.91         2.03 o
  -7  -4   1         28.16         30.01         1.39 o
  -6  -4   1          0.52          0.84         0.52 o
  -5  -4   1         15.19         18.25         1.12 o
  -4  -4   1          5.42          4.45         0.59 o
  -3  -4   1        270.98        257.09         4.39 o
  -2  -4   1        904.70       1076.79        20.68 o
  -1  -4   1         53.08         70.18         2.87 o
   0  -4   1        257.37        423.62         8.84 o
   1  -4   1       2864.25       5239.95       868.71 o
   2  -4   1          3.81          1.90         0.56 o
   3  -4   1         94.39         80.11         4.69 o
   4  -4   1         52.33         73.95         5.10 o
   5  -4   1         62.74         51.00         1.89 o
   6  -4   1        445.04        476.93         6.97 o
   7  -4   1         28.17         26.97         1.80 o
   8  -4   1         10.97         11.51         0.91 o
  -7  -3   1         24.37         25.19         1.21 o
  -6  -3   1         23.64         23.08         1.55 o
  -5  -3   1         64.40         61.40         2.01 o
  -4  -3   1        320.23        316.40         5.56 o
  -3  -3   1        273.00        237.41        11.44 o
  -2  -3   1        590.77        629.07        14.90 o
  -1  -3   1        334.69        470.43        18.88 o
   0  -3   1        231.84        392.07        12.36 o
   1  -3   1          5.18          6.02         0.90 o
   2  -3   1        336.31        363.21        11.30 o
   3  -3   1        676.11        734.45        16.60 o
   4  -3   1         22.99         27.57         2.67 o
   5  -3   1          0.14          0.65         0.78 o
   6  -3   1        129.95        132.51         3.17 o
   7  -3   1          1.19          1.89         0.67 o
   8  -3   1         45.05         45.51         1.95 o
  -8  -2   1         15.75         15.45         1.42 o
  -7  -2   1          3.03          2.30         0.58 o
  -6  -2   1        340.89        349.23         5.39 o
  -5  -2   1         19.57         22.07         1.21 o
  -4  -2   1         36.29         36.70         1.94 o
  -3  -2   1         74.21         73.74        13.56 o
  -2  -2   1        422.09        418.52         8.71 o
  -1  -2   1       1199.44       1362.80        38.35 o
   0  -2   1       7223.27      13482.06       318.39 o
   1  -2   1        434.08        459.53        15.69 o
   2  -2   1        431.93        445.41        10.04 o
   3  -2   1       2533.62       2626.05        24.03 o
   4  -2   1         32.36         25.65         3.00 o
   5  -2   1        527.44        512.38         7.66 o
   6  -2   1         77.37         86.34         3.25 o
   7  -2   1         29.03         30.96         1.72 o
   8  -2   1        213.91        231.24         3.82 o
  -8  -1   1         17.97         18.06         1.12 o
  -7  -1   1          7.22          7.31         0.76 o
  -6  -1   1        262.66        277.84         4.62 o
  -5  -1   1        258.82        258.71         4.40 o
  -4  -1   1        377.67        406.41        13.38 o
  -3  -1   1         17.94         17.75         1.98 o
  -2  -1   1        114.83         91.00         4.89 o
  -1  -1   1         68.92         79.29         3.45 o
   0  -1   1        164.50        245.00        15.05 o
   1  -1   1        965.06        915.87         8.66 o
   2  -1   1       1956.03       1964.13        16.97 o
   3  -1   1        109.30        116.21         4.25 o
   4  -1   1         69.48         79.92         5.34 o
   5  -1   1         10.14         11.17         0.91 o
   6  -1   1         46.70         53.64         1.96 o
   7  -1   1        152.04        158.31         3.04 o
   8  -1   1         10.77         12.36         1.34 o
  -8   0   1        112.01        120.84         3.22 o
  -7   0   1          5.43          5.13         0.74 o
  -6   0   1        528.53        554.42        11.02 o
  -5   0   1         69.88         71.49         2.17 o
  -4   0   1        374.27        394.22        13.22 o
  -3   0   1       1426.80       1486.56        28.71 o
  -2   0   1        180.18        172.65         5.91 o
  -1   0   1         17.19         17.66         1.35 o
   0   0   1        724.81        783.41        94.55 o
   1   0   1       1762.60       1680.13         9.40 o
   2   0   1         78.95         73.06         2.32 o
   3   0   1        483.15        539.40        14.12 o
   4   0   1          1.17          0.30         1.78 o
   5   0   1        114.50        119.05         2.71 o
   6   0   1        339.48        350.16         4.89 o
   7   0   1          2.23          1.97         0.63 o
   8   0   1         56.40         59.96         2.57 o
  -8   1   1         10.82         11.29         1.17 o
  -7   1   1        106.18        111.51         2.88 o
  -6   1   1        318.54        330.03         5.71 o
  -5   1   1         22.67         16.20         1.18 o
  -4   1   1        449.94        466.64        10.45 o
  -3   1   1        359.59        363.69         8.48 o
  -2   1   1         10.44         10.44         1.19 o
  -1   1   1       1759.56       1707.03        24.09 o
   0   1   1       1595.57       1663.62        61.28 o
   1   1   1         14.23         12.96         1.15 o
   2   1   1         18.37         20.69         2.51 o
   3   1   1        320.46        298.35        10.92 o
   4   1   1         97.20         88.32         2.94 o
   5   1   1         15.33         20.15         1.29 o
   6   1   1         53.51         50.91         2.64 o
   7   1   1         11.32         12.97         1.22 o
  -8   2   1         21.52         22.61         1.23 o
  -7   2   1         33.58         31.75         1.93 o
  -6   2   1        601.26        627.25        10.73 o
  -5   2   1        651.87        645.54         9.68 o
  -4   2   1        745.95        739.77        13.58 o
  -3   2   1        260.54        233.94         7.66 o
  -2   2   1       1672.04       1672.53        29.23 o
  -1   2   1       1798.46       2085.41        20.79 o
   0   2   1        211.37        199.95         7.68 o
   1   2   1       1473.24       1603.00        32.82 o
   2   2   1          1.33          4.76         1.33 o
   3   2   1         33.55         40.48         4.32 o
   4   2   1         12.84         13.75         0.97 o
   5   2   1        112.06        121.23         3.14 o
   6   2   1         86.05         86.82         2.70 o
   7   2   1          4.11          4.15         0.66 o
  -8   3   1          0.86          1.18         0.69 o
  -7   3   1        492.90        537.43        10.73 o
  -6   3   1        482.93        455.82         8.58 o
  -5   3   1        160.31        196.21         3.83 o
  -4   3   1        114.40        109.72         5.09 o
  -3   3   1        908.60        933.08        36.90 o
  -2   3   1        640.87        669.46        15.10 o
  -1   3   1       2905.21       3485.67        41.06 o
   0   3   1          2.56          2.47         0.59 o
   1   3   1        188.47        211.85         4.58 o
   2   3   1        293.72        305.16        10.98 o
   3   3   1         43.26         36.76         2.39 o
   4   3   1         29.00         25.24         1.13 o
   5   3   1          7.76          7.89         0.91 o
   6   3   1         10.97          9.72         1.16 o
   7   3   1         53.28         56.37         1.79 o
  -8   4   1         23.29         23.93         1.47 o
  -7   4   1          2.65          2.86         0.89 o
  -6   4   1         89.66        102.88         2.77 o
  -5   4   1         98.04         83.41         2.29 o
  -4   4   1        861.22        851.42        14.36 o
  -3   4   1         23.62         20.64         2.24 o
  -2   4   1        109.76        129.18         6.90 o
  -1   4   1         24.02         29.46         2.13 o
   0   4   1       1305.23       1610.35        28.98 o
   1   4   1        377.82        379.52         7.25 o
   2   4   1        108.68         86.28         6.89 o
   3   4   1          6.03          5.58         0.52 o
   4   4   1        205.08        199.12         3.44 o
   5   4   1         71.50         64.86         2.39 o
   6   4   1          2.14          1.75         0.51 o
  -8   5   1         34.66         33.80         1.74 o
  -7   5   1        266.14        279.12         5.41 o
  -6   5   1          7.39          4.86         0.75 o
  -5   5   1         38.80         41.39         1.83 o
  -4   5   1        414.41        397.09         5.66 o
  -3   5   1        564.14        507.48        11.66 o
  -2   5   1       1243.14       1387.87        71.05 o
  -1   5   1       1054.38       1260.76        19.55 o
   0   5   1        183.97        184.05         5.94 o
   1   5   1          1.35          1.55         0.61 o
   2   5   1          5.96          3.55         0.37 o
   3   5   1        159.65        149.40         2.65 o
   4   5   1         52.07         54.70         1.69 o
   5   5   1          3.09          2.03         0.54 o
   6   5   1          6.68          5.84         0.82 o
  -8   6   1          1.62          0.70         0.56 o
  -7   6   1          0.93          0.94         0.59 o
  -6   6   1        607.78        605.61        10.20 o
  -5   6   1        451.36        422.31         6.17 o
  -4   6   1        321.74        312.98         4.70 o
  -3   6   1        856.40        849.78        12.53 o
  -2   6   1        297.68        299.24        13.85 o
  -1   6   1        238.69        244.28        13.86 o
   0   6   1        451.99        497.53        14.18 o
   1   6   1          0.05          0.97         0.45 o
   2   6   1        312.36        296.08         4.04 o
   3   6   1         57.91         53.78         1.95 o
   4   6   1         11.16         12.87         0.99 o
   5   6   1          7.54          6.64         0.62 o
  -8   7   1          5.31          5.95         0.81 o
  -7   7   1         30.40         29.02         1.57 o
  -6   7   1        451.50        442.52         6.62 o
  -5   7   1         46.10         45.64         2.05 o
  -4   7   1        572.36        519.14         7.55 o
  -3   7   1        260.44        227.02         3.77 o
  -2   7   1        102.79        109.53         5.21 o
  -1   7   1         14.02         19.58         0.99 o
   0   7   1         17.17         15.81         0.93 o
   1   7   1        561.26        552.39         6.56 o
   2   7   1         90.02         89.43         2.66 o
   3   7   1        186.32        165.71         3.11 o
   4   7   1         37.17         32.54         1.45 o
   5   7   1         63.79         60.12         1.78 o
  -8   8   1         12.48         12.92         0.92 o
  -7   8   1          8.80          9.92         0.84 o
  -6   8   1         56.25         49.89         2.01 o
  -5   8   1          0.28          0.10         0.47 o
  -4   8   1         22.99         18.68         1.18 o
  -3   8   1        103.67         98.49         2.22 o
  -2   8   1          0.77          1.71         0.38 o
  -1   8   1         50.54         58.32         3.44 o
   0   8   1         29.51         28.78         1.39 o
   1   8   1         38.17         39.68         1.87 o
   2   8   1         17.18         14.27         1.14 o
   3   8   1          0.46          0.55         0.56 o
   4   8   1         32.25         26.51         1.68 o
  -7   9   1         24.49         23.10         1.08 o
  -6   9   1        459.46        441.13         7.62 o
  -5   9   1         17.68         13.79         1.04 o
  -4   9   1        249.32        244.93         4.23 o
  -3   9   1         81.41         79.50         2.16 o
  -2   9   1        252.00        237.98         7.15 o
  -1   9   1        301.53        318.24        13.04 o
   0   9   1         56.81         52.80         1.85 o
   1   9   1        176.35        173.72         3.82 o
   2   9   1         26.85         25.30         1.43 o
   3   9   1          0.18          0.75         0.59 o
  -7  10   1         43.50         42.16         1.75 o
  -6  10   1          0.95          0.06         0.53 o
  -5  10   1          3.44          3.66         0.62 o
  -4  10   1        170.12        142.95         3.89 o
  -3  10   1         29.67         29.02         1.35 o
  -2  10   1         84.72         85.63         3.09 o
  -1  10   1        211.82        216.02         3.99 o
   0  10   1         22.74         19.92         1.25 o
   1  10   1          1.17          0.61         0.44 o
   2  10   1         16.77         18.18         1.08 o
   3  10   1         47.38         37.13         2.87 o
  -6  11   1        148.88        138.69         3.19 o
  -5  11   1         20.72         21.01         1.46 o
  -4  11   1          5.98          4.46         0.70 o
  -3  11   1         43.78         41.43         1.78 o
  -2  11   1        168.88        172.21         7.40 o
  -1  11   1        140.13        152.82         4.19 o
   0  11   1         31.98         35.56         1.66 o
   1  11   1          1.93          1.31         0.44 o
  -5  12   1        183.08        155.67         2.75 o
  -4  12   1          1.58          0.96         0.90 o
  -3  12   1         73.19         70.69         1.87 o
  -2  12   1          4.49          5.93         0.75 o
  -1  12   1         12.71         13.04         0.88 o
   0  12   1         79.82         83.01         2.75 o
   0 -13   2          6.77          8.74         0.87 o
   1 -13   2         84.42         91.84         2.74 o
   2 -13   2          2.54          1.60         0.37 o
   3 -13   2         80.52         83.28         2.79 o
   4 -13   2         54.41         62.23         2.25 o
  -1 -12   2          3.25          2.43         0.51 o
   0 -12   2        152.44        188.91         4.05 o
   1 -12   2         94.50        121.15         3.70 o
   2 -12   2         53.75         67.49         3.68 o
   3 -12   2         43.31         42.40         2.10 o
   4 -12   2         19.98         15.67         1.02 o
   5 -12   2         63.23         60.96         2.96 o
   6 -12   2          5.00          4.66         1.02 o
  -3 -11   2          3.28          3.09         0.59 o
  -2 -11   2        113.20        133.98         3.40 o
  -1 -11   2        150.39        150.07         7.72 o
   0 -11   2         69.23         76.74         2.79 o
   1 -11   2          7.60         10.99         1.21 o
   2 -11   2        179.52        247.95        20.69 o
   3 -11   2        351.03        385.17        16.65 o
   4 -11   2          1.19          1.43         0.52 o
   5 -11   2          3.43          4.02         0.86 o
   6 -11   2          0.62         -0.21         0.46 o
  -4 -10   2         17.73         19.20         1.21 o
  -3 -10   2          1.84          1.74         0.68 o
  -2 -10   2          6.22          5.94         0.64 o
  -1 -10   2        420.78        460.10        23.51 o
   0 -10   2          3.09          2.39         0.42 o
   1 -10   2        101.08        174.61        16.22 o
   2 -10   2        339.14        419.20         7.15 o
   3 -10   2         60.03         60.27         2.49 o
   4 -10   2         10.77          8.47         0.98 o
   5 -10   2          4.67          4.13         0.86 o
   6 -10   2         69.08         63.01         3.34 o
   7 -10   2         81.65         77.10         3.19 o
  -4  -9   2         11.28          9.63         0.82 o
  -3  -9   2          0.38          0.44         0.42 o
  -2  -9   2         39.29         42.95         2.45 o
  -1  -9   2         43.60         48.35         2.40 o
   0  -9   2         24.56         39.31         2.04 o
   1  -9   2          0.17         -0.35         0.56 o
   2  -9   2        102.79        122.98         4.60 o
   3  -9   2         33.31         29.49         1.91 o
   4  -9   2          7.22          7.83         1.02 o
   5  -9   2         21.41         23.27         1.80 o
   6  -9   2         31.18         29.22         1.62 o
   7  -9   2        185.82        165.14         3.57 o
  -5  -8   2         21.47         26.00         1.02 o
  -4  -8   2         68.06         69.98         2.10 o
  -3  -8   2          4.61          3.84         0.76 o
  -2  -8   2         28.20         26.50         1.61 o
  -1  -8   2       1904.94       2504.23        72.45 o
   0  -8   2        245.95        336.78         8.87 o
   1  -8   2       1149.42       1844.71        81.27 o
   2  -8   2         93.30        105.74         3.52 o
   3  -8   2        124.24        132.38         3.66 o
   4  -8   2        823.32        782.17        17.92 o
   5  -8   2          9.21          9.42         1.14 o
   6  -8   2         90.80         86.89         2.60 o
   7  -8   2         64.23         58.36         2.03 o
   8  -8   2         26.53         29.55         3.16 o
  -6  -7   2          7.09          9.29         0.98 o
  -5  -7   2         45.11         44.62         1.65 o
  -4  -7   2         71.62         68.16         2.02 o
  -3  -7   2          0.63          0.69         0.39 o
  -2  -7   2         61.64         62.53         1.94 o
  -1  -7   2         96.91        103.33         6.86 o
   0  -7   2          7.90         21.18         1.35 o
   1  -7   2         81.82        166.85         7.36 o
   2  -7   2          6.38          4.08         0.63 o
   3  -7   2        114.97        106.02         4.70 o
   4  -7   2         11.24         10.29         0.98 o
   5  -7   2          9.51          9.35         0.88 o
   6  -7   2        187.82        186.74         3.93 o
   7  -7   2        138.83        133.75         3.00 o
   8  -7   2          0.04          0.25         0.29 o
  -6  -6   2          7.30          7.96         0.73 o
  -5  -6   2         26.33         20.99         1.11 o
  -4  -6   2        208.86        203.97         3.66 o
  -3  -6   2        553.37        545.58        13.35 o
  -2  -6   2        366.52        413.69        13.20 o
  -1  -6   2        929.80       1287.91        25.90 o
   0  -6   2          3.36         -1.36         1.40 o
   1  -6   2        227.54        452.68        57.39 o
   2  -6   2        723.88        781.49        63.28 o
   3  -6   2        193.24        184.26         9.47 o
   4  -6   2        420.04        372.32         6.33 o
   5  -6   2         14.72         13.67         1.02 o
   6  -6   2         61.95         56.91         2.22 o
   7  -6   2         20.81         22.26         1.42 o
   8  -6   2         53.02         54.91         1.70 o
  -7  -5   2         34.08         34.42         1.51 o
  -6  -5   2          4.21          5.42         0.73 o
  -5  -5   2         34.64         28.95         1.39 o
  -4  -5   2        193.57        178.32         3.51 o
  -3  -5   2          1.28          1.47         0.48 o
  -2  -5   2         48.43         72.80         6.21 o
  -1  -5   2        660.26        856.38        18.58 o
   0  -5   2         12.51         20.57         2.41 o
   1  -5   2         12.03         16.13         2.87 o
   2  -5   2          0.07          0.41         1.06 o
   3  -5   2         45.54         37.33         3.32 o
   4  -5   2        388.35        358.52         5.04 o
   5  -5   2          0.37          1.77         0.93 o
   6  -5   2         25.76         19.35         1.49 o
   7  -5   2         60.88         59.61         2.30 o
   8  -5   2         67.27         82.57         2.14 o
  -7  -4   2         44.84         47.54         1.59 o
  -6  -4   2        134.99        121.95         4.27 o
  -5  -4   2        354.84        340.33         6.43 o
  -4  -4   2        353.59        316.46         4.36 o
  -3  -4   2         19.04         24.46         2.35 o
  -2  -4   2       1681.99       2052.82       108.12 o
  -1  -4   2         14.62         19.69         1.49 o
   0  -4   2        250.05        453.91        11.97 o
   1  -4   2        278.44        345.04         4.83 o
   2  -4   2        222.52        235.86         7.52 o
   3  -4   2       1203.07       1360.61        29.39 o
   4  -4   2        101.71        106.77         3.70 o
   5  -4   2        112.36        124.02         3.10 o
   6  -4   2         63.28         66.92         2.67 o
   7  -4   2        229.94        238.98         4.18 o
   8  -4   2        156.61        174.99         3.58 o
  -7  -3   2         11.65         10.24         1.04 o
  -6  -3   2        377.10        390.75         6.02 o
  -5  -3   2        419.76        421.76         5.05 o
  -4  -3   2          1.92          2.85         0.72 o
  -3  -3   2        198.41        216.11        12.26 o
  -2  -3   2         91.11         57.78         4.71 o
  -1  -3   2        473.15        691.34        15.15 o
   0  -3   2        459.31        714.48        12.93 o
   1  -3   2         24.22         27.27         1.70 o
   2  -3   2        278.09        291.84        12.21 o
   3  -3   2          0.27          3.22         0.67 o
   4  -3   2          2.46          0.32         1.31 o
   5  -3   2         54.66         49.34         2.10 o
   6  -3   2        107.67        100.38         3.09 o
   7  -3   2          2.97          2.67         0.66 o
   8  -3   2        123.22        138.39         3.04 o
  -8  -2   2          3.07          2.59         0.52 o
  -7  -2   2         36.81         38.53         1.65 o
  -6  -2   2        107.50        112.59         2.98 o
  -5  -2   2        303.90        289.58         4.01 o
  -4  -2   2        478.73        466.98        10.36 o
  -3  -2   2         19.32          6.90         4.08 o
  -2  -2   2       5234.60       4772.01       117.91 o
  -1  -2   2          0.34          1.02         0.54 o
   0  -2   2       4674.66       6112.03        54.78 o
   1  -2   2        974.80       1059.61        38.62 o
   2  -2   2       1502.63       1602.93        31.80 o
   3  -2   2       4072.66       4543.85        30.49 o
   4  -2   2         77.65         69.18         5.45 o
   5  -2   2        359.20        342.90         5.66 o
   6  -2   2         45.91         55.66         2.39 o
   7  -2   2        124.63        133.86         3.23 o
   8  -2   2         80.45         89.76         2.62 o
  -8  -1   2         45.78         47.91         2.07 o
  -7  -1   2         26.19         28.25         1.34 o
  -6  -1   2        644.29        659.00         6.91 o
  -5  -1   2        220.10        201.91         3.80 o
  -4  -1   2        517.98        509.48        17.41 o
  -3  -1   2         12.38          4.88         1.31 o
  -2  -1   2        485.36        533.94        14.52 o
  -1  -1   2       9321.82       9120.85       183.93 o
   0  -1   2          0.45          1.49         0.51 o
   1  -1   2        539.00        527.91         9.30 o
   2  -1   2         72.07         90.49         2.96 o
   3  -1   2          0.84          3.76         1.38 o
   4  -1   2         16.24         13.78         1.15 o
   5  -1   2        151.89        146.97         2.88 o
   6  -1   2        204.59        210.54         3.75 o
   7  -1   2         22.60         24.42         1.46 o
   8  -1   2        300.92        306.34         5.69 o
  -8   0   2          0.31          0.23         0.33 o
  -7   0   2        280.58        285.33         4.33 o
  -6   0   2        283.29        291.33         4.73 o
  -5   0   2       1279.22       1260.57         9.69 o
  -4   0   2        629.13        594.55        13.21 o
  -3   0   2        449.73        467.21        12.48 o
  -2   0   2       2514.34       2274.61        33.44 o
  -1   0   2       4198.63       3774.85        25.85 o
   0   0   2       1580.45       1418.13        38.06 o
   1   0   2          1.15          0.76         0.80 o
   2   0   2          2.36          1.71         1.11 o
   3   0   2         69.58         97.43         5.88 o
   4   0   2          0.19          0.99         0.37 o
   5   0   2         67.30         61.06         2.01 o
   6   0   2         19.75         22.55         1.52 o
   7   0   2         17.61         18.77         1.41 o
  -8   1   2        139.66        153.29         3.46 o
  -7   1   2         30.75         33.43         1.69 o
  -6   1   2         63.35         65.15         2.13 o
  -5   1   2          3.57          4.96         0.79 o
  -4   1   2         82.35         66.87         4.22 o
  -3   1   2        237.76        219.03         6.54 o
  -2   1   2       1260.89       1175.33        14.25 o
  -1   1   2      10552.39       9166.69       148.52 o
   0   1   2        201.78        200.73         4.27 o
   1   1   2         95.69         85.01         3.61 o
   2   1   2        106.29         92.60         5.03 o
   3   1   2        279.41        286.81        10.64 o
   4   1   2         58.58         52.38         1.86 o
   5   1   2        689.26        690.31         7.62 o
   6   1   2        262.49        276.16         5.80 o
   7   1   2         34.71         36.33         1.84 o
  -8   2   2        160.80        170.50         5.13 o
  -7   2   2        100.13        105.94         3.54 o
  -6   2   2          0.88          0.82         0.50 o
  -5   2   2        226.15        212.95         4.93 o
  -4   2   2         89.84         76.53         4.35 o
  -3   2   2        843.49        849.60        15.47 o
  -2   2   2        207.87        204.23         9.63 o
  -1   2   2        657.09        686.61        38.82 o
   0   2   2         73.39         67.38         2.87 o
   1   2   2        863.80        826.65        29.14 o
   2   2   2          8.31          6.54         1.50 o
   3   2   2         94.19         76.58         5.60 o
   4   2   2         56.40         45.72         1.98 o
   5   2   2         22.43         21.69         1.40 o
   6   2   2         22.21         22.85         1.66 o
   7   2   2          5.00          5.48         0.62 o
  -8   3   2         26.03         31.39         1.68 o
  -7   3   2          5.55          5.76         1.15 o
  -6   3   2        109.37        116.48         4.07 o
  -5   3   2        329.74        287.68         7.38 o
  -4   3   2        168.50        154.29         7.73 o
  -3   3   2        249.20        227.49         6.92 o
  -2   3   2        165.90        203.79         6.38 o
  -1   3   2          9.37          4.72         0.80 o
   0   3   2        514.88        518.11         8.49 o
   1   3   2       1251.37       1474.71        18.26 o
   2   3   2         10.92         10.20         1.87 o
   3   3   2         54.93         53.20         1.58 o
   4   3   2         21.73         21.80         1.09 o
   5   3   2        155.19        152.00         4.36 o
   6   3   2          9.02          8.22         0.99 o
   7   3   2        101.35         98.04         2.50 o
  -8   4   2         81.71         83.98         2.81 o
  -7   4   2        112.41        124.56         3.51 o
  -6   4   2         76.02         55.42         2.51 o
  -5   4   2        100.72         80.97         2.51 o
  -4   4   2          1.51         -2.59         2.59 o
  -3   4   2        902.32        913.96        35.32 o
  -2   4   2        347.91        337.14        13.01 o
  -1   4   2       2405.09       2785.93        30.34 o
   0   4   2        326.69        350.81        11.28 o
   1   4   2          0.11          1.20         0.93 o
   2   4   2        823.39        785.69        14.48 o
   3   4   2        219.33        208.62         4.06 o
   4   4   2         53.01         49.46         1.92 o
   5   4   2        109.40        104.29         3.66 o
   6   4   2         51.07         50.56         2.26 o
  -8   5   2        107.11        108.73         3.20 o
  -7   5   2         91.30         90.10         2.71 o
  -6   5   2        170.14        171.54         4.04 o
  -5   5   2        102.21         96.21         2.86 o
  -4   5   2        205.12        200.03         3.63 o
  -3   5   2        200.82        186.03         7.90 o
  -2   5   2        384.73        473.43        18.98 o
  -1   5   2        344.37        320.19        11.37 o
   0   5   2        240.01        263.95         7.26 o
   1   5   2         79.71        100.91         2.63 o
   2   5   2         34.08         35.26         1.30 o
   3   5   2         11.89          8.14         0.79 o
   4   5   2        421.99        420.28         5.32 o
   5   5   2        186.29        185.08         6.25 o
   6   5   2         18.16         22.83         1.30 o
  -8   6   2        126.81        133.38         3.15 o
  -7   6   2         32.18         32.57         1.55 o
  -6   6   2          3.74          2.18         0.80 o
  -5   6   2        104.91         94.00         2.85 o
  -4   6   2        777.09        714.60         9.48 o
  -3   6   2        629.26        629.44         8.41 o
  -2   6   2         38.86         31.02         2.26 o
  -1   6   2        169.90        190.33        13.03 o
   0   6   2        342.78        325.35         5.40 o
   1   6   2        222.64        212.12         4.21 o
   2   6   2          4.86          3.54         0.49 o
   3   6   2         29.21         23.10         1.33 o
   4   6   2         28.25         22.95         1.25 o
   5   6   2         66.06         65.39         2.47 o
  -8   7   2         11.49         11.68         0.82 o
  -7   7   2        168.78        173.70         3.41 o
  -6   7   2         97.85         93.73         3.33 o
  -5   7   2         40.66         37.31         1.73 o
  -4   7   2         26.85         29.42         1.37 o
  -3   7   2        531.07        500.40         6.07 o
  -2   7   2         16.74         11.44         0.70 o
  -1   7   2        146.86        143.63         5.79 o
   0   7   2          1.24          2.74         0.50 o
   1   7   2          1.67          1.30         0.43 o
   2   7   2        132.49        126.63         2.76 o
   3   7   2         10.81         12.31         0.96 o
   4   7   2        274.27        249.90         6.64 o
   5   7   2         13.82          9.81         1.84 o
  -8   8   2         16.65         16.23         0.86 o
  -7   8   2        247.50        245.44         4.39 o
  -6   8   2         30.56         30.97         1.77 o
  -5   8   2          1.97          1.63         0.65 o
  -4   8   2         65.37         56.98         1.97 o
  -3   8   2         35.20         34.68         1.40 o
  -2   8   2         61.76         67.51         2.70 o
  -1   8   2        542.79        548.17         8.43 o
   0   8   2         42.61         43.13         1.69 o
   1   8   2         35.32         33.12         1.69 o
   2   8   2          0.27          0.52         0.40 o
   3   8   2         11.76         12.62         1.08 o
   4   8   2          0.27          0.55         0.76 o
  -7   9   2         78.72         73.58         2.04 o
  -6   9   2         55.89         55.76         2.18 o
  -5   9   2          5.45          5.12         0.73 o
  -4   9   2        125.41        109.91         2.79 o
  -3   9   2        134.14        123.73         2.76 o
  -2   9   2         58.29         57.58         2.12 o
  -1   9   2         69.75         79.58         2.41 o
   0   9   2         79.73         74.31         2.35 o
   1   9   2         73.53         69.87         2.46 o
   2   9   2         64.14         55.53         3.01 o
   3   9   2         10.15         11.13         0.90 o
  -7  10   2        100.99         89.84         2.58 o
  -6  10   2         33.89         35.52         1.72 o
  -5  10   2        250.72        240.69         4.42 o
  -4  10   2        148.21        136.95         2.90 o
  -3  10   2         38.30         34.86         1.73 o
  -2  10   2         26.68         24.49         1.45 o
  -1  10   2         51.43         50.55         2.34 o
   0  10   2        123.62        123.38         3.11 o
   1  10   2          4.00          3.09         0.57 o
   2  10   2          0.15          0.63         0.36 o
  -6  11   2         39.69         36.94         1.76 o
  -5  11   2          7.85          8.38         0.80 o
  -4  11   2         80.88         83.56         2.57 o
  -3  11   2          5.86          5.86         0.67 o
  -2  11   2         15.68         18.01         1.34 o
  -1  11   2         68.50         65.62         2.35 o
   0  11   2         26.87         26.32         1.75 o
   1  11   2        134.55        135.66         5.28 o
  -5  12   2        185.06        165.24         9.01 o
  -4  12   2          1.08          1.57         0.42 o
  -3  12   2        146.99        137.76         4.64 o
  -2  12   2          4.86          5.46         0.71 o
  -1  12   2         12.11         11.26         1.27 o
   0 -13   3          0.78          0.10         0.48 o
   1 -13   3          7.97          6.56         0.66 o
   2 -13   3         97.12        115.18         3.95 o
   3 -13   3         53.42         55.21         2.29 o
   4 -13   3          8.22          9.11         0.78 o
  -2 -12   3        153.09        142.38         7.06 o
  -1 -12   3         13.14         15.25         1.60 o
   0 -12   3         15.06         20.03         1.26 o
   1 -12   3          0.42          0.78         0.58 o
   2 -12   3         68.04         81.21         5.86 o
   3 -12   3         19.98         24.84         1.44 o
   4 -12   3         21.61         21.22         1.18 o
   5 -12   3         58.50         56.03         2.12 o
  -3 -11   3         53.52         47.66         1.92 o
  -2 -11   3         47.79         45.78         2.11 o
  -1 -11   3          2.32          2.94         0.48 o
   0 -11   3         39.76         51.32         1.96 o
   1 -11   3         58.76         78.33         6.81 o
   2 -11   3         85.06        101.61         5.76 o
   3 -11   3         17.80         15.52         1.14 o
   4 -11   3         30.35         27.16         1.58 o
   5 -11   3         10.22          8.47         1.10 o
   6 -11   3          1.14          0.96         0.51 o
  -4 -10   3          3.13          2.35         0.40 o
  -3 -10   3         26.42         29.99         1.70 o
  -2 -10   3         40.94         41.96         2.01 o
  -1 -10   3        284.91        360.18        21.44 o
   0 -10   3         25.62         42.72         1.59 o
   1 -10   3         37.48         51.85         3.79 o
   2 -10   3        194.53        212.00         5.22 o
   3 -10   3        233.86        258.94         5.54 o
   4 -10   3        169.79        177.35         4.78 o
   5 -10   3         18.01         17.21         1.60 o
   6 -10   3         12.79         12.45         1.19 o
   7 -10   3        107.75        108.56         4.87 o
  -4  -9   3          6.53          6.16         0.70 o
  -3  -9   3         44.99         47.60         2.03 o
  -2  -9   3         15.88         15.53         1.61 o
  -1  -9   3        289.92        331.87        11.47 o
   0  -9   3          3.52          5.41         0.60 o
   1  -9   3          0.65          0.59         0.54 o
   2  -9   3         70.71         85.69         3.18 o
   3  -9   3        192.59        193.42         6.88 o
   4  -9   3          0.22          0.92         0.59 o
   5  -9   3          5.21          2.90         0.95 o
   6  -9   3         39.36         39.37         2.04 o
   7  -9   3         19.26         19.80         1.29 o
  -5  -8   3        107.34         99.48         2.13 o
  -4  -8   3        150.31        152.16         3.35 o
  -3  -8   3         11.32         11.74         0.95 o
  -2  -8   3         29.82         30.53         1.49 o
  -1  -8   3        600.95        708.98        32.73 o
   0  -8   3        355.34        611.02        25.85 o
   1  -8   3        503.48        833.95        38.77 o
   2  -8   3        520.76        589.92        16.14 o
   3  -8   3        207.07        204.35         5.52 o
   4  -8   3        278.94        300.15         9.09 o
   5  -8   3        730.23        719.26        10.03 o
   6  -8   3         34.64         32.09         1.99 o
   7  -8   3        223.46        230.30         4.77 o
  -6  -7   3         22.07         25.39         1.07 o
  -5  -7   3        371.07        341.08         4.37 o
  -4  -7   3          2.85          2.54         0.56 o
  -3  -7   3          0.08          0.32         0.45 o
  -2  -7   3         61.26         56.04         1.72 o
  -1  -7   3        704.95        803.89        15.04 o
   0  -7   3        255.77        512.21        35.54 o
   1  -7   3         96.58        130.92         4.62 o
   2  -7   3         37.27         33.33         1.46 o
   3  -7   3          7.38          8.91         1.07 o
   4  -7   3        180.42        162.63         3.42 o
   5  -7   3         73.02         69.02         2.82 o
   6  -7   3         12.00          9.71         1.02 o
   7  -7   3         56.17         57.44         1.94 o
   8  -7   3         21.10         22.10         1.48 o
  -6  -6   3         63.19         64.76         1.69 o
  -5  -6   3        343.94        339.05         5.01 o
  -4  -6   3        125.94        122.64         3.31 o
  -3  -6   3        201.05        201.71         3.44 o
  -2  -6   3        131.20        125.54         4.14 o
  -1  -6   3        287.99        408.55        19.83 o
   0  -6   3        457.05        755.40        35.67 o
   1  -6   3         79.19         86.11         7.23 o
   2  -6   3        157.35        158.36        13.09 o
   3  -6   3          5.82          5.20         0.79 o
   4  -6   3        264.10        286.50         5.86 o
   5  -6   3        209.08        198.68         4.71 o
   6  -6   3        107.52        104.51         3.49 o
   7  -6   3         99.64         99.42         2.66 o
   8  -6   3          1.34          2.21         0.72 o
  -7  -5   3         62.51         65.13         2.27 o
  -6  -5   3         13.08         14.44         0.95 o
  -5  -5   3        279.09        260.97         4.43 o
  -4  -5   3        143.38        125.76         2.99 o
  -3  -5   3        469.38        477.20         5.22 o
  -2  -5   3        470.94        464.93        27.37 o
  -1  -5   3         53.94         84.32         4.94 o
   0  -5   3       1560.79       2520.72        30.72 o
   1  -5   3          0.59          2.92         1.53 o
   2  -5   3         78.21         68.08         5.02 o
   3  -5   3        102.73        127.39         5.73 o
   4  -5   3         68.60         68.40         2.16 o
   5  -5   3        105.27         97.86         3.39 o
   6  -5   3        100.26         91.49         3.00 o
   7  -5   3         37.99         41.65         1.77 o
   8  -5   3          2.28          2.18         0.57 o
  -7  -4   3        112.65        117.01         2.97 o
  -6  -4   3          4.60          1.83         0.49 o
  -5  -4   3         28.33         30.13         1.46 o
  -4  -4   3         83.39         79.85         2.52 o
  -3  -4   3        140.33        172.04        10.94 o
  -2  -4   3         20.65         29.95         2.58 o
  -1  -4   3        784.33       1013.07        39.09 o
   0  -4   3         75.87        115.74         5.10 o
   1  -4   3         10.03          5.04         0.77 o
   2  -4   3         74.07         71.31         2.97 o
   3  -4   3          1.62          5.73         1.27 o
   4  -4   3        191.23        180.99         4.22 o
   5  -4   3        165.81        164.72         4.00 o
   6  -4   3         38.56         51.87         2.22 o
   7  -4   3          6.13          5.01         0.63 o
   8  -4   3         44.24         47.39         2.08 o
  -8  -3   3        161.27        194.30         6.54 o
  -7  -3   3          8.33         10.53         0.85 o
  -6  -3   3         61.92         65.17         2.35 o
  -5  -3   3        127.66        122.28         3.12 o
  -4  -3   3        880.00        838.54        19.76 o
  -3  -3   3        921.03       1042.96        22.13 o
  -2  -3   3       1016.43       1051.58        65.86 o
  -1  -3   3          0.22          0.19         0.89 o
   0  -3   3       1699.43       1990.37        52.92 o
   1  -3   3          0.27          0.07         0.31 o
   2  -3   3         26.49         24.58         1.45 o
   3  -3   3        520.50        596.89        10.38 o
   4  -3   3        201.39        213.28         4.09 o
   5  -3   3         17.27         14.09         1.10 o
   6  -3   3         26.93         26.32         1.56 o
   7  -3   3        141.72        148.30         3.88 o
   8  -3   3          2.97          1.97         0.46 o
  -8  -2   3          1.40          1.30         0.45 o
  -7  -2   3        203.53        217.95         4.08 o
  -6  -2   3          7.06          7.74         0.82 o
  -5  -2   3        348.47        333.52         4.36 o
  -4  -2   3        124.47        128.38         4.31 o
  -3  -2   3        879.63        990.70        25.53 o
  -2  -2   3       3322.84       3650.94        97.37 o
  -1  -2   3       1308.98       1439.23        13.77 o
   0  -2   3         12.69         16.40         1.81 o
   1  -2   3        727.86        750.06         8.63 o
   2  -2   3       1127.16       1131.34        23.92 o
   3  -2   3        457.27        404.44         9.63 o
   4  -2   3        418.37        403.10        11.35 o
   5  -2   3          7.71          6.66         0.72 o
   6  -2   3        219.33        206.62         3.82 o
   7  -2   3         33.77         40.30         2.37 o
   8  -2   3        121.60        119.55         4.44 o
  -8  -1   3        117.04        127.05         2.80 o
  -7  -1   3        543.48        563.89         6.04 o
  -6  -1   3          1.93          0.05         3.44 o
  -5  -1   3        683.98        670.09         7.63 o
  -4  -1   3        571.87        577.00        16.47 o
  -3  -1   3       1183.03       1219.14        26.88 o
  -2  -1   3        641.36        718.59        25.63 o
  -1  -1   3       3505.90       3470.17        20.46 o
   0  -1   3       2486.48       2332.74        61.01 o
   1  -1   3        903.45        887.71         9.04 o
   2  -1   3        506.54        516.92        11.43 o
   3  -1   3        199.69        230.47         7.82 o
   4  -1   3        138.05        150.29         3.84 o
   5  -1   3        689.05        667.05         7.80 o
   6  -1   3         56.11         54.83         2.33 o
   7  -1   3         63.43         61.05         2.97 o
  -8   0   3         20.27         22.26         1.27 o
  -7   0   3         27.68         26.84         1.52 o
  -6   0   3          9.25         10.30         0.97 o
  -5   0   3          2.50          3.23         0.70 o
  -4   0   3        694.70        646.89        14.11 o
  -3   0   3        914.34        846.57        18.97 o
  -2   0   3       2055.04       2048.49        20.01 o
  -1   0   3         73.50         74.42         4.88 o
   0   0   3       1982.73       1825.54        56.63 o
   1   0   3        407.64        406.84         7.61 o
   2   0   3        698.64        739.40        14.73 o
   3   0   3         43.09         35.18         3.54 o
   4   0   3         48.84         47.31         1.48 o
   5   0   3        426.83        400.08         5.82 o
   6   0   3         56.85         55.74         2.87 o
   7   0   3         48.22         46.65         1.96 o
  -8   1   3         11.11         12.77         1.31 o
  -7   1   3        621.48        660.00         7.52 o
  -6   1   3        162.58        170.23         3.50 o
  -5   1   3        729.34        691.93         7.56 o
  -4   1   3        471.75        456.22        11.37 o
  -3   1   3        442.75        443.56         9.57 o
  -2   1   3        949.99        909.70        13.81 o
  -1   1   3        272.13        290.02         6.64 o
   0   1   3        778.84        736.48        11.69 o
   1   1   3          0.90          3.07         0.68 o
   2   1   3         37.05         36.58         3.20 o
   3   1   3        161.36        163.01         7.87 o
   4   1   3          4.16          6.14         0.85 o
   5   1   3        755.81        775.49         8.94 o
   6   1   3          0.22          0.35         0.55 o
   7   1   3          2.18          1.47         0.50 o
  -8   2   3          4.33          4.64         0.87 o
  -7   2   3         10.45         10.16         0.94 o
  -6   2   3         35.99         44.65         2.40 o
  -5   2   3         39.58         44.28         1.60 o
  -4   2   3          1.10          1.73         1.09 o
  -3   2   3          6.29          8.67         2.00 o
  -2   2   3        762.70        734.62         9.99 o
  -1   2   3       1911.56       2035.22        19.92 o
   0   2   3        571.56        566.17         9.44 o
   1   2   3         27.67         24.26         1.70 o
   2   2   3        539.98        549.35        17.89 o
   3   2   3         88.33         75.62         2.23 o
   4   2   3         21.23         18.19         1.12 o
   5   2   3        688.45        678.05         8.97 o
   6   2   3         79.06         86.56         3.62 o
   7   2   3        160.32        176.06         4.54 o
  -8   3   3        204.96        223.96         4.47 o
  -7   3   3        124.83        133.16         3.61 o
  -6   3   3        184.33        176.14         3.69 o
  -5   3   3        338.73        317.07         4.78 o
  -4   3   3          4.56          3.53         1.17 o
  -3   3   3         71.09         59.04         3.52 o
  -2   3   3         46.02         46.22         2.84 o
  -1   3   3        968.53        996.89        61.74 o
   0   3   3          7.68          2.89         0.69 o
   1   3   3         38.39         38.96         4.41 o
   2   3   3          8.57         16.71         2.57 o
   3   3   3         61.86         53.92         1.75 o
   4   3   3         76.49         67.70         2.43 o
   5   3   3        180.63        177.88         5.51 o
   6   3   3          2.97          2.18         0.61 o
  -8   4   3         25.48         27.83         2.25 o
  -7   4   3          1.08          1.81         0.56 o
  -6   4   3        124.14        131.57         3.34 o
  -5   4   3        169.36        140.77         3.33 o
  -4   4   3        371.95        311.21         5.31 o
  -3   4   3        113.55        102.38         5.10 o
  -2   4   3        299.06        327.10        14.22 o
  -1   4   3         61.31         42.60         2.75 o
   0   4   3         84.42         67.08         3.95 o
   1   4   3         57.99         45.71         3.76 o
   2   4   3         34.67         29.91         1.21 o
   3   4   3         96.77         88.41         2.38 o
   4   4   3         64.38         60.24         2.34 o
   5   4   3        138.63        138.80         4.09 o
   6   4   3         59.20         63.53         2.26 o
  -8   5   3        249.36        270.30         5.15 o
  -7   5   3         11.89         10.80         1.08 o
  -6   5   3          0.50          1.96         2.37 o
  -5   5   3         50.49         42.76         1.97 o
  -4   5   3        575.47        555.95         9.43 o
  -3   5   3        418.07        402.18        16.06 o
  -2   5   3        202.81        216.69         9.34 o
  -1   5   3        229.09        255.97        10.85 o
   0   5   3          7.09          9.56         1.57 o
   1   5   3        255.53        237.40         3.17 o
   2   5   3        239.03        227.45         3.33 o
   3   5   3         80.04         83.67         2.33 o
   4   5   3        231.32        224.13         3.85 o
   5   5   3          8.95          8.77         1.15 o
  -8   6   3         82.30         88.07         2.94 o
  -7   6   3        688.14        719.34         7.73 o
  -6   6   3          3.79          3.83         0.94 o
  -5   6   3         51.79         53.97         2.42 o
  -4   6   3          0.22          0.34         0.51 o
  -3   6   3        112.48         83.20         2.02 o
  -2   6   3         10.20         15.90         1.28 o
  -1   6   3         55.90         53.22         2.57 o
   0   6   3         92.32        101.20         2.32 o
   1   6   3        104.59        102.56         2.32 o
   2   6   3        133.50        140.41         2.87 o
   3   6   3          1.56          1.17         0.42 o
   4   6   3          2.72          3.08         0.77 o
   5   6   3          0.15          0.78         0.35 o
  -8   7   3         14.63         14.34         0.81 o
  -7   7   3         17.12         15.29         1.06 o
  -6   7   3         63.06         58.48         2.51 o
  -5   7   3          2.68          2.95         0.61 o
  -4   7   3        702.70        662.97         6.80 o
  -3   7   3        163.94        159.73         2.91 o
  -2   7   3         63.19         56.37         2.10 o
  -1   7   3        233.48        216.19         4.77 o
   0   7   3        135.40        130.15         2.78 o
   1   7   3        380.00        360.80         6.72 o
   2   7   3         49.77         45.91         1.66 o
   3   7   3        156.93        140.04         3.65 o
   4   7   3          2.35          2.12         0.58 o
  -8   8   3         37.55         38.91         1.30 o
  -7   8   3        879.90        898.55        10.77 o
  -6   8   3         69.76         69.02         3.01 o
  -5   8   3         53.86         47.30         2.06 o
  -4   8   3         42.55         35.45         1.74 o
  -3   8   3          4.30          3.55         0.58 o
  -2   8   3        106.34        109.48         3.53 o
  -1   8   3        328.71        306.97         5.55 o
   0   8   3          0.09          0.28         0.38 o
   1   8   3          1.23          0.99         0.62 o
   2   8   3          6.24          7.80         0.99 o
   3   8   3         16.73         13.56         1.21 o
  -7   9   3         32.18         29.36         1.30 o
  -6   9   3        203.55        205.27         4.02 o
  -5   9   3         21.54         23.09         1.53 o
  -4   9   3         36.18         34.49         1.67 o
  -3   9   3         19.46         20.78         1.26 o
  -2   9   3         12.41          9.85         1.05 o
  -1   9   3        207.95        209.19         4.73 o
   0   9   3        175.12        180.73         4.92 o
   1   9   3         86.98         83.02         2.55 o
   2   9   3          9.51          9.85         0.92 o
   3   9   3         50.20         40.33         6.61 o
  -7  10   3        473.78        443.26         7.52 o
  -6  10   3         51.24         51.59         1.99 o
  -5  10   3         51.90         50.56         1.99 o
  -4  10   3         57.75         63.20         2.27 o
  -3  10   3        179.72        175.74         4.14 o
  -2  10   3        469.85        448.17         8.05 o
  -1  10   3        167.42        152.97         5.08 o
   0  10   3         67.25         74.84         3.78 o
   1  10   3         77.01         76.08         3.34 o
   2  10   3         29.48         27.05         2.52 o
  -6  11   3        105.68        101.15         2.68 o
  -5  11   3          0.39          0.84         0.41 o
  -4  11   3          6.08          5.45         0.85 o
  -3  11   3         23.42         27.11         1.74 o
  -2  11   3         69.03         63.75         3.01 o
  -1  11   3        181.27        188.31         5.45 o
   0  11   3         56.07         53.06         2.67 o
  -4  12   3         69.51         68.19         4.23 o
  -3  12   3          4.53          3.80         0.97 o
  -2  12   3          0.25          0.89         0.35 o
   0 -13   4        125.01        173.98         3.49 o
   1 -13   4          0.55          0.31         0.75 o
   2 -13   4          5.63          4.30         0.59 o
   3 -13   4          7.44         10.26         0.84 o
   4 -13   4          8.26          7.12         1.17 o
  -2 -12   4         24.38         23.49         2.55 o
  -1 -12   4         22.04         20.03         1.56 o
   0 -12   4          9.33         10.75         0.99 o
   1 -12   4          6.80         15.25         1.42 o
   2 -12   4        127.14        154.37         6.32 o
   3 -12   4          4.77          3.87         0.65 o
   4 -12   4          4.76          3.65         0.41 o
   5 -12   4         61.86         65.36         2.38 o
  -3 -11   4         41.60         40.54         2.48 o
  -2 -11   4        171.52        182.58        10.10 o
  -1 -11   4          2.57          2.21         0.45 o
   0 -11   4          1.19          0.82         0.56 o
   1 -11   4         19.92         22.42         1.64 o
   2 -11   4          8.36         10.99         0.98 o
   3 -11   4         25.60         25.53         1.73 o
   4 -11   4         28.34         26.28         1.40 o
   5 -11   4          0.58          1.01         0.60 o
   6 -11   4         18.55         15.26         1.24 o
  -4 -10   4          5.08          5.13         0.55 o
  -3 -10   4         32.31         37.13         1.59 o
  -2 -10   4         21.40         24.50         1.43 o
  -1 -10   4         24.30         26.01         1.38 o
   0 -10   4         89.72        139.30         9.52 o
   1 -10   4        190.45        333.82        20.80 o
   2 -10   4        307.89        365.97        12.55 o
   3 -10   4         78.83         81.96         3.01 o
   4 -10   4         10.13          9.22         0.99 o
   5 -10   4          8.35          7.50         1.08 o
   6 -10   4        136.14        107.20         5.06 o
   7 -10   4         89.14         90.20         4.09 o
  -5  -9   4         10.64         12.02         1.00 o
  -4  -9   4         40.26         36.93         1.73 o
  -3  -9   4         95.56         98.67         3.20 o
  -2  -9   4        609.94        674.75        38.16 o
  -1  -9   4          2.50          2.51         0.48 o
   0  -9   4         50.83         53.60         3.47 o
   1  -9   4         27.29         49.22         2.46 o
   2  -9   4         14.94         14.14         1.15 o
   3  -9   4          7.49          6.05         0.91 o
   4  -9   4        183.13        191.77         5.47 o
   5  -9   4         96.60         98.98         3.66 o
   6  -9   4          1.73          1.52         0.50 o
   7  -9   4        189.87        196.97         7.91 o
  -5  -8   4        106.97        106.14         2.37 o
  -4  -8   4          6.84          7.24         0.69 o
  -3  -8   4         71.41         67.03         2.25 o
  -2  -8   4        700.60        738.63        19.15 o
  -1  -8   4        234.14        251.35         4.86 o
   0  -8   4        229.51        306.49        17.55 o
   1  -8   4          3.55          4.54         0.62 o
   2  -8   4        124.09        146.04         4.55 o
   3  -8   4        354.78        339.24        11.03 o
   4  -8   4          0.79          1.05         0.66 o
   5  -8   4         94.42         98.10         3.89 o
   6  -8   4         88.75         78.31         4.14 o
   7  -8   4          4.51          2.68         0.88 o
  -6  -7   4         20.15         17.31         0.86 o
  -5  -7   4          8.28         10.48         0.86 o
  -4  -7   4        256.39        241.31         3.85 o
  -3  -7   4        171.60        183.19         3.40 o
  -2  -7   4        592.57        614.36        13.50 o
  -1  -7   4          6.90          5.28         0.49 o
   0  -7   4         19.98         45.76         1.89 o
   1  -7   4        319.78        438.51        13.77 o
   2  -7   4        248.20        232.27         4.68 o
   3  -7   4         77.42         64.93         2.37 o
   4  -7   4       1121.96       1155.44        29.83 o
   5  -7   4        590.13        580.36         8.42 o
   6  -7   4        122.66        120.88         3.35 o
   7  -7   4         54.37         56.21         2.04 o
  -6  -6   4         41.87         43.05         1.48 o
  -5  -6   4          0.15          0.92         0.57 o
  -4  -6   4         30.63         24.74         1.44 o
  -3  -6   4         38.68         32.30         1.44 o
  -2  -6   4        821.71        826.95        10.69 o
  -1  -6   4        116.57        138.93         7.20 o
   0  -6   4          8.30         14.97         2.24 o
   1  -6   4        156.74        222.01        11.90 o
   2  -6   4         89.32         93.15         9.16 o
   3  -6   4        417.88        388.69        17.23 o
   4  -6   4          0.18          0.88         0.58 o
   5  -6   4          8.34          8.26         1.17 o
   6  -6   4          4.88          8.29         0.82 o
   7  -6   4        132.98        143.09         3.42 o
  -7  -5   4          6.07          7.71         0.70 o
  -6  -5   4        231.40        222.28         4.79 o
  -5  -5   4        228.13        227.28         4.27 o
  -4  -5   4        147.63        145.07         3.32 o
  -3  -5   4        525.92        580.97         8.73 o
  -2  -5   4         95.24        122.64         7.01 o
  -1  -5   4        641.19        760.40        18.31 o
   0  -5   4        373.89        599.79        15.84 o
   1  -5   4        244.76        209.18         8.38 o
   2  -5   4         14.26         12.77         2.22 o
   3  -5   4         70.48         77.46         3.92 o
   4  -5   4        710.81        714.95         9.25 o
   5  -5   4          9.97          8.03         0.78 o
   6  -5   4        207.46        198.99         4.06 o
   7  -5   4          7.14          7.33         0.73 o
   8  -5   4         77.67         80.91         3.44 o
  -7  -4   4         10.87         12.23         0.88 o
  -6  -4   4         13.02         13.00         0.99 o
  -5  -4   4         16.50         15.15         1.29 o
  -4  -4   4         24.28         25.82         1.33 o
  -3  -4   4          2.44          4.79         1.26 o
  -2  -4   4       1932.38       1857.27        41.89 o
  -1  -4   4        434.36        510.62        11.40 o
   0  -4   4        432.46        528.80        10.79 o
   1  -4   4         52.42         53.28         2.71 o
   2  -4   4        178.80        168.31         5.91 o
   3  -4   4       1936.07       2046.72        36.73 o
   4  -4   4         46.27         49.86         1.87 o
   5  -4   4         94.92         93.54         2.44 o
   6  -4   4        162.09        143.58         3.46 o
   7  -4   4        201.18        240.61         4.06 o
  -8  -3   4         17.54         19.24         1.65 o
  -7  -3   4         88.70         86.68         2.61 o
  -6  -3   4        136.06        134.96         3.98 o
  -5  -3   4        228.05        223.17         3.91 o
  -4  -3   4        417.31        404.91         8.10 o
  -3  -3   4       1366.64       1594.14        49.08 o
  -2  -3   4        216.01        232.51         7.31 o
  -1  -3   4        189.25        198.22         6.65 o
   0  -3   4          4.72          3.83         1.30 o
   1  -3   4         28.22         39.46         1.53 o
   2  -3   4       1093.05       1152.99        15.45 o
   3  -3   4        127.31        124.71         4.85 o
   4  -3   4        689.31        692.28         7.76 o
   5  -3   4          3.87          3.92         0.66 o
   6  -3   4        234.03        220.05         4.22 o
   7  -3   4          0.63          0.68         0.54 o
  -8  -2   4         31.88         33.68         1.36 o
  -7  -2   4         27.34         29.46         2.13 o
  -6  -2   4         79.15         79.54         2.62 o
  -5  -2   4        433.07        407.30         6.95 o
  -4  -2   4        539.62        495.23         6.36 o
  -3  -2   4         87.76         62.06         4.84 o
  -2  -2   4        847.10        895.55        17.87 o
  -1  -2   4         75.70         72.78         3.00 o
   0  -2   4        405.60        435.48        11.35 o
   1  -2   4        346.21        340.65         4.38 o
   2  -2   4          0.14          1.30         0.51 o
   3  -2   4         49.86         49.62         3.62 o
   4  -2   4        160.76        163.83         3.10 o
   5  -2   4        168.78        177.75         3.13 o
   6  -2   4         59.50         58.14         2.48 o
   7  -2   4         98.41        100.17         3.49 o
  -8  -1   4        249.12        256.07         4.85 o
  -7  -1   4        192.34        197.38         3.83 o
  -6  -1   4          1.11          0.67         0.66 o
  -5  -1   4         38.58         40.87         1.36 o
  -4  -1   4        388.23        386.19        11.52 o
  -3  -1   4        235.59        255.09         7.98 o
  -2  -1   4         47.23         45.77         2.83 o
  -1  -1   4       1235.43       1276.41        35.46 o
   0  -1   4        103.80        100.38         3.04 o
   1  -1   4       1875.79       1912.94        17.61 o
   2  -1   4        322.63        403.26        10.18 o
   3  -1   4        152.37        143.15         7.36 o
   4  -1   4        132.61        128.32         3.10 o
   5  -1   4          6.28          6.49         1.04 o
   6  -1   4         57.37         59.04         2.44 o
   7  -1   4         65.40         60.18         2.16 o
  -8   0   4        282.93        300.56         4.03 o
  -7   0   4        208.59        200.18         4.01 o
  -6   0   4         47.55         48.96         1.80 o
  -5   0   4        423.62        406.56         6.69 o
  -4   0   4         32.20         40.71         3.73 o
  -3   0   4        641.45        664.47        12.46 o
  -2   0   4        627.52        690.23        12.71 o
  -1   0   4       1177.60       1183.47        14.83 o
   0   0   4          0.26          1.68         0.52 o
   1   0   4          2.99          1.14         0.72 o
   2   0   4         50.70         54.39         3.89 o
   3   0   4          9.03          7.85         0.97 o
   4   0   4        101.78        103.57         2.56 o
   5   0   4         64.76         67.81         2.37 o
   6   0   4          4.96          6.01         0.74 o
   7   0   4         63.97         62.25         2.39 o
  -8   1   4        242.25        236.67         5.65 o
  -7   1   4         13.13         14.16         1.03 o
  -6   1   4         10.01         14.65         1.20 o
  -5   1   4         49.86         39.49         1.64 o
  -4   1   4        277.01        274.21         8.98 o
  -3   1   4        640.52        566.80        13.43 o
  -2   1   4        207.59        187.81         7.96 o
  -1   1   4       6036.31       5786.42        62.82 o
   0   1   4        853.52        872.95        15.07 o
   1   1   4        214.44        230.64         7.78 o
   2   1   4          1.46         -0.34         1.06 o
   3   1   4         38.45         36.35         2.29 o
   4   1   4        490.90        465.62         5.57 o
   5   1   4          0.22          1.06         0.51 o
   6   1   4          0.97          0.92         0.68 o
   7   1   4         23.42         20.15         2.12 o
  -8   2   4         90.46         86.14         4.55 o
  -7   2   4        220.63        229.78         4.05 o
  -6   2   4        706.74        679.57         7.83 o
  -5   2   4         30.23         18.44         1.04 o
  -4   2   4         63.05         48.22         4.56 o
  -3   2   4          1.88          1.45         1.14 o
  -2   2   4         51.00         61.00         3.24 o
  -1   2   4        161.88        150.10         7.23 o
   0   2   4         37.53         42.38         3.93 o
   1   2   4        110.59        111.39         6.29 o
   2   2   4        204.93        193.14         8.28 o
   3   2   4         12.45         10.97         0.91 o
   4   2   4        197.58        183.02         3.91 o
   5   2   4         15.27         16.56         1.83 o
   6   2   4         19.62         21.08         1.46 o
  -8   3   4         66.76         74.77         2.38 o
  -7   3   4         22.88         25.40         1.52 o
  -6   3   4          9.68          9.80         0.91 o
  -5   3   4        156.60        121.09         2.78 o
  -4   3   4        150.33        131.05         4.32 o
  -3   3   4          0.41         -0.11         1.29 o
  -2   3   4         22.73         16.61         2.46 o
  -1   3   4        881.04        906.88        19.58 o
   0   3   4        181.12        183.48         8.36 o
   1   3   4        121.06        124.58         6.38 o
   2   3   4        116.62        103.88         2.23 o
   3   3   4         12.02         10.46         0.90 o
   4   3   4        695.06        710.36        21.33 o
   5   3   4        163.61        164.46         4.46 o
   6   3   4         15.76         14.50         1.08 o
  -8   4   4        251.71        264.89         5.99 o
  -7   4   4        433.07        439.75         6.33 o
  -6   4   4        967.18        929.08         8.61 o
  -5   4   4         30.91         27.54         1.38 o
  -4   4   4        157.07        150.92         3.14 o
  -3   4   4         19.52         15.21         2.60 o
  -2   4   4        790.27        799.13        17.58 o
  -1   4   4       1042.34       1114.65        46.45 o
   0   4   4       1411.67       1570.16        52.02 o
   1   4   4        392.38        334.14         4.38 o
   2   4   4        116.15        102.69         2.30 o
   3   4   4         25.79         22.78         1.52 o
   4   4   4         24.52         25.50         1.56 o
   5   4   4        266.54        275.90         6.44 o
   6   4   4          3.77          3.03         0.56 o
  -8   5   4          0.15         -0.50         0.50 o
  -7   5   4          4.55          3.80         0.75 o
  -6   5   4         24.78         23.23         1.61 o
  -5   5   4        179.50        152.78         3.23 o
  -4   5   4        149.86        140.45         3.14 o
  -3   5   4         98.10         89.25         2.43 o
  -2   5   4        101.37         95.39         2.74 o
  -1   5   4        649.16        620.72         6.33 o
   0   5   4        287.03        265.26         4.98 o
   1   5   4        205.15        183.75         3.16 o
   2   5   4        123.29        116.70         2.63 o
   3   5   4        227.08        221.88         4.58 o
   4   5   4        618.83        615.83         8.46 o
   5   5   4        140.13        131.41         3.22 o
  -8   6   4        237.31        234.49         5.52 o
  -7   6   4        126.36        127.89         3.06 o
  -6   6   4          0.99          1.82         0.80 o
  -5   6   4          2.79          1.93         0.51 o
  -4   6   4        410.79        392.25         7.18 o
  -3   6   4         40.65         40.00         1.43 o
  -2   6   4         84.75         93.76         2.29 o
  -1   6   4          9.53         15.41         1.57 o
   0   6   4         63.67         63.21         2.41 o
   1   6   4         45.40         32.92         1.50 o
   2   6   4         36.46         28.49         1.47 o
   3   6   4        125.89        114.48         3.25 o
   4   6   4         33.72         31.88         1.75 o
  -8   7   4         17.08         16.66         0.98 o
  -7   7   4         12.73         14.61         1.11 o
  -6   7   4          0.94          1.35         0.94 o
  -5   7   4          5.80          5.86         0.87 o
  -4   7   4         27.51         20.23         1.79 o
  -3   7   4         77.29         56.63         1.78 o
  -2   7   4          2.58          3.02         0.87 o
  -1   7   4        237.59        245.43         4.56 o
   0   7   4         22.97         22.94         1.55 o
   1   7   4         49.65         50.00         2.76 o
   2   7   4        258.67        251.09         5.40 o
   3   7   4        128.08        110.46         4.04 o
   4   7   4        178.50        168.94         7.82 o
  -8   8   4         15.54         17.20         2.74 o
  -7   8   4        153.93        155.49         4.78 o
  -6   8   4          7.31          6.81         1.11 o
  -5   8   4          0.15          0.08         0.60 o
  -4   8   4        287.23        286.68         6.32 o
  -3   8   4         96.65         94.07         2.64 o
  -2   8   4        453.54        457.36         7.65 o
  -1   8   4         83.44         81.94         2.99 o
   0   8   4          1.72          1.89         0.50 o
   1   8   4        166.24        154.89         4.13 o
   2   8   4          0.25         -0.19         0.53 o
   3   8   4         45.63         35.97         3.38 o
  -7   9   4          3.79          3.65         0.55 o
  -6   9   4         26.87         24.35         1.46 o
  -5   9   4         24.73         27.33         1.59 o
  -4   9   4        109.52        117.79         3.25 o
  -3   9   4          2.03          1.65         0.61 o
  -2   9   4        138.89        129.43         4.04 o
  -1   9   4          3.14          5.33         0.89 o
   0   9   4          0.23         -0.11         0.77 o
   1   9   4         59.52         57.45         2.97 o
   2   9   4         21.97         19.99         3.17 o
  -6  10   4          8.49          8.61         0.81 o
  -5  10   4        198.02        200.05         3.96 o
  -4  10   4         20.09         22.32         1.28 o
  -3  10   4         16.78         22.05         1.58 o
  -2  10   4         44.42         42.81         2.14 o
  -1  10   4         90.85         95.35         3.57 o
   0  10   4         29.16         32.73         2.30 o
   1  10   4         10.15          9.01         0.80 o
  -5  11   4         20.61         17.73         1.32 o
  -4  11   4         56.46         57.21         2.00 o
  -3  11   4          3.79          2.91         0.58 o
  -2  11   4         69.19         64.17         3.09 o
  -1  11   4         27.86         26.39         1.91 o
   0  11   4        158.07        167.14         5.29 o
   0 -13   5          2.69          3.66         0.74 o
   1 -13   5         57.96         74.58         2.55 o
   2 -13   5         25.90         36.16         1.56 o
   3 -13   5          5.47          5.86         0.70 o
   4 -13   5         40.98         39.50         2.29 o
  -2 -12   5         89.52         82.08         3.35 o
  -1 -12   5         56.77         68.95         4.70 o
   0 -12   5          4.45          3.91         0.68 o
   1 -12   5          1.08          1.55         0.52 o
   2 -12   5          0.29          0.12         0.64 o
   3 -12   5        502.30        575.85        30.06 o
   4 -12   5        104.10        107.14         3.26 o
   5 -12   5          5.89          3.25         0.60 o
  -3 -11   5        304.08        279.18        12.89 o
  -2 -11   5        129.13        124.81         5.80 o
  -1 -11   5          4.01          3.72         0.51 o
   0 -11   5         12.30         16.06         1.27 o
   1 -11   5          0.20          2.22         0.64 o
   2 -11   5         58.16         68.20         2.48 o
   3 -11   5          1.07          0.90         0.80 o
   4 -11   5         25.24         22.80         1.25 o
   5 -11   5          8.85          8.07         0.89 o
   6 -11   5         27.64         26.29         1.92 o
  -4 -10   5          1.93          2.12         0.40 o
  -3 -10   5          1.57          2.23         0.46 o
  -2 -10   5        129.60        133.91         5.66 o
  -1 -10   5        129.35        134.05         3.07 o
   0 -10   5          4.38          7.10         0.95 o
   1 -10   5         77.45        105.53         6.11 o
   2 -10   5         61.74         76.21         2.71 o
   3 -10   5        691.04        724.02        44.87 o
   4 -10   5        144.51        146.26         4.60 o
   5 -10   5          1.11          1.19         0.85 o
   6 -10   5          3.16          2.39         0.64 o
  -5  -9   5         60.52         52.27         1.81 o
  -4  -9   5         41.11         37.17         1.57 o
  -3  -9   5         21.54         22.69         1.47 o
  -2  -9   5        877.25        907.89        26.76 o
  -1  -9   5          2.15          2.48         0.44 o
   0  -9   5         43.53         64.58         3.61 o
   1  -9   5         75.24         86.36         3.91 o
   2  -9   5        318.63        351.74        19.75 o
   3  -9   5        128.67        140.31         7.72 o
   4  -9   5        448.94        466.80        14.28 o
   5  -9   5         63.78         60.79         3.22 o
   6  -9   5         31.06         31.67         2.62 o
   7  -9   5          0.02         -0.51         0.65 o
  -5  -8   5        105.96        108.37         2.76 o
  -4  -8   5         39.29         38.59         1.35 o
  -3  -8   5         42.78         46.93         1.71 o
  -2  -8   5         64.29         64.84         2.29 o
  -1  -8   5         83.47         90.79         2.43 o
   0  -8   5        575.95        840.51        54.46 o
   1  -8   5        262.30        309.72        11.89 o
   2  -8   5          1.39          0.92         0.51 o
   3  -8   5         66.15         55.61         2.31 o
   4  -8   5         75.74         74.38         3.79 o
   5  -8   5         24.12         24.37         1.64 o
   6  -8   5        165.21        167.49         5.99 o
   7  -8   5        115.45        106.32         3.27 o
  -6  -7   5        287.28        261.11         4.93 o
  -5  -7   5         87.05         83.02         2.34 o
  -4  -7   5         10.86         11.21         0.90 o
  -3  -7   5        116.17        112.67         2.66 o
  -2  -7   5        268.06        265.25         3.39 o
  -1  -7   5         50.44         47.44         1.64 o
   0  -7   5         53.99         53.43         1.69 o
   1  -7   5         26.55         32.63         1.42 o
   2  -7   5         51.68         43.51         1.73 o
   3  -7   5        216.85        224.67         8.54 o
   4  -7   5        232.53        231.17         6.74 o
   5  -7   5          0.15          0.01         0.57 o
   6  -7   5          2.42          2.18         0.75 o
   7  -7   5         72.44         84.16         3.18 o
  -6  -6   5         16.74         19.12         0.95 o
  -5  -6   5          6.07          6.45         0.78 o
  -4  -6   5          0.15         -0.25         0.70 o
  -3  -6   5        113.48         91.78         2.22 o
  -2  -6   5         50.36         46.49         1.56 o
  -1  -6   5         33.35         26.01         1.64 o
   0  -6   5          1.65          2.04         2.09 o
   1  -6   5         59.25         67.37        12.71 o
   2  -6   5          2.46          7.01         0.94 o
   3  -6   5         27.17         24.82         1.26 o
   4  -6   5        476.03        469.71         7.89 o
   5  -6   5        136.66        138.03         5.09 o
   6  -6   5        414.32        445.29         9.09 o
   7  -6   5          7.52          9.80         0.98 o
  -7  -5   5        146.03        148.38         3.52 o
  -6  -5   5        214.29        217.07         3.96 o
  -5  -5   5          6.82          5.88         0.77 o
  -4  -5   5        198.51        180.25         3.45 o
  -3  -5   5         11.40          8.88         0.76 o
  -2  -5   5         69.93         65.61         4.31 o
  -1  -5   5          3.62          7.46         1.45 o
   0  -5   5        174.42        222.21        31.21 o
   1  -5   5        118.69        105.05         6.89 o
   2  -5   5          5.30          9.13         2.29 o
   3  -5   5        232.69        218.49         5.32 o
   4  -5   5         54.14         47.83         2.30 o
   5  -5   5          0.32          1.05         0.38 o
   6  -5   5         78.68         64.80         2.55 o
   7  -5   5         62.65         72.58         2.08 o
  -7  -4   5         11.05         12.20         1.10 o
  -6  -4   5         23.49         22.64         1.33 o
  -5  -4   5        111.05        104.78         2.82 o
  -4  -4   5        124.15        138.10         2.85 o
  -3  -4   5         17.17         16.96         0.94 o
  -2  -4   5        684.40        657.20        12.75 o
  -1  -4   5         95.16        103.47         5.29 o
   0  -4   5         31.53         24.39         2.86 o
   1  -4   5         28.41         16.70         1.85 o
   2  -4   5        205.26        229.19         6.43 o
   3  -4   5        852.54        878.49         9.00 o
   4  -4   5        757.79        760.32         7.58 o
   5  -4   5         77.26         87.42         2.31 o
   6  -4   5        215.33        232.05         4.87 o
   7  -4   5         12.55         11.36         0.95 o
  -8  -3   5        272.78        301.76         8.74 o
  -7  -3   5         78.39         80.59         3.20 o
  -6  -3   5         12.37         12.60         1.08 o
  -5  -3   5        156.69        146.82         3.18 o
  -4  -3   5        579.32        603.25         9.77 o
  -3  -3   5          1.22          4.36         2.44 o
  -2  -3   5        509.34        536.83        14.24 o
  -1  -3   5         73.35         69.54         3.31 o
   0  -3   5        169.17        194.07         7.82 o
   1  -3   5        167.21        167.18         4.94 o
   2  -3   5        155.16        177.50         4.91 o
   3  -3   5        490.03        479.91         5.53 o
   4  -3   5         67.15         62.36         1.76 o
   5  -3   5        155.76        136.15         3.11 o
   6  -3   5         61.80         72.54         2.77 o
   7  -3   5        106.72        112.21         3.44 o
  -8  -2   5        280.25        279.69         4.08 o
  -7  -2   5         12.05         11.66         1.41 o
  -6  -2   5        219.87        199.25         4.97 o
  -5  -2   5        111.55         99.84         2.57 o
  -4  -2   5        175.75        155.55         2.89 o
  -3  -2   5        493.11        453.43        11.29 o
  -2  -2   5        459.72        427.50        24.63 o
  -1  -2   5         16.21         17.50         1.49 o
   0  -2   5          0.14          1.29         0.65 o
   1  -2   5        991.92       1029.98        21.80 o
   2  -2   5        699.24        723.59        21.35 o
   3  -2   5       1332.78       1368.54        21.57 o
   4  -2   5        117.50        122.02         2.37 o
   5  -2   5         21.11         19.05         1.23 o
   6  -2   5          0.00          0.10         0.47 o
   7  -2   5         46.75         55.57         3.70 o
  -8  -1   5        148.01        167.49         4.02 o
  -7  -1   5         18.63         16.46         1.37 o
  -6  -1   5          8.99          7.95         0.91 o
  -5  -1   5        332.39        310.73         7.78 o
  -4  -1   5        720.19        753.44         9.08 o
  -3  -1   5       1179.92       1192.96        21.71 o
  -2  -1   5          5.93          7.90         1.13 o
  -1  -1   5       1378.49       1418.55        21.21 o
   0  -1   5       2648.72       2413.40        15.09 o
   1  -1   5        196.79        156.89         3.93 o
   2  -1   5        212.66        262.34         9.86 o
   3  -1   5         34.05         35.20         1.25 o
   4  -1   5        785.47        751.33         7.00 o
   5  -1   5        277.98        260.01         6.81 o
   6  -1   5         21.35         22.30         1.42 o
   7  -1   5          2.32          4.45         1.13 o
  -8   0   5        457.16        483.65         5.96 o
  -7   0   5          1.17          1.61         0.47 o
  -6   0   5         67.78         59.49         1.74 o
  -5   0   5         55.41         61.37         1.91 o
  -4   0   5          4.31          2.79         1.01 o
  -3   0   5        198.47        185.14         6.78 o
  -2   0   5       1865.08       1901.50        27.81 o
  -1   0   5        105.69        125.44         6.31 o
   0   0   5          8.37          5.21         0.99 o
   1   0   5        395.17        420.80         9.67 o
   2   0   5        105.26         93.19         4.37 o
   3   0   5         57.41         56.90         1.76 o
   4   0   5        283.31        288.52         5.65 o
   5   0   5         10.69          7.51         0.88 o
   6   0   5         66.74         60.52         2.26 o
  -8   1   5          6.25          7.39         0.85 o
  -7   1   5          0.97          0.58         0.48 o
  -6   1   5          2.63          3.29         0.70 o
  -5   1   5        212.38        195.93         3.17 o
  -4   1   5         10.98         12.82         2.76 o
  -3   1   5        168.85        178.63         7.95 o
  -2   1   5         13.73         25.37         2.71 o
  -1   1   5        344.38        343.18        11.91 o
   0   1   5        305.53        291.06         8.00 o
   1   1   5          2.90          8.14         1.27 o
   2   1   5          0.25          0.41         0.46 o
   3   1   5        131.18        124.15         2.92 o
   4   1   5       1050.22       1010.36        24.19 o
   5   1   5         45.10         38.99         2.00 o
   6   1   5         38.76         38.85         2.23 o
  -8   2   5         71.03         73.19         1.77 o
  -7   2   5         10.30          9.24         0.82 o
  -6   2   5        376.50        337.01         4.78 o
  -5   2   5         62.84         55.19         1.85 o
  -4   2   5          0.26          0.70         0.41 o
  -3   2   5        760.30        654.88        23.54 o
  -2   2   5         33.68         29.85         2.98 o
  -1   2   5        372.24        390.76        23.71 o
   0   2   5        896.72        871.76        21.44 o
   1   2   5        337.60        331.10        11.46 o
   2   2   5        103.18         92.68         3.77 o
   3   2   5         67.74         67.05         2.09 o
   4   2   5         18.09         19.09         1.39 o
   5   2   5        110.27        106.59         4.13 o
   6   2   5         35.61         36.89         1.69 o
  -8   3   5         89.49         95.71         2.48 o
  -7   3   5          0.17          0.57         0.46 o
  -6   3   5         19.06         18.54         1.22 o
  -5   3   5          0.27          0.14         0.42 o
  -4   3   5         46.52         40.17         1.57 o
  -3   3   5         26.98         25.37         3.24 o
  -2   3   5         74.21         89.78         5.64 o
  -1   3   5          5.98          4.54         4.85 o
   0   3   5        198.32        185.75         9.44 o
   1   3   5          0.07          1.26         0.35 o
   2   3   5        122.76        108.64         2.36 o
   3   3   5        232.51        212.15         7.33 o
   4   3   5        980.55        971.62        13.12 o
   5   3   5         77.64         76.39         2.78 o
   6   3   5         46.60         48.85         2.20 o
  -8   4   5         33.17         34.19         1.41 o
  -7   4   5        117.19        110.56         2.83 o
  -6   4   5          6.03          5.53         0.78 o
  -5   4   5        265.70        245.46         3.76 o
  -4   4   5        163.29        155.26         3.27 o
  -3   4   5        285.23        278.30         4.40 o
  -2   4   5         68.50         54.47         4.29 o
  -1   4   5          1.06          4.22         0.98 o
   0   4   5        558.71        541.13        15.84 o
   1   4   5          6.20          5.73         0.67 o
   2   4   5         91.46         80.92         2.86 o
   3   4   5          0.54          1.29         0.57 o
   4   4   5         29.62         30.61         1.94 o
   5   4   5        137.15        144.02         7.77 o
  -8   5   5        147.79        148.67         3.45 o
  -7   5   5         19.95         18.55         1.29 o
  -6   5   5          0.20          1.01         0.53 o
  -5   5   5         22.59         24.32         1.37 o
  -4   5   5         77.61         69.83         2.32 o
  -3   5   5         77.46         62.94         1.87 o
  -2   5   5         29.50         25.98         1.31 o
  -1   5   5         57.56         56.28         2.25 o
   0   5   5        132.24        118.49         3.21 o
   1   5   5        674.82        604.77         6.99 o
   2   5   5        368.93        344.01         4.86 o
   3   5   5         31.86         26.90         3.72 o
   4   5   5         13.59         12.62         2.64 o
   5   5   5          0.13          0.19         0.43 o
  -8   6   5        117.38        115.00         2.98 o
  -7   6   5        118.38        127.59         3.15 o
  -6   6   5          5.22          5.31         0.87 o
  -5   6   5          9.95         10.69         1.01 o
  -4   6   5        127.09        127.76         2.92 o
  -3   6   5        306.28        285.82         4.26 o
  -2   6   5         36.82         33.94         1.93 o
  -1   6   5         69.98         61.76         2.72 o
   0   6   5          4.00          2.74         0.73 o
   1   6   5         38.75         35.57         1.88 o
   2   6   5        137.55        124.80         3.12 o
   3   6   5         16.75         13.35         1.51 o
   4   6   5         21.48         19.11         1.62 o
  -8   7   5        419.37        425.82         8.35 o
  -7   7   5         89.35         92.13         2.77 o
  -6   7   5        155.13        164.95         4.57 o
  -5   7   5         59.23         55.44         2.16 o
  -4   7   5         20.87         18.50         1.24 o
  -3   7   5          0.06         -0.46         0.58 o
  -2   7   5        416.98        377.71         6.68 o
  -1   7   5        291.76        285.24         9.37 o
   0   7   5         57.73         56.07         2.53 o
   1   7   5        155.98        141.95         5.84 o
   2   7   5          4.58          4.26         0.95 o
   3   7   5         11.51          9.73         0.94 o
  -7   8   5         53.29         57.33         1.95 o
  -6   8   5         27.97         28.85         1.52 o
  -5   8   5         44.39         43.04         1.99 o
  -4   8   5          3.88          3.49         0.66 o
  -3   8   5         33.67         34.48         1.57 o
  -2   8   5        178.77        178.95         4.78 o
  -1   8   5         73.31         84.92         2.99 o
   0   8   5          9.70         10.09         1.38 o
   1   8   5          0.06         -0.29         0.44 o
   2   8   5        220.15        193.19         9.00 o
  -7   9   5         64.91         64.12         2.87 o
  -6   9   5         24.96         24.37         1.24 o
  -5   9   5         34.15         35.60         1.66 o
  -4   9   5          0.14         -0.62         0.62 o
  -3   9   5         62.39         59.26         2.65 o
  -2   9   5        478.20        478.77        16.41 o
  -1   9   5        259.14        261.02         5.85 o
   0   9   5        101.25        103.68         3.94 o
   1   9   5         35.12         35.58         1.47 o
  -6  10   5          0.09          0.35         0.33 o
  -5  10   5         63.49         64.15         2.16 o
  -4  10   5        213.13        218.22         4.34 o
  -3  10   5          8.86          7.94         0.89 o
  -2  10   5          2.63          2.83         0.60 o
  -1  10   5          0.31          0.73         0.43 o
   0  10   5         18.45         18.70         1.25 o
  -5  11   5         55.00         56.65         3.72 o
  -4  11   5          6.36          7.04         0.95 o
  -3  11   5          2.02          2.84         0.52 o
  -2  11   5        246.37        229.44         3.89 o
   0 -13   6         37.12         47.53         3.89 o
   1 -13   6          9.21          7.56         0.71 o
   2 -13   6          3.86          3.37         0.55 o
   3 -13   6         33.91         33.17         1.74 o
   4 -13   6         14.92         17.63         2.24 o
  -2 -12   6         24.54         21.09         1.72 o
  -1 -12   6         14.29         14.62         1.12 o
   0 -12   6         31.66         37.14         2.76 o
   1 -12   6         17.25         20.46         1.42 o
   2 -12   6         17.32         22.76         1.75 o
   3 -12   6          7.48          9.36         0.90 o
   4 -12   6          5.93          6.70         0.89 o
   5 -12   6         30.25         28.34         4.59 o
  -3 -11   6        109.13        100.73         5.15 o
  -2 -11   6         10.16          9.79         0.78 o
  -1 -11   6          0.08         -0.46         0.46 o
   0 -11   6          8.09          9.58         0.98 o
   1 -11   6        108.19        117.96         4.07 o
   2 -11   6         50.50         55.16         2.55 o
   3 -11   6         49.91         49.56         2.57 o
   4 -11   6         60.50         61.08         2.69 o
   5 -11   6         63.18         58.88         2.63 o
  -4 -10   6         37.54         29.51         1.66 o
  -3 -10   6         80.48         77.63         1.91 o
  -2 -10   6         52.27         52.34         1.60 o
  -1 -10   6        231.76        240.38        10.39 o
   0 -10   6        166.47        233.42        18.95 o
   1 -10   6         20.13         21.20         1.52 o
   2 -10   6         16.95         16.04         1.50 o
   3 -10   6        283.47        263.88         6.30 o
   4 -10   6         71.74         74.43         2.90 o
   5 -10   6         87.26         86.50         3.04 o
   6 -10   6        136.62        151.78         8.54 o
  -5  -9   6         48.18         47.41         1.77 o
  -4  -9   6         43.65         37.62         1.59 o
  -3  -9   6        507.50        513.99         6.15 o
  -2  -9   6         53.11         50.87         1.67 o
  -1  -9   6         90.34         97.15         6.76 o
   0  -9   6         14.07         17.17         1.24 o
   1  -9   6          0.32          0.37         0.52 o
   2  -9   6        457.63        455.25        14.72 o
   3  -9   6          6.02          4.30         0.89 o
   4  -9   6         10.63         10.65         1.50 o
   5  -9   6          4.55          4.16         0.94 o
   6  -9   6         40.43         38.94         2.72 o
  -5  -8   6          2.25          1.12         0.37 o
  -4  -8   6          2.54          2.78         0.49 o
  -3  -8   6          0.29         -0.41         0.45 o
  -2  -8   6         91.27         93.17         3.42 o
  -1  -8   6        216.49        211.55         4.67 o
   0  -8   6         12.85         10.90         0.84 o
   1  -8   6         19.67         19.25         1.13 o
   2  -8   6         22.46         22.42         1.35 o
   3  -8   6        550.46        518.41         7.87 o
   4  -8   6        450.14        444.56        11.22 o
   5  -8   6         19.64         21.96         1.86 o
   6  -8   6         37.10         42.67         2.94 o
   7  -8   6         57.89         56.18         3.27 o
  -6  -7   6          9.15          9.61         0.75 o
  -5  -7   6         83.19         83.09         2.24 o
  -4  -7   6        199.85        184.80         3.47 o
  -3  -7   6        783.57        801.36        12.56 o
  -2  -7   6         14.14         14.64         0.86 o
  -1  -7   6         93.30         94.34         2.09 o
   0  -7   6        676.14        731.82         7.50 o
   1  -7   6        255.41        254.56         7.38 o
   2  -7   6        188.01        173.05         3.23 o
   3  -7   6        695.81        669.43         8.55 o
   4  -7   6         60.64         54.31         2.33 o
   5  -7   6         15.79         11.83         1.51 o
   6  -7   6         98.65        102.80         3.99 o
   7  -7   6         38.81         42.55         1.99 o
  -6  -6   6          5.90          5.14         0.60 o
  -5  -6   6          0.71          0.10         0.47 o
  -4  -6   6         58.10         64.91         1.97 o
  -3  -6   6          7.39          6.68         0.60 o
  -2  -6   6         31.58         36.81         1.88 o
  -1  -6   6         58.62         61.53         1.82 o
   0  -6   6          1.19          1.83         1.30 o
   1  -6   6         16.14         20.14         1.22 o
   2  -6   6         21.84         16.73         0.97 o
   3  -6   6        741.06        716.39         8.42 o
   4  -6   6        195.47        186.50         4.66 o
   5  -6   6         39.62         39.48         2.28 o
   6  -6   6          3.92          6.31         1.10 o
   7  -6   6         83.94         78.77         4.16 o
  -7  -5   6          0.12          0.64         0.45 o
  -6  -5   6        138.58        149.12         3.91 o
  -5  -5   6         75.55         85.33         2.95 o
  -4  -5   6          8.29          9.40         0.92 o
  -3  -5   6         49.88         56.28         2.77 o
  -2  -5   6          1.12          1.77         0.49 o
  -1  -5   6        245.67        212.47         9.25 o
   0  -5   6        304.48        335.75        12.10 o
   1  -5   6         12.56         18.07         3.02 o
   2  -5   6         73.53         62.08         2.19 o
   3  -5   6        157.13        151.57         3.55 o
   4  -5   6        181.77        174.49         5.39 o
   5  -5   6         86.64         69.61         3.02 o
   6  -5   6        257.24        278.17        10.81 o
   7  -5   6         14.72         15.94         1.34 o
  -7  -4   6        169.31        178.69         4.19 o
  -6  -4   6        152.80        150.80         3.74 o
  -5  -4   6         24.10         32.14         1.67 o
  -4  -4   6          4.14          8.69         0.85 o
  -3  -4   6          7.84          6.02         0.64 o
  -2  -4   6        670.31        667.03        13.18 o
  -1  -4   6        144.21        141.74         5.26 o
   0  -4   6        228.39        229.24         8.29 o
   1  -4   6        189.10        175.39         7.99 o
   2  -4   6        366.10        379.44         7.86 o
   3  -4   6        539.07        543.39         6.36 o
   4  -4   6        254.43        248.97         4.98 o
   5  -4   6         15.11         10.05         1.84 o
   6  -4   6          4.29          4.99         1.06 o
   7  -4   6         48.51         47.56         2.24 o
  -8  -3   6         11.07         25.35         7.41 o
  -7  -3   6          1.90          3.21         0.70 o
  -6  -3   6         14.09         21.50         1.32 o
  -5  -3   6        115.45        126.54         3.37 o
  -4  -3   6          0.51          2.77         0.51 o
  -3  -3   6         11.61          6.98         0.84 o
  -2  -3   6        137.07        123.48         5.65 o
  -1  -3   6        321.14        301.41         6.86 o
   0  -3   6        449.56        406.11        13.22 o
   1  -3   6        287.80        324.43         8.35 o
   2  -3   6         57.65         61.44         3.42 o
   3  -3   6        701.70        666.62         7.11 o
   4  -3   6        772.19        752.82         9.92 o
   5  -3   6        416.06        382.47         6.20 o
   6  -3   6          8.62          9.48         0.98 o
   7  -3   6         46.52         47.98         2.98 o
  -8  -2   6        128.23        140.25         2.91 o
  -7  -2   6         12.03         11.11         0.98 o
  -6  -2   6          0.40          0.33         0.49 o
  -5  -2   6        608.49        627.26         9.49 o
  -4  -2   6          0.22          0.99         0.43 o
  -3  -2   6         58.18         50.75         4.62 o
  -2  -2   6        325.60        318.02         9.89 o
  -1  -2   6         17.70         17.06         2.06 o
   0  -2   6        836.16        754.44        12.57 o
   1  -2   6         56.17         71.68         3.42 o
   2  -2   6         41.16         44.46         3.44 o
   3  -2   6         32.14         32.58         1.49 o
   4  -2   6         59.69         63.02         2.00 o
   5  -2   6          4.49          2.99         0.60 o
   6  -2   6         32.33         34.40         1.82 o
  -8  -1   6         42.29         41.63         1.71 o
  -7  -1   6         16.48         17.92         1.43 o
  -6  -1   6          0.82          2.69         0.72 o
  -5  -1   6         11.85         14.26         0.92 o
  -4  -1   6         93.08         98.00         3.66 o
  -3  -1   6        102.84         72.29         5.38 o
  -2  -1   6         98.15         76.77         6.02 o
  -1  -1   6          9.63         13.04         1.88 o
   0  -1   6        204.91        224.16         7.15 o
   1  -1   6       1277.36       1209.46        36.16 o
   2  -1   6       1195.04       1161.31         9.06 o
   3  -1   6        863.53        835.42        10.98 o
   4  -1   6         29.90         31.82         1.83 o
   5  -1   6          5.53          4.89         0.66 o
   6  -1   6         31.97         34.15         1.68 o
  -8   0   6        101.61        107.04         3.96 o
  -7   0   6        121.03        114.37         3.45 o
  -6   0   6         11.20          8.69         0.76 o
  -5   0   6         51.79         55.14         1.62 o
  -4   0   6         25.63         22.65         1.59 o
  -3   0   6        994.19        906.99        17.77 o
  -2   0   6       1319.90       1394.93        22.75 o
  -1   0   6        134.28        132.55         6.95 o
   0   0   6        546.99        536.51        18.34 o
   1   0   6          6.41          1.28         0.73 o
   2   0   6        109.50         88.67         2.39 o
   3   0   6        245.10        238.42         3.82 o
   4   0   6         39.17         34.79         1.72 o
   5   0   6          3.68          4.81         0.67 o
   6   0   6         37.30         37.71         1.75 o
  -8   1   6         67.76         75.65         3.28 o
  -7   1   6          0.66          0.22         0.59 o
  -6   1   6         56.06         49.58         1.73 o
  -5   1   6        251.35        220.91         3.65 o
  -4   1   6        167.85        147.74         2.92 o
  -3   1   6         67.89         78.69         5.48 o
  -2   1   6       1080.51       1097.95        32.75 o
  -1   1   6        838.67        879.60        19.03 o
   0   1   6        300.77        339.72        12.08 o
   1   1   6         97.00         94.06         4.72 o
   2   1   6        347.12        324.26         4.36 o
   3   1   6        375.39        365.76         5.09 o
   4   1   6         35.62         39.75         1.94 o
   5   1   6          0.05         -0.61         0.61 o
   6   1   6          7.17          7.07         0.95 o
  -8   2   6         26.92         28.66         1.40 o
  -7   2   6         92.56         89.94         2.50 o
  -6   2   6        209.27        199.02         3.51 o
  -5   2   6        103.23         96.02         2.44 o
  -4   2   6        107.78        101.28         3.54 o
  -3   2   6        290.99        291.84        10.71 o
  -2   2   6       1525.97       1444.27        31.57 o
  -1   2   6        726.80        726.51        35.04 o
   0   2   6        120.32        108.66         6.11 o
   1   2   6          1.57          2.22         0.72 o
   2   2   6         44.91         46.81         1.66 o
   3   2   6        943.72        931.20        14.76 o
   4   2   6          1.68          0.21         0.54 o
   5   2   6         15.53         14.47         1.78 o
  -8   3   6          0.55          0.14         0.41 o
  -7   3   6        105.47        100.98         2.70 o
  -6   3   6         83.08         82.42         2.57 o
  -5   3   6        175.32        150.10         2.97 o
  -4   3   6         19.28         22.80         1.24 o
  -3   3   6         18.95         26.00         1.68 o
  -2   3   6         88.11         96.04         3.25 o
  -1   3   6       1201.18       1195.36        16.92 o
   0   3   6       1198.88       1148.38        14.07 o
   1   3   6        298.76        277.48         4.14 o
   2   3   6        133.15        128.07         3.16 o
   3   3   6          1.28          1.52         0.73 o
   4   3   6        147.85        147.90         5.06 o
   5   3   6         42.78         42.75         2.45 o
  -8   4   6        293.74        312.06         7.89 o
  -7   4   6        102.29        107.55         2.73 o
  -6   4   6         72.65         69.02         2.35 o
  -5   4   6          5.18          3.92         0.76 o
  -4   4   6        102.59         92.70         2.60 o
  -3   4   6        319.85        305.29         4.05 o
  -2   4   6         59.86         55.99         3.04 o
  -1   4   6          4.17          5.98         1.24 o
   0   4   6          1.20         -0.22         0.46 o
   1   4   6         12.46          9.40         0.89 o
   2   4   6         35.98         38.77         2.19 o
   3   4   6        182.54        170.48        11.57 o
   4   4   6         23.42         21.15         1.92 o
   5   4   6          7.85          7.76         1.33 o
  -8   5   6          0.11          0.02         0.31 o
  -7   5   6          2.46          2.51         0.56 o
  -6   5   6         56.51         53.63         2.39 o
  -5   5   6         54.43         52.04         1.96 o
  -4   5   6        233.82        238.22         4.31 o
  -3   5   6        306.81        281.31         4.16 o
  -2   5   6        199.78        174.85         3.70 o
  -1   5   6        980.88        963.37        12.98 o
   0   5   6        413.24        395.51         7.70 o
   1   5   6         76.19         69.22         2.54 o
   2   5   6         74.48         72.48         3.03 o
   3   5   6         16.39         13.89         1.66 o
   4   5   6        289.67        299.40        17.32 o
  -8   6   6          0.40          0.42         0.27 o
  -7   6   6          5.14          4.27         0.85 o
  -6   6   6          2.07          1.91         0.71 o
  -5   6   6          0.95          1.17         0.49 o
  -4   6   6         11.33         10.46         0.88 o
  -3   6   6         79.90         81.78         2.31 o
  -2   6   6         70.51         75.67         2.92 o
  -1   6   6         32.41         29.41         1.82 o
   0   6   6         13.46         15.35         1.30 o
   1   6   6         52.42         48.36         2.20 o
   2   6   6         58.81         57.86         3.42 o
   3   6   6         35.56         30.02         2.34 o
  -8   7   6         40.56         39.82         1.68 o
  -7   7   6         14.80         16.64         1.25 o
  -6   7   6          3.44          2.92         0.61 o
  -5   7   6          4.57          4.08         0.70 o
  -4   7   6        217.23        208.49         5.20 o
  -3   7   6         86.83         77.03         2.59 o
  -2   7   6        277.12        283.21         5.88 o
  -1   7   6         32.80         37.12         2.14 o
   0   7   6          0.39         -0.24         0.70 o
   1   7   6        198.74        170.01         4.10 o
   2   7   6          2.80          1.35         0.86 o
   3   7   6          4.98          5.92         1.52 o
  -7   8   6          1.79          1.50         0.39 o
  -6   8   6         41.72         41.72         1.80 o
  -5   8   6        251.32        259.02         8.88 o
  -4   8   6        152.91        144.04         3.56 o
  -3   8   6          3.33          3.73         0.93 o
  -2   8   6          0.78          1.68         0.72 o
  -1   8   6          4.94          6.35         0.94 o
   0   8   6        119.18        122.95         3.27 o
   1   8   6         53.96         57.82         2.14 o
   2   8   6          3.64          1.63         0.47 o
  -6   9   6          6.94          6.63         0.61 o
  -5   9   6          1.59          0.86         0.40 o
  -4   9   6        101.64        107.64         5.26 o
  -3   9   6          0.55          0.69         0.50 o
  -2   9   6        346.74        348.40         9.65 o
  -1   9   6          1.93          2.76         0.52 o
   0   9   6          2.09          2.29         0.49 o
   1   9   6        206.88        181.43         6.30 o
  -5  10   6         93.10         95.22         3.30 o
  -4  10   6          4.34          2.51         0.49 o
  -3  10   6        111.48        109.35         3.47 o
  -2  10   6         94.19         90.31         2.49 o
  -1  10   6         19.72         21.71         1.39 o
   0 -13   7          2.57          2.93         0.59 o
   1 -13   7         13.84          8.94         0.83 o
   2 -13   7         58.53         51.53         1.77 o
   3 -13   7          0.04         -0.48         0.68 o
  -2 -12   7         46.34         45.38         4.86 o
  -1 -12   7         50.20         46.80         1.88 o
   0 -12   7          0.54          0.69         0.42 o
   1 -12   7          3.65          1.88         0.44 o
   2 -12   7         72.46         69.17         2.44 o
   3 -12   7        261.47        267.63        11.99 o
   4 -12   7         88.43         79.85         4.55 o
  -3 -11   7         39.23         34.82         1.34 o
  -2 -11   7         26.24         21.99         1.68 o
  -1 -11   7          4.91          4.78         0.71 o
   0 -11   7          9.56         10.03         1.06 o
   1 -11   7        113.61        109.84         3.65 o
   2 -11   7        257.74        266.27         6.09 o
   3 -11   7          2.26          3.23         0.71 o
   4 -11   7         28.49         30.68         1.88 o
   5 -11   7          0.45          1.12         0.58 o
  -4 -10   7         15.95         12.06         0.72 o
  -3 -10   7          3.86          2.04         0.40 o
  -2 -10   7        114.50        124.72         6.87 o
  -1 -10   7         72.45         82.58         5.57 o
   0 -10   7        339.95        395.57        16.74 o
   1 -10   7         94.54        107.81         5.82 o
   2 -10   7        289.62        294.38         7.57 o
   3 -10   7        343.63        338.39         7.82 o
   4 -10   7         78.86         73.45         3.19 o
   5 -10   7          0.00          0.48         0.57 o
   6 -10   7         32.68         35.36         2.49 o
  -5  -9   7        115.60        107.19         2.68 o
  -4  -9   7         45.51         40.29         1.60 o
  -3  -9   7         68.61         63.82         1.90 o
  -2  -9   7          3.51          4.46         0.54 o
  -1  -9   7        176.83        182.12         5.45 o
   0  -9   7        261.56        275.56         6.39 o
   1  -9   7          0.46          0.14         0.57 o
   2  -9   7          0.03          0.34         0.62 o
   3  -9   7        281.49        276.70         7.64 o
   4  -9   7         25.79         23.75         1.92 o
   5  -9   7         64.17         55.19        10.95 o
   6  -9   7          9.89         13.52         1.40 o
  -5  -8   7         35.55         37.72         1.32 o
  -4  -8   7        285.78        272.45         4.58 o
  -3  -8   7        147.90        134.98         3.25 o
  -2  -8   7         82.92         83.72         2.33 o
  -1  -8   7         58.11         57.07         1.79 o
   0  -8   7        280.87        281.34         8.68 o
   1  -8   7         87.43         88.01         2.46 o
   2  -8   7         45.93         40.43         1.89 o
   3  -8   7        202.07        201.04         4.28 o
   4  -8   7         40.37         39.89         2.60 o
   5  -8   7        105.06        104.23         3.45 o
   6  -8   7        131.56        131.53         4.52 o
  -6  -7   7         65.28         67.27         2.01 o
  -5  -7   7         11.50         10.38         0.94 o
  -4  -7   7          7.23          8.09         0.78 o
  -3  -7   7          0.15          0.39         0.42 o
  -2  -7   7         91.27         81.72         2.35 o
  -1  -7   7        263.23        239.62         3.97 o
   0  -7   7          1.18          1.55         0.71 o
   1  -7   7         81.35         70.93         2.32 o
   2  -7   7        184.99        162.05         3.15 o
   3  -7   7        616.79        587.33        10.03 o
   4  -7   7          2.42          1.70         0.77 o
   5  -7   7         29.05         30.03         1.91 o
   6  -7   7         14.63         18.84         1.58 o
  -6  -6   7         32.27         28.23         1.36 o
  -5  -6   7          2.81          2.58         0.60 o
  -4  -6   7        158.53        160.77         3.69 o
  -3  -6   7         23.46         17.93         1.11 o
  -2  -6   7          1.23          0.16         1.19 o
  -1  -6   7        593.82        617.05         9.21 o
   0  -6   7        169.36        154.96         3.10 o
   1  -6   7        683.17        663.35        14.30 o
   2  -6   7         21.83         19.52         1.23 o
   3  -6   7         27.94         27.14         1.66 o
   4  -6   7        117.17        117.91         3.79 o
   5  -6   7         19.52         33.04         2.09 o
   6  -6   7        205.24        219.36         5.50 o
  -7  -5   7         59.41         57.62         2.12 o
  -6  -5   7          1.67          0.78         0.48 o
  -5  -5   7         11.29         13.94         1.29 o
  -4  -5   7          4.25          1.93         0.80 o
  -3  -5   7          0.73          1.23         0.46 o
  -2  -5   7         14.68         12.06         1.11 o
  -1  -5   7          0.81          1.01         0.36 o
   0  -5   7          4.97          2.65         0.48 o
   1  -5   7          4.73          5.72         1.36 o
   2  -5   7         65.48         61.79         1.88 o
   3  -5   7        867.48        828.73         9.47 o
   4  -5   7         77.68         81.44         3.20 o
   5  -5   7        160.12        150.15         4.82 o
   6  -5   7         35.33         33.71         2.26 o
  -7  -4   7          0.08         -0.02         0.46 o
  -6  -4   7        180.21        166.17         3.92 o
  -5  -4   7        245.67        249.31         4.60 o
  -4  -4   7         57.87         51.21         1.94 o
  -3  -4   7        114.84         93.61         2.24 o
  -2  -4   7         17.64         11.42         0.98 o
  -1  -4   7       1683.21       1636.53        23.43 o
   0  -4   7        318.43        310.89        16.98 o
   1  -4   7         10.36          5.33         0.95 o
   2  -4   7         27.10         25.48         1.30 o
   3  -4   7        307.06        309.05         5.54 o
   4  -4   7        389.47        383.23         7.04 o
   5  -4   7          1.23          5.23         1.11 o
   6  -4   7         90.55        101.60         3.86 o
  -7  -3   7         21.16         17.56         1.31 o
  -6  -3   7          0.80          1.56         0.60 o
  -5  -3   7         30.28         36.94         1.69 o
  -4  -3   7         11.05         11.12         0.87 o
  -3  -3   7         19.63         21.07         2.22 o
  -2  -3   7         51.26         48.20         4.12 o
  -1  -3   7         99.47        110.07         5.54 o
   0  -3   7        401.62        410.67         9.75 o
   1  -3   7        169.16        149.24        11.11 o
   2  -3   7        970.03        961.61         7.26 o
   3  -3   7        349.42        351.12         5.10 o
   4  -3   7        107.21         91.79         3.84 o
   5  -3   7          9.38         11.84         1.53 o
   6  -3   7        112.14        117.13         5.17 o
  -8  -2   7          7.28          8.24         1.12 o
  -7  -2   7        123.07        121.68         3.42 o
  -6  -2   7          4.76          2.03         0.53 o
  -5  -2   7          2.81          2.57         0.54 o
  -4  -2   7        566.54        517.12         8.43 o
  -3  -2   7         72.33         58.75         2.24 o
  -2  -2   7        118.43        107.12         7.45 o
  -1  -2   7        327.22        316.50         9.43 o
   0  -2   7         25.54         19.29         2.18 o
   1  -2   7        765.52        759.97        22.06 o
   2  -2   7        181.27        171.60         3.12 o
   3  -2   7        126.09        116.09         2.87 o
   4  -2   7        144.36        134.97         3.75 o
   5  -2   7         39.70         44.93         2.26 o
   6  -2   7          6.29          6.41         1.06 o
  -8  -1   7          0.80          1.62         0.45 o
  -7  -1   7          0.04          0.06         0.45 o
  -6  -1   7         17.69         19.89         1.28 o
  -5  -1   7        113.16        103.75         2.61 o
  -4  -1   7          0.13          0.62         0.33 o
  -3  -1   7       1021.43       1023.51        13.23 o
  -2  -1   7        471.27        442.08        31.06 o
  -1  -1   7        223.83        221.08        14.91 o
   0  -1   7        436.48        415.98        11.96 o
   1  -1   7        110.55        114.14         2.85 o
   2  -1   7         42.65         45.14         1.59 o
   3  -1   7          0.59         -0.56         0.62 o
   4  -1   7         37.66         35.55         1.72 o
   5  -1   7          2.26          1.42         0.48 o
   6  -1   7          5.47          7.82         0.97 o
  -8   0   7          0.69          1.01         0.59 o
  -7   0   7          0.58         -0.76         0.76 o
  -6   0   7          0.01          0.85         0.63 o
  -5   0   7         41.15         41.61         1.61 o
  -4   0   7         33.76         23.66         1.31 o
  -3   0   7         11.16         11.81         1.02 o
  -2   0   7       1062.36       1034.36        68.72 o
  -1   0   7        433.41        453.49        14.17 o
   0   0   7         78.99         70.90         4.83 o
   1   0   7        229.30        245.06         3.70 o
   2   0   7          9.16          7.70         0.76 o
   3   0   7        524.92        501.07         6.19 o
   4   0   7          0.68          0.21         0.46 o
   5   0   7          0.48          0.38         0.42 o
   6   0   7         71.04         74.41         3.82 o
  -8   1   7          0.46          1.61         0.56 o
  -7   1   7         39.51         33.84         1.92 o
  -6   1   7        108.16        114.25         2.69 o
  -5   1   7          5.47          4.27         0.68 o
  -4   1   7         16.67         11.31         0.78 o
  -3   1   7       1406.21       1328.78        12.51 o
  -2   1   7         98.48         72.04         7.31 o
  -1   1   7        197.52        154.79         8.83 o
   0   1   7        252.47        235.75         4.10 o
   1   1   7         20.13         22.42         1.27 o
   2   1   7         90.96         90.76         2.33 o
   3   1   7          7.10          8.33         0.97 o
   4   1   7          3.48          2.68         0.66 o
   5   1   7         58.40         59.30         2.40 o
  -8   2   7         15.72         17.95         1.05 o
  -7   2   7          9.29          7.88         0.76 o
  -6   2   7         11.48         10.76         0.87 o
  -5   2   7        554.94        521.71         5.69 o
  -4   2   7        701.80        645.94        10.54 o
  -3   2   7          0.44          1.24         0.55 o
  -2   2   7          1.43          3.61         0.59 o
  -1   2   7         17.86         14.31         0.98 o
   0   2   7        726.92        687.55         6.48 o
   1   2   7         24.29         20.13         1.31 o
   2   2   7          3.15          3.25         1.05 o
   3   2   7        359.31        381.80         8.44 o
   4   2   7         65.11         65.42         2.82 o
   5   2   7         30.01         27.73         1.97 o
  -8   3   7         55.13         55.35         1.80 o
  -7   3   7        134.87        128.75         2.84 o
  -6   3   7         89.50         86.86         2.56 o
  -5   3   7          0.48          1.06         0.71 o
  -4   3   7         87.33         71.85         2.25 o
  -3   3   7        492.58        442.74         4.92 o
  -2   3   7         25.81         16.36         1.38 o
  -1   3   7       1424.11       1313.82        19.15 o
   0   3   7         10.06          9.69         0.78 o
   1   3   7        447.54        416.37         7.05 o
   2   3   7        649.55        652.18         9.22 o
   3   3   7        173.67        171.90         8.38 o
   4   3   7         57.75         62.23         3.84 o
   5   3   7         15.78         14.11         1.70 o
  -8   4   7         67.37         70.23         2.17 o
  -7   4   7         89.01         92.01         3.01 o
  -6   4   7        119.60        126.86         3.61 o
  -5   4   7        154.34        149.94         3.34 o
  -4   4   7        208.33        193.53         3.81 o
  -3   4   7         94.22         90.86         2.33 o
  -2   4   7        281.73        253.89         3.78 o
  -1   4   7         42.38         41.86         1.61 o
   0   4   7        182.91        170.48         3.20 o
   1   4   7         78.10         71.80         2.67 o
   2   4   7          0.40          0.15         0.53 o
   3   4   7          3.85          2.40         0.79 o
   4   4   7         32.10         32.52         3.02 o
  -8   5   7         72.95         75.00         2.33 o
  -7   5   7         22.20         22.55         1.33 o
  -6   5   7         11.95         11.68         1.18 o
  -5   5   7         12.73         15.85         1.21 o
  -4   5   7        390.88        368.78         5.78 o
  -3   5   7        347.81        330.79         5.11 o
  -2   5   7         66.25         63.06         2.17 o
  -1   5   7         33.03         35.14         4.00 o
   0   5   7        139.96        131.75         2.96 o
   1   5   7        402.05        363.48        10.71 o
   2   5   7         25.27         21.57         1.69 o
   3   5   7          4.58          2.75         1.50 o
  -8   6   7         70.60         75.48         3.57 o
  -7   6   7         37.15         41.14         2.00 o
  -6   6   7         60.63         57.96         2.03 o
  -5   6   7          2.54          2.16         0.52 o
  -4   6   7         50.96         43.83         1.77 o
  -3   6   7         62.07         56.93         2.25 o
  -2   6   7         63.80         63.73         2.73 o
  -1   6   7        131.66        137.13         3.46 o
   0   6   7        243.50        223.88         5.21 o
   1   6   7        110.73        104.55         2.83 o
   2   6   7          0.17         -0.42         0.50 o
   3   6   7         73.11         74.32         3.11 o
  -7   7   7          1.51          1.16         0.39 o
  -6   7   7         41.49         41.85         1.82 o
  -5   7   7         78.21         71.45         2.24 o
  -4   7   7         31.46         32.73         1.48 o
  -3   7   7         34.77         31.80         1.64 o
  -2   7   7         13.66         15.05         1.17 o
  -1   7   7          4.29          3.70         0.67 o
   0   7   7          0.46          0.53         0.50 o
   1   7   7        181.95        165.45         5.59 o
   2   7   7         54.32         53.23         3.74 o
  -7   8   7         96.99        104.16         4.24 o
  -6   8   7         37.95         39.25         1.46 o
  -5   8   7         13.67         13.42         0.91 o
  -4   8   7         13.60         17.47         1.34 o
  -3   8   7        319.71        327.90         6.13 o
  -2   8   7        118.24        126.10         3.14 o
  -1   8   7         44.01         52.31         1.94 o
   0   8   7          1.02          0.62         0.57 o
   1   8   7         36.44         38.32         1.79 o
  -6   9   7         21.03         21.86         1.24 o
  -5   9   7         25.77         28.85         1.35 o
  -4   9   7          0.67          0.83         0.48 o
  -3   9   7         74.27         77.93         2.54 o
  -2   9   7         13.88         11.93         1.00 o
  -1   9   7         21.12         22.04         1.51 o
   0   9   7         34.05         39.83         3.06 o
  -4  10   7          0.13          0.95         0.45 o
  -3  10   7         44.93         44.84         1.85 o
   1 -13   8         29.77         32.77         1.75 o
   2 -13   8         41.43         41.44         1.97 o
  -2 -12   8          2.94          2.55         0.60 o
  -1 -12   8         37.72         36.26         1.50 o
   0 -12   8         14.03         14.39         1.11 o
   1 -12   8        162.51        148.30         3.66 o
   2 -12   8        188.85        170.24         5.50 o
   3 -12   8         53.23         54.96         1.89 o
   4 -12   8          0.20          0.90         0.52 o
  -3 -11   8         20.34         19.83         1.21 o
  -2 -11   8         52.80         51.73         1.95 o
  -1 -11   8        148.35        154.84         6.89 o
   0 -11   8        111.23        106.38         3.22 o
   1 -11   8          0.66          1.89         0.74 o
   2 -11   8        108.63        107.74         4.89 o
   3 -11   8        101.78         94.65         3.12 o
   4 -11   8        199.00        192.61         5.82 o
   5 -11   8        110.78        124.65         6.46 o
  -4 -10   8         28.28         23.68         1.31 o
  -3 -10   8         75.65         63.90         1.86 o
  -2 -10   8         27.38         25.59         1.17 o
  -1 -10   8        107.88        116.13         4.34 o
   0 -10   8          1.43          1.62         0.61 o
   1 -10   8         51.95         50.40         2.05 o
   2 -10   8         51.01         46.99         2.67 o
   3 -10   8         42.69         45.74         3.49 o
   4 -10   8         23.94         23.44         1.74 o
   5 -10   8         80.00         82.29         4.10 o
  -5  -9   8          7.74          7.48         0.66 o
  -4  -9   8          0.24         -0.07         0.39 o
  -3  -9   8         34.48         37.86         1.52 o
  -2  -9   8        267.56        261.11         5.71 o
  -1  -9   8         49.30         46.85         1.83 o
   0  -9   8         39.39         47.65         2.22 o
   1  -9   8        170.71        167.52         4.17 o
   2  -9   8        534.32        521.53        10.47 o
   3  -9   8        198.62        204.50         9.61 o
   4  -9   8         43.85         43.33         2.49 o
   5  -9   8          1.10          1.01         0.70 o
   6  -9   8         95.36         95.62         4.10 o
  -5  -8   8         17.32         17.11         0.89 o
  -4  -8   8         76.06         76.90         2.28 o
  -3  -8   8        363.44        362.34         5.35 o
  -2  -8   8          0.15         -0.43         0.43 o
  -1  -8   8         25.03         24.49         1.31 o
   0  -8   8         36.87         30.74         1.58 o
   1  -8   8        160.21        161.51         3.84 o
   2  -8   8        210.76        216.28         5.80 o
   3  -8   8          1.67          1.36         0.60 o
   4  -8   8          4.98          4.68         2.01 o
   5  -8   8         25.67         25.15         1.63 o
   6  -8   8         16.01         21.96         2.24 o
  -6  -7   8        160.09        172.17         2.50 o
  -5  -7   8         77.96         74.40         2.90 o
  -4  -7   8         15.33         13.25         0.97 o
  -3  -7   8         48.77         36.58         1.69 o
  -2  -7   8         18.77         19.03         1.09 o
  -1  -7   8        419.66        397.96         6.23 o
   0  -7   8         69.41         63.62         2.20 o
   1  -7   8          2.23          2.91         0.70 o
   2  -7   8         51.46         49.37         2.21 o
   3  -7   8        215.14        207.20         5.17 o
   4  -7   8         15.48         15.53         1.43 o
   5  -7   8          0.65         -0.07         0.56 o
   6  -7   8         77.26         74.48         2.84 o
  -6  -6   8         27.79         25.55         1.27 o
  -5  -6   8         10.22         12.96         1.04 o
  -4  -6   8          0.25          1.53         0.56 o
  -3  -6   8         53.03         53.11         1.99 o
  -2  -6   8         46.42         43.57         1.85 o
  -1  -6   8        319.34        342.00         4.42 o
   0  -6   8         31.54         25.33         1.32 o
   1  -6   8         23.52         25.18         1.59 o
   2  -6   8        857.24        834.36        11.19 o
   3  -6   8          5.18          6.89         1.00 o
   4  -6   8          0.61          0.89         0.62 o
   5  -6   8          0.62          1.00         0.69 o
   6  -6   8          2.76          3.30         0.79 o
  -7  -5   8         13.59         17.35         0.95 o
  -6  -5   8        121.66        144.25         2.97 o
  -5  -5   8         11.81         12.26         1.19 o
  -4  -5   8          0.06          0.54         0.68 o
  -3  -5   8         82.83         65.12         2.21 o
  -2  -5   8        260.55        259.79         4.29 o
  -1  -5   8       1009.63        964.47        11.23 o
   0  -5   8         26.09         28.63         1.44 o
   1  -5   8         91.30         79.04         2.53 o
   2  -5   8         37.61         32.26         1.62 o
   3  -5   8          7.41          6.67         1.08 o
   4  -5   8         85.16         78.86         3.17 o
   5  -5   8         58.00         56.42         2.84 o
   6  -5   8         92.64         79.22         3.22 o
  -7  -4   8         58.74         62.25         2.05 o
  -6  -4   8          0.48          1.32         0.54 o
  -5  -4   8         62.33         63.70         2.33 o
  -4  -4   8        810.96        768.75         7.48 o
  -3  -4   8         20.22         21.59         1.17 o
  -2  -4   8         18.31         19.06         1.24 o
  -1  -4   8          5.90         10.13         1.21 o
   0  -4   8        338.62        318.53         8.22 o
   1  -4   8        194.36        193.37         3.48 o
   2  -4   8         41.07         35.56         1.78 o
   3  -4   8          0.44          1.15         0.66 o
   4  -4   8         20.20         12.63         1.40 o
   5  -4   8          4.41          2.86         0.87 o
   6  -4   8         19.02         17.05         1.60 o
  -7  -3   8         14.15         19.39         1.27 o
  -6  -3   8         96.69        114.58         2.98 o
  -5  -3   8         70.55         68.45         2.38 o
  -4  -3   8        164.79        152.55         3.35 o
  -3  -3   8        537.74        511.37         6.42 o
  -2  -3   8       1005.76        952.85        14.01 o
  -1  -3   8       1107.98       1043.09        16.71 o
   0  -3   8         38.89         27.83         1.31 o
   1  -3   8         39.32         42.04         1.56 o
   2  -3   8        400.55        370.64         5.95 o
   3  -3   8       1042.74        990.72        20.79 o
   4  -3   8         93.22         96.34         3.28 o
   5  -3   8          2.21          2.23         0.87 o
   6  -3   8         15.45         14.62         1.49 o
  -8  -2   8          2.96          3.77         0.69 o
  -7  -2   8         48.83         39.97         2.02 o
  -6  -2   8         16.15         14.52         1.34 o
  -5  -2   8          1.00          0.91         0.64 o
  -4  -2   8        346.65        322.34         6.43 o
  -3  -2   8         84.79         81.79         2.33 o
  -2  -2   8         38.89         40.56         2.66 o
  -1  -2   8          0.45          0.37         0.44 o
   0  -2   8        194.10        201.91         3.42 o
   1  -2   8        759.84        777.97         7.96 o
   2  -2   8         96.70         84.29         2.26 o
   3  -2   8          5.74          4.34         0.86 o
   4  -2   8         29.87         25.78         1.78 o
   5  -2   8         27.33         28.57         1.87 o
   6  -2   8         50.64         60.51         3.70 o
  -8  -1   8         35.11         34.46         2.15 o
  -7  -1   8         22.79         25.29         1.61 o
  -6  -1   8          2.34          5.71         0.86 o
  -5  -1   8         11.82         15.22         1.19 o
  -4  -1   8        150.30        131.97         3.24 o
  -3  -1   8       1626.36       1618.59        19.42 o
  -2  -1   8        118.61         83.66         5.45 o
  -1  -1   8          0.10         -0.43         0.69 o
   0  -1   8        233.35        238.55         3.60 o
   1  -1   8        262.39        263.89         4.11 o
   2  -1   8        855.87        829.90         8.28 o
   3  -1   8        128.92        120.57         3.76 o
   4  -1   8          3.26          2.42         0.96 o
   5  -1   8         31.39         31.31         1.96 o
  -8   0   8          0.11          0.75         0.54 o
  -7   0   8         62.64         58.83         2.47 o
  -6   0   8         25.94         23.40         1.46 o
  -5   0   8        131.06        123.45         3.25 o
  -4   0   8        205.62        197.18         3.86 o
  -3   0   8         51.89         46.04         1.84 o
  -2   0   8          0.31          1.26         0.80 o
  -1   0   8        247.02        242.07         4.26 o
   0   0   8        114.14        105.53         2.55 o
   1   0   8        608.23        575.86         6.90 o
   2   0   8        435.11        419.63         6.05 o
   3   0   8         11.67         13.61         1.42 o
   4   0   8         15.95         15.74         1.56 o
   5   0   8          5.52          5.05         0.97 o
  -8   1   8          0.22          0.13         0.53 o
  -7   1   8         15.49         17.05         1.40 o
  -6   1   8         28.62         31.18         1.47 o
  -5   1   8         44.07         40.02         1.77 o
  -4   1   8        372.52        373.06         6.55 o
  -3   1   8        588.31        581.21         8.66 o
  -2   1   8        145.10        127.39         2.93 o
  -1   1   8         46.81         48.52         1.99 o
   0   1   8        207.39        198.65         3.85 o
   1   1   8         45.01         45.74         2.07 o
   2   1   8       1938.38       2000.11        13.77 o
   3   1   8         68.58         68.84         3.34 o
   4   1   8          6.79          5.40         0.89 o
   5   1   8         11.38          9.30         1.60 o
  -8   2   8          8.08          9.45         0.84 o
  -7   2   8        120.73        131.08         2.70 o
  -6   2   8        214.47        223.87         3.75 o
  -5   2   8         49.35         46.86         2.03 o
  -4   2   8         14.28         10.73         0.91 o
  -3   2   8        293.32        295.32         4.36 o
  -2   2   8        211.59        197.24         3.71 o
  -1   2   8        375.32        348.02         6.10 o
   0   2   8          2.04          0.52         0.66 o
   1   2   8         90.02         78.57         3.16 o
   2   2   8         77.15         77.82         2.93 o
   3   2   8          3.06          2.75         0.75 o
   4   2   8          2.96          2.61         0.74 o
  -8   3   8          7.80         10.04         1.03 o
  -7   3   8        111.21        105.41         2.76 o
  -6   3   8         54.04         56.08         2.29 o
  -5   3   8         44.95         41.17         1.81 o
  -4   3   8         13.08         15.12         1.23 o
  -3   3   8          0.15          0.81         0.61 o
  -2   3   8         41.27         36.89         1.65 o
  -1   3   8         99.47         88.21         3.27 o
   0   3   8        677.37        680.77        12.78 o
   1   3   8         11.78         11.04         1.20 o
   2   3   8        347.69        368.69         8.40 o
   3   3   8          1.37          0.50         0.75 o
   4   3   8         41.26         45.38         2.54 o
  -8   4   8          8.82         10.15         1.25 o
  -7   4   8          5.31          5.75         0.79 o
  -6   4   8          3.07          3.56         0.66 o
  -5   4   8        180.17        184.08         4.81 o
  -4   4   8        116.93        115.60         2.74 o
  -3   4   8          8.84          9.35         0.88 o
  -2   4   8         14.65         13.84         0.98 o
  -1   4   8        301.73        284.44         5.36 o
   0   4   8          0.01          0.66         0.50 o
   1   4   8         28.57         24.01         1.98 o
   2   4   8          0.60          0.94         0.78 o
   3   4   8          3.19          4.46         1.02 o
  -8   5   8         72.67         80.41         5.98 o
  -7   5   8        126.54        130.71         3.05 o
  -6   5   8         40.14         44.16         1.97 o
  -5   5   8         45.48         41.97         1.77 o
  -4   5   8          0.20          0.22         0.49 o
  -3   5   8        366.79        340.43         5.66 o
  -2   5   8        259.51        248.20         5.35 o
  -1   5   8         14.06         11.44         0.96 o
   0   5   8          1.86          1.28         0.62 o
   1   5   8         32.34         32.39         2.16 o
   2   5   8          0.02         -0.85         1.42 o
   3   5   8          0.70          0.22         1.72 o
  -7   6   8         19.20         19.33         1.11 o
  -6   6   8         10.69         10.72         0.85 o
  -5   6   8        202.80        198.33         4.84 o
  -4   6   8        235.10        234.60         5.53 o
  -3   6   8         78.33         80.13         2.56 o
  -2   6   8         35.63         34.57         2.03 o
  -1   6   8         27.29         23.99         1.63 o
   0   6   8        123.95        126.32         4.17 o
   1   6   8          9.53         10.73         1.16 o
   2   6   8          6.91          6.32         1.68 o
  -7   7   8         38.05         39.77         1.83 o
  -6   7   8         22.43         25.11         1.11 o
  -5   7   8         30.40         27.88         1.27 o
  -4   7   8         60.26         56.28         2.04 o
  -3   7   8        201.27        200.04         4.65 o
  -2   7   8         39.96         42.59         2.11 o
  -1   7   8         41.30         43.30         2.02 o
   0   7   8          1.10          1.50         0.53 o
   1   7   8         16.98         17.62         1.60 o
  -6   8   8        111.18        115.12         2.96 o
  -5   8   8        178.69        178.32         3.37 o
  -4   8   8         41.78         41.62         1.89 o
  -3   8   8         80.57         77.27         2.63 o
  -2   8   8         18.59         19.79         1.31 o
  -1   8   8         89.99         93.89         3.20 o
   0   8   8        159.75        161.57         4.74 o
  -5   9   8          1.50          2.02         1.34 o
  -4   9   8        328.42        340.19         4.68 o
  -3   9   8        365.90        368.10         4.81 o
  -2   9   8         11.05         13.02         1.39 o
  -1 -12   9         29.22         27.42         1.25 o
   0 -12   9         78.28         60.61         2.09 o
   1 -12   9          3.72          3.98         0.89 o
   2 -12   9          5.42          5.93         0.75 o
   3 -12   9        203.22        207.26         7.20 o
  -3 -11   9         17.57         16.55         1.36 o
  -2 -11   9          0.68         -0.02         0.47 o
  -1 -11   9         63.10         60.25         2.27 o
   0 -11   9         57.61         56.41         2.39 o
   1 -11   9         88.35         88.68         3.27 o
   2 -11   9         22.53         20.15         1.81 o
   3 -11   9          8.93          7.45         0.99 o
   4 -11   9          4.35          4.04         1.34 o
  -4 -10   9         88.85         77.32         5.46 o
  -3 -10   9        242.97        226.13         6.22 o
  -2 -10   9         55.27         53.34         1.69 o
  -1 -10   9          5.54          5.55         0.76 o
   0 -10   9        271.70        262.25         4.82 o
   1 -10   9         27.87         30.44         1.83 o
   2 -10   9        174.27        188.20         5.27 o
   3 -10   9         29.35         32.30         2.35 o
   4 -10   9         16.58         17.78         4.17 o
  -4  -9   9         24.68         25.31         1.05 o
  -3  -9   9         60.05         55.18         1.71 o
  -2  -9   9         93.66         96.47         2.42 o
  -1  -9   9        464.64        456.51         6.61 o
   0  -9   9         36.12         33.00         1.88 o
   1  -9   9          1.24          0.38         0.72 o
   2  -9   9         74.25         73.05         3.32 o
   3  -9   9         37.75         32.74         1.90 o
   4  -9   9         59.76         58.18         3.17 o
   5  -9   9         25.19         26.86         3.49 o
  -5  -8   9         51.68         49.22         1.62 o
  -4  -8   9          2.31          2.17         0.51 o
  -3  -8   9        334.03        327.14         6.90 o
  -2  -8   9         77.04         79.07         2.29 o
  -1  -8   9          0.36          0.42         0.47 o
   0  -8   9         98.27         92.90         2.82 o
   1  -8   9        299.40        315.28         8.07 o
   2  -8   9       1143.63       1177.82        15.55 o
   3  -8   9         33.14         30.99         2.59 o
   4  -8   9          0.50          0.80         0.62 o
   5  -8   9         52.57         59.10         3.99 o
  -6  -7   9          9.22          9.93         0.76 o
  -5  -7   9         51.58         48.43         1.51 o
  -4  -7   9         34.10         32.74         1.62 o
  -3  -7   9        159.51        162.27         3.25 o
  -2  -7   9        277.49        278.04         6.33 o
  -1  -7   9         43.21         38.85         1.68 o
   0  -7   9         30.52         27.54         1.55 o
   1  -7   9          1.41          2.07         0.65 o
   2  -7   9        147.11        138.25         3.86 o
   3  -7   9          3.31          1.92         0.99 o
   4  -7   9         37.05         35.07         1.98 o
   5  -7   9          2.21          1.03         0.45 o
  -6  -6   9         77.65         72.73         2.10 o
  -5  -6   9        119.64        116.31         2.64 o
  -4  -6   9         43.11         39.86         1.82 o
  -3  -6   9        157.29        159.60         3.62 o
  -2  -6   9         30.59         29.32         1.37 o
  -1  -6   9        353.73        325.42         5.09 o
   0  -6   9        168.88        162.39         3.79 o
   1  -6   9        333.72        326.93         7.13 o
   2  -6   9        811.29        788.68        13.42 o
   3  -6   9          6.05          4.98         0.96 o
   4  -6   9          2.40          2.63         0.84 o
   5  -6   9         15.46         18.35         1.56 o
   6  -6   9         55.58         60.46         3.82 o
  -7  -5   9          6.52          6.18         1.19 o
  -6  -5   9         10.96         11.12         0.83 o
  -5  -5   9          1.34          0.73         0.55 o
  -4  -5   9         14.68         13.43         1.21 o
  -3  -5   9         26.87         24.93         3.08 o
  -2  -5   9        808.64        794.78        11.04 o
  -1  -5   9         19.29         22.26         1.47 o
   0  -5   9          3.25          4.51         0.68 o
   1  -5   9         14.03         13.73         0.97 o
   2  -5   9        584.87        527.84         9.27 o
   3  -5   9        502.76        484.11        13.62 o
   4  -5   9          7.77          5.39         1.18 o
   5  -5   9         56.65         56.88         3.06 o
   6  -5   9         32.93         42.87         2.20 o
  -7  -4   9        157.43        150.94         4.30 o
  -6  -4   9         58.70         59.59         2.69 o
  -5  -4   9         20.47         20.29         1.79 o
  -4  -4   9          6.80          4.36         0.81 o
  -3  -4   9          8.59          5.37         0.64 o
  -2  -4   9        279.33        270.10         5.75 o
  -1  -4   9        650.83        589.62        14.88 o
   0  -4   9         76.48         74.19         2.08 o
   1  -4   9        163.30        147.95         3.29 o
   2  -4   9        321.45        296.11         5.72 o
   3  -4   9          1.01          0.57         0.94 o
   4  -4   9          8.33         13.44         1.55 o
   5  -4   9         32.54         27.65         2.19 o
  -7  -3   9          2.37          0.98         0.54 o
  -6  -3   9         28.21         27.26         1.70 o
  -5  -3   9        208.68        201.28         4.74 o
  -4  -3   9         60.33         61.24         2.20 o
  -3  -3   9        128.53        122.60         2.68 o
  -2  -3   9        110.45        102.28         2.67 o
  -1  -3   9        132.11        118.12         4.13 o
   0  -3   9        510.59        503.85         8.15 o
   1  -3   9         23.76         22.20         1.33 o
   2  -3   9          7.01          5.73         0.75 o
   3  -3   9         38.83         39.70         2.25 o
   4  -3   9        148.62        145.63         4.16 o
   5  -3   9         85.52         93.82         4.10 o
  -7  -2   9         71.60         71.38         2.61 o
  -6  -2   9          4.32          4.42         0.83 o
  -5  -2   9         41.42         38.51         1.87 o
  -4  -2   9        301.01        284.26         4.40 o
  -3  -2   9         21.78         20.38         1.06 o
  -2  -2   9        410.11        376.62         6.68 o
  -1  -2   9        298.96        280.28         6.04 o
   0  -2   9         20.76         19.82         1.30 o
   1  -2   9        272.69        259.29         4.52 o
   2  -2   9         98.97        105.47         3.23 o
   3  -2   9         57.96         53.82         2.67 o
   4  -2   9          8.01          9.81         1.22 o
   5  -2   9          2.04          1.23         0.63 o
  -8  -1   9          2.32          1.72         0.59 o
  -7  -1   9         48.65         48.73         2.22 o
  -6  -1   9          3.23          3.36         0.70 o
  -5  -1   9         74.37         69.22         2.41 o
  -4  -1   9        437.51        442.92         6.20 o
  -3  -1   9          6.92          6.89         0.79 o
  -2  -1   9          3.79          4.43         0.58 o
  -1  -1   9          8.42          5.68         0.96 o
   0  -1   9        194.60        200.20         3.97 o
   1  -1   9         85.97         85.77         2.88 o
   2  -1   9          0.11          1.13         0.59 o
   3  -1   9          5.41          6.12         1.03 o
   4  -1   9          0.13         -0.19         0.64 o
   5  -1   9         55.44         70.20         3.17 o
  -8   0   9         58.74         63.20         3.43 o
  -7   0   9         35.57         40.49         2.02 o
  -6   0   9         17.87         18.70         1.22 o
  -5   0   9        148.98        148.25         3.80 o
  -4   0   9       1824.34       1820.78        31.34 o
  -3   0   9        674.30        687.22         7.81 o
  -2   0   9        249.09        226.69         5.31 o
  -1   0   9         27.49         25.04         1.85 o
   0   0   9        140.87        145.26         3.47 o
   1   0   9          1.35          0.76         0.58 o
   2   0   9          0.98          0.39         0.66 o
   3   0   9          1.26          1.45         0.68 o
   4   0   9          1.95          1.75         0.78 o
   5   0   9          8.99          9.69         1.44 o
  -8   1   9         21.66         25.88         4.18 o
  -7   1   9         32.98         31.28         1.74 o
  -6   1   9         36.48         32.96         1.68 o
  -5   1   9         51.31         46.94         2.56 o
  -4   1   9        662.25        634.78        11.71 o
  -3   1   9         23.95         24.54         1.37 o
  -2   1   9         27.92         27.56         1.51 o
  -1   1   9        361.69        341.10         5.65 o
   0   1   9         52.99         47.70         3.39 o
   1   1   9        103.66        112.69         3.86 o
   2   1   9         88.15         92.00         3.53 o
   3   1   9        213.00        226.06         7.11 o
   4   1   9         78.88         86.84         5.34 o
  -8   2   9          6.72          4.98         0.81 o
  -7   2   9          8.28          9.29         0.98 o
  -6   2   9         70.26         78.44         3.22 o
  -5   2   9        583.22        609.02        19.12 o
  -4   2   9       1089.49       1103.34        14.96 o
  -3   2   9         71.53         75.14         2.69 o
  -2   2   9         47.45         43.68         1.87 o
  -1   2   9         11.52         15.56         1.26 o
   0   2   9        287.12        281.69         8.18 o
   1   2   9        180.90        182.74         6.54 o
   2   2   9         33.22         33.36         2.68 o
   3   2   9         93.39        100.28         6.15 o
   4   2   9         21.13         18.31         2.34 o
  -8   3   9         92.89         91.25         4.01 o
  -7   3   9         40.59         37.70         1.77 o
  -6   3   9         44.55         45.58         2.20 o
  -5   3   9         82.87         81.30         3.01 o
  -4   3   9        336.21        330.61         5.46 o
  -3   3   9        482.08        474.92         6.91 o
  -2   3   9        209.33        218.82         4.27 o
  -1   3   9         75.53         72.00         3.16 o
   0   3   9        160.30        161.27         9.75 o
   1   3   9        359.86        372.67         9.18 o
   2   3   9          1.01          0.41         1.24 o
   3   3   9         20.71         21.29         2.69 o
  -7   4   9         74.87         81.72         2.82 o
  -6   4   9         45.56         46.32         1.87 o
  -5   4   9        304.95        292.46         4.92 o
  -4   4   9        258.03        255.18         4.48 o
  -3   4   9         36.43         35.41         1.98 o
  -2   4   9         99.95        102.60         3.04 o
  -1   4   9         56.31         66.17         3.15 o
   0   4   9        278.54        278.08         8.08 o
   1   4   9        104.12        100.16         3.85 o
   2   4   9          0.14          0.44         0.85 o
   3   4   9         12.78         12.85         1.92 o
  -7   5   9          9.29          8.18         0.77 o
  -6   5   9          9.07          9.72         0.86 o
  -5   5   9          0.11         -0.11         0.42 o
  -4   5   9         53.37         54.75         2.13 o
  -3   5   9         87.33         95.89         3.13 o
  -2   5   9         32.80         42.78         2.59 o
  -1   5   9          0.13         -0.25         0.65 o
   0   5   9          0.21          0.67         0.87 o
   1   5   9          0.51          1.21         0.53 o
   2   5   9         39.30         43.89         3.57 o
  -7   6   9        100.64        107.87         2.57 o
  -6   6   9          4.83          8.11         0.72 o
  -5   6   9        106.49        104.56         2.38 o
  -4   6   9         66.33         67.11         2.24 o
  -3   6   9         23.10         21.38         1.54 o
  -2   6   9         29.82         29.02         2.06 o
  -1   6   9        197.46        211.25         5.25 o
   0   6   9         66.77         61.18         3.60 o
   1   6   9          1.73          2.80         0.86 o
  -6   7   9          5.34          6.37         0.78 o
  -5   7   9         28.08         33.67         1.41 o
  -4   7   9        137.35        141.83         2.72 o
  -3   7   9         17.17         18.57         1.30 o
  -2   7   9         86.47        101.20         3.44 o
  -1   7   9          0.23          0.01         0.66 o
   0   7   9         40.13         47.78         2.70 o
  -5   8   9          5.28          7.50         1.10 o
  -4   8   9        156.20        166.48         4.07 o
  -3   8   9         12.13         11.40         1.07 o
  -2   8   9          7.22          6.28         1.09 o
  -1   8   9          5.13          4.25         1.08 o
   0 -12  10         65.41         53.05         3.01 o
   1 -12  10         69.49         71.10         2.69 o
   2 -12  10         34.71         29.64         1.99 o
  -2 -11  10        231.23        214.08         6.39 o
  -1 -11  10         67.69         63.94         2.04 o
   0 -11  10         50.08         48.46         2.06 o
   1 -11  10         13.91         13.71         1.49 o
   2 -11  10        104.94        101.35         3.73 o
   3 -11  10        144.59        127.13         4.25 o
  -3 -10  10         17.59         13.56         0.92 o
  -2 -10  10          6.31          6.74         0.71 o
  -1 -10  10          0.15         -0.11         0.57 o
   0 -10  10        134.22        128.16         3.26 o
   1 -10  10         69.04         66.14         2.70 o
   2 -10  10         19.83         18.38         1.75 o
   3 -10  10          0.86         -0.55         0.83 o
   4 -10  10         11.65          8.31         2.02 o
  -4  -9  10        203.20        191.66         3.57 o
  -3  -9  10        125.92        127.77         2.45 o
  -2  -9  10         23.79         24.27         1.34 o
  -1  -9  10         38.87         38.39         1.71 o
   0  -9  10         53.02         46.50         2.11 o
   1  -9  10         72.22         74.77         2.92 o
   2  -9  10         16.08         14.16         1.49 o
   3  -9  10          3.09          1.14         1.17 o
   4  -9  10         10.54          8.66         1.23 o
  -5  -8  10         23.88         23.29         1.26 o
  -4  -8  10        131.13        121.16         2.51 o
  -3  -8  10         19.29         18.52         1.08 o
  -2  -8  10         29.93         29.53         1.54 o
  -1  -8  10         59.30         54.61         1.95 o
   0  -8  10         55.87         50.09         2.27 o
   1  -8  10         34.30         34.36         2.09 o
   2  -8  10         53.92         51.55         2.78 o
   3  -8  10          0.73          0.52         0.55 o
   4  -8  10          7.89          8.23         1.12 o
   5  -8  10         12.03         15.13         1.85 o
  -5  -7  10          0.48          0.74         0.43 o
  -4  -7  10         77.31         84.37         2.27 o
  -3  -7  10          0.07          0.37         0.56 o
  -2  -7  10         11.90         12.18         0.97 o
  -1  -7  10        121.41        115.44         3.24 o
   0  -7  10         14.70         13.33         1.48 o
   1  -7  10        479.06        480.72         8.95 o
   2  -7  10         18.79         19.36         1.71 o
   3  -7  10          0.02          0.48         1.35 o
   4  -7  10         13.31         13.58         1.24 o
   5  -7  10         35.80         33.90         2.02 o
  -6  -6  10         27.19         28.18         1.09 o
  -5  -6  10         29.07         28.39         1.30 o
  -4  -6  10        355.07        343.42         5.41 o
  -3  -6  10        119.51        123.37         4.05 o
  -2  -6  10        473.35        477.04         7.29 o
  -1  -6  10         22.67         22.24         1.55 o
   0  -6  10         17.58         12.71         1.23 o
   1  -6  10         71.16         69.89         3.25 o
   2  -6  10         89.73         93.48         3.11 o
   3  -6  10          8.48          6.13         0.95 o
   4  -6  10          0.86          1.09         0.66 o
   5  -6  10          0.63          0.74         0.50 o
  -6  -5  10         54.91         56.19         1.76 o
  -5  -5  10        233.09        228.98         4.30 o
  -4  -5  10          3.90          3.17         0.58 o
  -3  -5  10         99.28         94.91         3.28 o
  -2  -5  10         13.92         14.54         1.30 o
  -1  -5  10        374.71        364.23         6.30 o
   0  -5  10        112.07        108.42         3.65 o
   1  -5  10        405.76        370.24         6.58 o
   2  -5  10         60.11         57.99         2.56 o
   3  -5  10         34.24         32.47         2.13 o
   4  -5  10        306.03        321.53         6.90 o
   5  -5  10         63.77         70.23         3.27 o
  -7  -4  10          0.01          0.78         0.36 o
  -6  -4  10         38.93         37.40         1.74 o
  -5  -4  10        151.36        145.57         3.82 o
  -4  -4  10        419.70        394.14        10.67 o
  -3  -4  10        138.75        142.76         3.46 o
  -2  -4  10        322.21        329.68         6.20 o
  -1  -4  10         17.92         16.23         1.21 o
   0  -4  10          4.69          5.43         0.93 o
   1  -4  10         69.82         65.76         2.44 o
   2  -4  10          0.61          0.39         0.65 o
   3  -4  10          5.86          5.99         1.16 o
   4  -4  10         19.79         15.57         1.68 o
   5  -4  10         26.10         29.49         2.20 o
  -7  -3  10         98.07        111.75         4.60 o
  -6  -3  10          0.16         -0.25         0.54 o
  -5  -3  10        242.68        237.54         4.93 o
  -4  -3  10        106.27        100.26         2.70 o
  -3  -3  10        381.52        360.11         7.49 o
  -2  -3  10        176.77        155.30         4.71 o
  -1  -3  10         39.09         39.17         2.75 o
   0  -3  10        176.79        176.30         3.93 o
   1  -3  10        178.79        195.61         4.33 o
   2  -3  10        480.08        494.32         7.01 o
   3  -3  10          2.15          1.15         0.64 o
   4  -3  10         18.44         18.23         1.85 o
   5  -3  10         27.41         31.07         2.29 o
  -7  -2  10         23.52         22.91         1.63 o
  -6  -2  10          9.86          9.28         1.04 o
  -5  -2  10        219.18        209.48         5.33 o
  -4  -2  10        671.41        671.88        10.14 o
  -3  -2  10        245.79        241.62         5.51 o
  -2  -2  10         14.24         13.25         2.20 o
  -1  -2  10         51.70         54.91         2.69 o
   0  -2  10          3.48          6.14         0.80 o
   1  -2  10        128.59        123.33         3.68 o
   2  -2  10         34.96         34.36         2.06 o
   3  -2  10         27.94         25.19         1.94 o
   4  -2  10         51.41         51.42         2.70 o
   5  -2  10          1.63          0.73         0.66 o
  -7  -1  10         44.35         44.34         2.36 o
  -6  -1  10         65.10         67.59         2.38 o
  -5  -1  10          3.09          2.36         0.58 o
  -4  -1  10         68.78         63.94         3.03 o
  -3  -1  10          0.71          0.43         0.75 o
  -2  -1  10        182.71        175.91         4.13 o
  -1  -1  10         45.44         35.17         2.11 o
   0  -1  10        144.47        151.86         3.78 o
   1  -1  10          7.61          9.99         1.16 o
   2  -1  10        112.12        109.87         3.66 o
   3  -1  10         43.20         43.49         2.52 o
   4  -1  10         13.11         11.54         1.58 o
  -7   0  10         55.80         64.25         4.20 o
  -6   0  10        141.63        155.79         4.26 o
  -5   0  10         72.76         75.26         3.30 o
  -4   0  10        486.38        494.47        12.65 o
  -3   0  10        104.38        104.43         3.06 o
  -2   0  10         64.96         64.41         3.42 o
  -1   0  10        136.06        132.73         4.70 o
   0   0  10         22.51         23.71         1.90 o
   1   0  10        244.21        247.64         5.57 o
   2   0  10          4.51          4.66         0.91 o
   3   0  10        164.17        174.28         6.32 o
   4   0  10          4.77          3.08         1.29 o
  -7   1  10          2.63          1.97         0.49 o
  -6   1  10          5.23          4.76         0.80 o
  -5   1  10         50.47         50.51         2.63 o
  -4   1  10        370.49        362.04         6.08 o
  -3   1  10         82.10         83.13         3.33 o
  -2   1  10        261.57        279.63         6.54 o
  -1   1  10         85.90         72.10         3.44 o
   0   1  10        164.41        162.93         6.78 o
   1   1  10         56.66         59.19         3.98 o
   2   1  10          4.65          4.29         1.76 o
   3   1  10         49.69         53.01         4.68 o
   4   1  10         43.31         52.19         3.76 o
  -7   2  10         47.42         55.60         2.10 o
  -6   2  10         98.96         99.64         3.14 o
  -5   2  10         90.50         90.18         3.37 o
  -4   2  10          4.68          4.32         0.68 o
  -3   2  10          4.58          4.39         0.87 o
  -2   2  10          9.48         16.56         1.38 o
  -1   2  10        145.63        139.05         4.85 o
   0   2  10          8.80          9.67         1.75 o
   1   2  10        128.36        125.34         5.62 o
   2   2  10         14.44         15.73         2.64 o
   3   2  10         56.09         60.04         4.67 o
  -7   3  10         23.06         22.99         1.27 o
  -6   3  10         31.65         36.11         1.66 o
  -5   3  10        148.47        161.82         4.01 o
  -4   3  10        153.41        169.01         4.49 o
  -3   3  10          1.33          1.33         0.55 o
  -2   3  10          3.61          2.04         0.60 o
  -1   3  10        153.94        151.50         6.41 o
   0   3  10         56.65         61.44         3.97 o
   1   3  10         19.86         22.19         2.23 o
   2   3  10         69.46         73.05         5.36 o
   3   3  10         20.15         23.02         2.51 o
  -7   4  10          1.88          2.10         0.47 o
  -6   4  10          1.26          1.28         0.46 o
  -5   4  10          0.22          1.00         0.49 o
  -4   4  10         27.30         28.70         1.61 o
  -3   4  10         77.27         72.08         2.80 o
  -2   4  10          3.16          6.44         1.10 o
  -1   4  10         45.08         39.01         2.71 o
   0   4  10         49.86         54.14         3.54 o
   1   4  10          5.23          8.34         1.21 o
   2   4  10         19.80         16.68         2.26 o
  -7   5  10         22.31         27.89         2.21 o
  -6   5  10         85.20         91.10         2.46 o
  -5   5  10         69.32         78.74         3.21 o
  -4   5  10          0.24          0.35         0.49 o
  -3   5  10         18.65         20.02         1.45 o
  -2   5  10         23.38         21.00         1.81 o
  -1   5  10         31.84         28.50         2.62 o
   0   5  10          4.61          6.87         1.08 o
   1   5  10         54.07         60.13         2.48 o
  -6   6  10         78.79         83.62         2.66 o
  -5   6  10          0.42          1.53         0.57 o
  -4   6  10         79.68         89.09         2.45 o
  -3   6  10         38.32         36.50         2.19 o
  -2   6  10          0.28          1.26         0.62 o
  -1   6  10         69.32         82.08         3.99 o
   0   6  10          1.08          0.13         0.46 o
  -5   7  10         31.02         34.52         2.27 o
  -4   7  10          0.03          0.21         0.52 o
  -3   7  10         40.36         42.85         3.88 o
  -2   7  10         44.59         48.49         2.80 o
  -1   7  10        147.25        158.76         6.70 o
  -2 -11  11         12.49         16.48         2.08 o
  -1 -11  11        133.89        130.22         4.35 o
   0 -11  11         86.01         80.23         2.69 o
   1 -11  11          3.69          3.60         0.97 o
   2 -11  11         17.86         17.04         1.53 o
  -3 -10  11         73.14         63.40         3.03 o
  -2 -10  11         51.51         48.37         2.59 o
  -1 -10  11         39.49         39.03         2.74 o
   0 -10  11        100.57         93.91         2.85 o
   1 -10  11         12.07         13.52         1.14 o
   2 -10  11         49.24         48.65         2.08 o
   3 -10  11          0.12          2.47         1.43 o
  -4  -9  11         79.74         69.37         3.72 o
  -3  -9  11         41.72         40.38         1.53 o
  -2  -9  11         96.44         92.32         3.40 o
  -1  -9  11         12.89         11.10         0.93 o
   0  -9  11          0.67          0.89         1.02 o
   1  -9  11         43.40         40.10         2.32 o
   2  -9  11        141.20        142.62         3.90 o
   3  -9  11         92.91         79.27         4.23 o
  -4  -8  11        228.43        221.38         3.77 o
  -3  -8  11        329.99        346.39         4.79 o
  -2  -8  11         75.13         77.05         2.61 o
  -1  -8  11         15.20         15.16         1.44 o
   0  -8  11          7.11          6.65         1.01 o
   1  -8  11         88.95         91.30         3.53 o
   2  -8  11          0.88          0.79         0.92 o
   3  -8  11          1.61          0.96         0.48 o
   4  -8  11          1.63          0.44         0.41 o
  -5  -7  11        194.92        198.08         4.05 o
  -4  -7  11         50.61         48.98         1.90 o
  -3  -7  11          1.75          2.70         0.59 o
  -2  -7  11         10.99         10.53         1.15 o
  -1  -7  11          4.45          3.47         0.83 o
   0  -7  11         19.71         19.51         1.81 o
   1  -7  11        383.39        379.88         8.18 o
   2  -7  11        241.96        231.56         6.87 o
   3  -7  11        144.27        142.10         4.69 o
   4  -7  11          7.45          6.12         1.23 o
  -6  -6  11        191.32        208.19         5.23 o
  -5  -6  11        154.42        160.16         5.31 o
  -4  -6  11        168.38        176.34         3.73 o
  -3  -6  11        319.73        325.21         5.30 o
  -2  -6  11          3.07          2.39         0.59 o
  -1  -6  11        319.07        313.22         5.73 o
   0  -6  11         21.06         24.43         1.95 o
   1  -6  11        168.14        162.83         6.01 o
   2  -6  11         12.59         12.00         1.18 o
   3  -6  11          0.48          0.93         0.74 o
   4  -6  11         57.64         60.77         2.77 o
  -6  -5  11         14.48         11.68         0.87 o
  -5  -5  11         62.76         67.66         2.19 o
  -4  -5  11          9.47         10.36         1.51 o
  -3  -5  11         51.01         49.02         2.97 o
  -2  -5  11         95.25         97.63         2.88 o
  -1  -5  11         40.18         39.28         2.21 o
   0  -5  11        254.46        253.80         7.66 o
   1  -5  11         20.64         20.26         1.58 o
   2  -5  11         83.37         76.34         2.97 o
   3  -5  11          0.08          0.89         0.79 o
   4  -5  11         92.22        112.57         3.91 o
  -6  -4  11        295.55        340.91         6.92 o
  -5  -4  11        143.24        145.84         6.20 o
  -4  -4  11         25.55         23.72         1.57 o
  -3  -4  11         57.04         62.64         2.40 o
  -2  -4  11        113.40        103.75         3.25 o
  -1  -4  11        298.79        297.90         7.17 o
   0  -4  11         50.28         46.07         3.08 o
   1  -4  11         73.41         62.61         2.57 o
   2  -4  11         76.68         81.73         3.08 o
   3  -4  11         77.49         85.72         3.88 o
   4  -4  11        178.60        185.78         5.19 o
  -7  -3  11          1.79          1.35         0.34 o
  -6  -3  11         77.68         74.82         5.15 o
  -5  -3  11         60.44         64.79         2.33 o
  -4  -3  11          6.26          5.15         0.70 o
  -3  -3  11         10.61         10.72         1.25 o
  -2  -3  11          0.34         -0.57         1.12 o
  -1  -3  11        244.10        234.42         6.56 o
   0  -3  11         23.02         21.82         1.68 o
   1  -3  11          0.97          1.31         0.69 o
   2  -3  11         31.98         34.90         2.04 o
   3  -3  11         83.22         78.14         3.24 o
   4  -3  11        115.60        148.40         5.40 o
  -7  -2  11         18.43         26.15         2.71 o
  -6  -2  11        255.71        297.33         5.87 o
  -5  -2  11         18.36         20.89         1.27 o
  -4  -2  11         53.91         51.18         2.55 o
  -3  -2  11         23.37         22.42         1.47 o
  -2  -2  11        359.44        333.57         7.80 o
  -1  -2  11        389.25        375.99         8.20 o
   0  -2  11         79.01         73.90         4.07 o
   1  -2  11         38.70         48.80         2.57 o
   2  -2  11         14.45         15.01         1.39 o
   3  -2  11         92.22        102.66         3.71 o
   4  -2  11         19.91         20.90         2.72 o
  -7  -1  11          1.31          1.88         0.82 o
  -6  -1  11          4.03          2.70         0.51 o
  -5  -1  11        127.28        136.88         3.89 o
  -4  -1  11          0.15          0.64         0.67 o
  -3  -1  11         44.39         43.18         2.82 o
  -2  -1  11          0.74          0.78         1.14 o
  -1  -1  11        118.67        116.13         4.21 o
   0  -1  11          4.16          5.59         1.34 o
   1  -1  11          0.31          0.04         0.74 o
   2  -1  11          0.83          0.81         0.66 o
   3  -1  11         45.78         51.04         3.42 o
  -7   0  11         11.96         13.88         1.25 o
  -6   0  11         41.02         45.89         2.00 o
  -5   0  11        667.08        696.06         9.92 o
  -4   0  11         11.30         12.65         1.25 o
  -3   0  11         28.75         29.05         2.29 o
  -2   0  11        132.26        117.36         4.45 o
  -1   0  11         84.43         68.72         3.76 o
   0   0  11          5.81          8.16         1.80 o
   1   0  11          0.17          0.85         0.85 o
   2   0  11        100.31         98.31         5.27 o
   3   0  11         58.61         59.43         4.84 o
  -7   1  11          5.04          6.51         0.70 o
  -6   1  11          3.86          4.20         0.61 o
  -5   1  11        283.02        302.41         6.41 o
  -4   1  11         44.35         44.02         2.12 o
  -3   1  11          1.92          2.03         0.70 o
  -2   1  11         70.43         77.29         4.44 o
  -1   1  11        122.97        133.03         5.06 o
   0   1  11         16.87         14.93         2.33 o
   1   1  11         10.10         11.56         1.80 o
   2   1  11        191.45        220.37        10.02 o
   3   1  11        125.93        137.71         6.75 o
  -7   2  11         54.74         58.04         2.07 o
  -6   2  11          0.14          0.61         0.82 o
  -5   2  11        565.70        576.10         8.14 o
  -4   2  11          0.80          0.20         0.73 o
  -3   2  11         12.18         11.49         1.42 o
  -2   2  11          3.10          1.46         0.87 o
  -1   2  11          3.07          4.14         1.11 o
   0   2  11        184.74        209.01         7.50 o
   1   2  11         72.82         72.55         4.16 o
   2   2  11         15.90         14.87         2.64 o
  -7   3  11          0.22          0.48         0.39 o
  -6   3  11          7.31          7.96         0.81 o
  -5   3  11          2.69          3.58         0.74 o
  -4   3  11         70.91         76.72         2.94 o
  -3   3  11          0.93          0.10         0.58 o
  -2   3  11         22.36         15.93         1.65 o
  -1   3  11         14.03         15.53         1.73 o
   0   3  11          0.38         -0.50         0.71 o
   1   3  11          9.93         10.03         1.41 o
   2   3  11         49.08         53.85         4.02 o
  -6   4  11         24.10         24.03         1.24 o
  -5   4  11         41.92         41.05         2.29 o
  -4   4  11         26.67         25.42         1.62 o
  -3   4  11         34.52         39.83         3.79 o
  -2   4  11         80.51         87.17         4.60 o
  -1   4  11         72.61         82.43         5.72 o
   0   4  11         13.31         11.36         1.67 o
   1   4  11         29.61         31.56         2.26 o
  -6   5  11          4.12          4.09         0.76 o
  -5   5  11         16.16         19.51         1.45 o
  -4   5  11         40.71         41.69         1.90 o
  -3   5  11          5.93          3.93         0.78 o
  -2   5  11          6.42         11.94         1.66 o
  -1   5  11          3.13          4.10         1.95 o
   0   5  11          7.97          8.90         1.16 o
  -5   6  11          5.04          2.91         0.97 o
  -4   6  11         35.71         36.08         2.49 o
  -3   6  11          5.03          4.54         0.81 o
  -2   6  11         76.57         77.71         3.57 o
  -1   6  11         30.11         36.46         2.96 o
   0 -11  12         26.93         20.53         1.65 o
  -2 -10  12         50.44         51.69         2.21 o
  -1 -10  12        130.08        122.87         3.23 o
   0 -10  12         56.39         51.72         1.70 o
   1 -10  12          0.29          0.30         0.45 o
  -3  -9  12         38.08         40.47         1.54 o
  -2  -9  12         10.11         10.06         1.08 o
  -1  -9  12         17.60         19.04         1.51 o
   0  -9  12         32.39         30.96         1.63 o
   1  -9  12          1.06          0.09         0.86 o
   2  -9  12         34.14         29.10         2.34 o
   3  -9  12          0.35          0.50         0.78 o
  -4  -8  12         42.34         43.87         2.12 o
  -3  -8  12         30.15         30.99         1.40 o
  -2  -8  12        182.34        183.76         5.01 o
  -1  -8  12        215.62        222.40         5.38 o
   0  -8  12         84.89         86.15         2.88 o
   1  -8  12          7.32          8.28         1.21 o
   2  -8  12         88.72         86.28         3.69 o
   3  -8  12         51.10         48.98         4.65 o
  -5  -7  12        208.85        204.27         4.42 o
  -4  -7  12          0.36          0.56         0.48 o
  -3  -7  12         63.79         65.88         2.02 o
  -2  -7  12         43.56         41.31         1.99 o
  -1  -7  12          0.10         -0.21         0.73 o
   0  -7  12        208.59        223.31         5.31 o
   1  -7  12         11.28         12.34         1.68 o
   2  -7  12         21.54         22.70         2.01 o
   3  -7  12          7.91         10.70         1.43 o
  -5  -6  12          6.08          6.13         0.61 o
  -4  -6  12         80.81         77.29         2.26 o
  -3  -6  12          9.89          9.41         0.92 o
  -2  -6  12         72.86         68.82         2.58 o
  -1  -6  12         21.66         19.75         1.67 o
   0  -6  12        102.80        106.15         4.57 o
   1  -6  12          0.07         -1.59         1.59 o
   2  -6  12         68.85         67.73         2.94 o
   3  -6  12        164.94        170.56         6.07 o
  -6  -5  12         30.29         28.65         2.77 o
  -5  -5  12        115.49        121.33         2.93 o
  -4  -5  12         41.64         41.90         2.17 o
  -3  -5  12         40.74         43.35         1.86 o
  -2  -5  12          5.23          5.26         0.80 o
  -1  -5  12         61.33         62.04         2.91 o
   0  -5  12        215.08        207.64         6.44 o
   1  -5  12         71.78         75.30         4.04 o
   2  -5  12         72.96         76.83         3.70 o
   3  -5  12         81.14         86.73         3.61 o
  -6  -4  12          4.25          3.97         0.54 o
  -5  -4  12         18.37         16.52         1.06 o
  -4  -4  12        276.07        274.28         8.22 o
  -3  -4  12          2.88          2.88         0.85 o
  -2  -4  12          0.03          0.15         0.60 o
  -1  -4  12         26.08         26.59         2.97 o
   0  -4  12          9.85          6.94         1.50 o
   1  -4  12        146.74        146.59         5.49 o
   2  -4  12          0.32          1.02         1.14 o
   3  -4  12         31.22         37.34         2.48 o
  -6  -3  12          9.25          7.61         0.87 o
  -5  -3  12          3.22          3.78         0.85 o
  -4  -3  12          0.06         -0.41         0.62 o
  -3  -3  12          5.77          5.21         0.98 o
  -2  -3  12         18.34         15.89         1.34 o
  -1  -3  12         78.05         70.32         4.71 o
   0  -3  12         10.14         10.27         2.10 o
   1  -3  12          7.48         10.62         1.42 o
   2  -3  12          1.20          0.95         0.67 o
   3  -3  12         61.78         63.86         3.77 o
  -6  -2  12         46.88         51.68         2.61 o
  -5  -2  12         98.67        110.87         3.56 o
  -4  -2  12          9.36          9.47         1.24 o
  -3  -2  12          2.27          0.94         0.89 o
  -2  -2  12        142.56        152.26         5.36 o
  -1  -2  12         18.86         15.28         2.17 o
   0  -2  12          6.52          7.09         1.45 o
   1  -2  12         36.99         37.96         2.87 o
   2  -2  12         47.95         52.48         3.93 o
   3  -2  12         31.66         36.97         3.61 o
  -6  -1  12          7.85          9.50         0.86 o
  -5  -1  12         26.56         28.13         1.61 o
  -4  -1  12          0.53         -0.10         0.56 o
  -3  -1  12         46.86         46.51         2.92 o
  -2  -1  12        101.82        108.31         5.75 o
  -1  -1  12          8.65          6.86         1.76 o
   0  -1  12         18.72         19.67         2.12 o
   1  -1  12         25.95         29.77         2.43 o
   2  -1  12         53.84         56.79         3.86 o
   3  -1  12        134.35        156.87         7.05 o
  -6   0  12        187.90        203.59         3.74 o
  -5   0  12        232.31        229.08         4.74 o
  -4   0  12        210.30        226.47         6.05 o
  -3   0  12          1.88          2.42         0.82 o
  -2   0  12        253.51        248.70         8.36 o
  -1   0  12         16.82         21.18         2.51 o
   0   0  12          0.06          0.84         1.26 o
   1   0  12        262.37        314.75         8.99 o
   2   0  12          8.36          7.90         1.88 o
  -6   1  12         27.36         22.98         1.22 o
  -5   1  12        146.30        169.57         3.91 o
  -4   1  12         60.07         64.70         3.17 o
  -3   1  12         34.94         38.12         2.50 o
  -2   1  12          0.68          0.72         0.66 o
  -1   1  12         87.61         88.67         5.17 o
   0   1  12         90.24        104.82         7.09 o
   1   1  12         76.78         90.11         4.48 o
   2   1  12         53.92         55.03         4.47 o
  -6   2  12         33.20         36.25         1.58 o
  -5   2  12        182.68        182.98         5.88 o
  -4   2  12         31.81         33.20         2.18 o
  -3   2  12         13.33         11.81         1.36 o
  -2   2  12        113.35        105.89         3.87 o
  -1   2  12         46.84         47.81         4.84 o
   0   2  12          0.40          0.75         0.66 o
   1   2  12        662.20        772.70        11.75 o
  -6   3  12         55.77         55.13         2.30 o
  -5   3  12        177.70        195.74         7.90 o
  -4   3  12         42.23         46.09         2.38 o
  -3   3  12         35.44         42.99         2.40 o
  -2   3  12          9.35          7.61         1.65 o
  -1   3  12         27.56         26.02         1.98 o
   0   3  12         41.29         49.64         3.11 o
  -5   4  12         21.28         25.04         1.91 o
  -4   4  12          6.67          7.61         0.92 o
  -3   4  12         10.07         10.60         1.29 o
  -2   4  12          9.15          5.91         0.89 o
  -1   4  12          7.95         13.74         1.18 o
  -4   5  12        117.67        125.97         5.86 o
  -3   5  12          0.28          0.20         0.41 o
  -2   5  12         29.26         30.92         3.73 o
  -2  -9  13          8.79          9.35         1.03 o
  -1  -9  13         95.52         91.55         2.77 o
   0  -9  13          8.25          8.46         1.03 o
   1  -9  13          6.60          5.09         0.66 o
  -3  -8  13         93.35         90.11         2.56 o
  -2  -8  13          8.45          7.71         0.90 o
  -1  -8  13         32.09         31.19         1.84 o
   0  -8  13        112.25        106.83         3.16 o
   1  -8  13          8.07          7.05         1.12 o
   2  -8  13        150.95        131.92         7.25 o
  -4  -7  13         20.04         19.60         1.04 o
  -3  -7  13          7.16          8.76         0.77 o
  -2  -7  13         57.33         56.23         2.22 o
  -1  -7  13          0.07          0.90         0.73 o
   0  -7  13         34.87         39.97         2.63 o
   1  -7  13        231.26        225.04         5.89 o
   2  -7  13        141.74        144.53         8.21 o
  -5  -6  13         41.58         41.26         4.35 o
  -4  -6  13         46.71         44.48         1.51 o
  -3  -6  13         11.76         10.45         0.94 o
  -2  -6  13         35.33         36.11         2.04 o
  -1  -6  13        251.00        263.04         6.32 o
   0  -6  13         68.11         67.66         4.42 o
   1  -6  13         15.66         14.53         2.09 o
   2  -6  13         23.77         24.26         3.61 o
   3  -6  13         20.43         17.63         2.64 o
  -5  -5  13         45.75         47.72         1.56 o
  -4  -5  13          3.72          4.31         0.57 o
  -3  -5  13          6.84          6.26         0.68 o
  -2  -5  13          9.51          9.82         1.15 o
  -1  -5  13        199.36        201.87         6.04 o
   0  -5  13        175.08        183.36         7.39 o
   1  -5  13        127.76        132.32         6.07 o
   2  -5  13         27.11         27.90         3.90 o
   3  -5  13         26.10         28.22         3.46 o
  -5  -4  13         42.91         49.38         2.09 o
  -4  -4  13         48.10         49.83         3.37 o
  -3  -4  13         34.49         34.94         1.77 o
  -2  -4  13        148.53        149.49         4.22 o
  -1  -4  13        225.89        243.19         8.42 o
   0  -4  13         25.44         27.71         2.91 o
   1  -4  13          5.22          6.41         1.53 o
   2  -4  13        175.71        189.02         9.91 o
   3  -4  13         93.89        109.79         6.54 o
  -6  -3  13          1.72          1.06         0.90 o
  -5  -3  13         24.51         24.42         2.33 o
  -4  -3  13          2.38          2.60         1.00 o
  -3  -3  13          0.05          0.73         0.55 o
  -2  -3  13          0.00         -0.16         0.88 o
  -1  -3  13         96.96        100.63         5.35 o
   0  -3  13         94.64        103.31         5.48 o
   1  -3  13         18.54         18.90         2.24 o
   2  -3  13         25.04         26.18         3.62 o
  -6  -2  13        117.56        139.79         4.58 o
  -5  -2  13          2.61          0.82         0.64 o
  -4  -2  13          0.38          0.23         0.77 o
  -3  -2  13         35.30         37.02         2.63 o
  -2  -2  13        347.59        331.69         9.29 o
  -1  -2  13          1.13          2.16         1.56 o
   0  -2  13          0.36          0.17         0.78 o
   1  -2  13         36.62         43.03         3.29 o
   2  -2  13        136.87        142.93         7.70 o
  -6  -1  13         17.28         18.19         1.71 o
  -5  -1  13          4.10          6.37         0.87 o
  -4  -1  13          3.34          6.21         0.95 o
  -3  -1  13         13.58         13.43         1.84 o
  -2  -1  13          2.02          4.44         1.72 o
  -1  -1  13         43.09         50.20         5.36 o
   0  -1  13        158.66        189.13         9.90 o
   1  -1  13         96.40        107.82         4.90 o
  -6   0  13         43.88         42.65         1.93 o
  -5   0  13         35.39         33.11         1.82 o
  -4   0  13          2.49          1.05         0.56 o
  -3   0  13         20.44         20.97         2.40 o
  -2   0  13        125.73        110.26         5.29 o
  -1   0  13          1.78          2.89         1.42 o
   0   0  13         26.95         28.04         3.63 o
   1   0  13         91.51        101.20         5.82 o
  -6   1  13        206.24        201.43         7.61 o
  -5   1  13         37.96         39.91         1.94 o
  -4   1  13         82.02         86.11         3.30 o
  -3   1  13         48.93         60.10         2.86 o
  -2   1  13         22.32         30.61         3.84 o
  -1   1  13         30.07         38.24         4.28 o
   0   1  13         27.03         27.57         3.32 o
  -5   2  13         46.54         49.66         2.28 o
  -4   2  13          2.75          3.21         0.52 o
  -3   2  13          0.52          0.50         0.48 o
  -2   2  13         13.68         18.25         2.87 o
  -1   2  13          2.84          5.74         1.61 o
   0   2  13          1.07         -1.00         1.00 o
  -5   3  13        106.63        116.52         8.34 o
  -4   3  13          1.10          0.17         0.56 o
  -3   3  13         33.68         39.63         2.43 o
  -2   3  13          3.26          4.92         1.33 o
  -1   3  13         34.63         41.76         3.59 o
  -2  -8  14         36.38         35.77         1.87 o
  -1  -8  14        186.63        190.03         4.53 o
   0  -8  14         56.81         53.92         4.44 o
  -3  -7  14         20.64         18.49         1.30 o
  -2  -7  14         34.88         34.09         1.69 o
  -1  -7  14         10.14         10.12         1.81 o
   0  -7  14         30.95         35.51         2.73 o
   1  -7  14        106.55        105.89         4.27 o
  -4  -6  14         16.13         16.69         1.19 o
  -3  -6  14         31.35         30.42         1.40 o
  -2  -6  14         15.32         13.21         1.08 o
  -1  -6  14        234.26        232.12         7.23 o
   0  -6  14        154.78        156.91        10.82 o
   1  -6  14         71.35         70.81         3.68 o
  -4  -5  14          0.54          1.51         0.52 o
  -3  -5  14         51.64         51.01         2.08 o
  -2  -5  14          2.28          2.36         0.93 o
  -1  -5  14          0.69          0.62         0.76 o
   0  -5  14         14.55         12.79         1.77 o
   1  -5  14          1.99          1.92         0.75 o
  -5  -4  14          3.57          3.58         1.19 o
  -4  -4  14          0.15          0.28         0.45 o
  -3  -4  14          8.38          7.06         0.80 o
  -2  -4  14          1.08          0.25         0.66 o
  -1  -4  14          8.66         11.35         1.78 o
   0  -4  14        118.18        122.69         5.41 o
   1  -4  14         68.36         70.96         3.73 o
  -5  -3  14         10.06          9.56         1.21 o
  -4  -3  14          2.84          2.99         0.62 o
  -3  -3  14         29.19         29.97         2.07 o
  -2  -3  14          0.80          1.41         1.48 o
  -1  -3  14          0.26          1.66         1.21 o
   0  -3  14         26.46         25.06         2.52 o
   1  -3  14          0.04          0.62         1.56 o
  -5  -2  14          2.65          3.68         0.89 o
  -4  -2  14         16.20         20.13         2.05 o
  -3  -2  14          0.00          1.61         0.77 o
  -2  -2  14         30.34         33.62         4.17 o
  -1  -2  14        247.12        269.09        11.64 o
   0  -2  14         18.74         22.18         3.10 o
  -5  -1  14        165.03        163.34         5.11 o
  -4  -1  14         78.49         84.60         4.15 o
  -3  -1  14         98.91        105.40         4.57 o
  -2  -1  14         17.86         21.44         3.26 o
  -1  -1  14          0.24          1.84         1.16 o
   0  -1  14         72.81         84.82         5.65 o
  -5   0  14          8.00          6.79         0.86 o
  -4   0  14         32.45         40.73         2.71 o
  -3   0  14         22.08         21.23         2.00 o
  -2   0  14         14.70         17.43         2.85 o
  -1   0  14         81.94         98.69         6.28 o
   0   0  14          3.40          3.00         0.79 o
  -4   1  14         54.61         64.94         3.15 o
  -3   1  14         12.39         10.80         1.99 o
  -2   1  14          0.19          0.96         0.82 o
  -1   1  14          0.14         -0.27         0.66 o
  -2   2  14          0.92          1.17         0.87 o
  -1  -6  15         23.71         29.43         3.13 o
  -2  -5  15         11.17         12.52         2.18 o
  -1  -5  15         76.19         76.36         5.31 o
  -3  -4  15          7.31          7.43         1.67 o
  -2  -4  15         67.49         64.25         4.90 o
  -1  -4  15         16.54         22.07         2.91 o
  -3  -3  15          5.70          3.62         1.08 o
  -2  -3  15         11.38          8.07         2.62 o
  -1  -3  15         41.42         46.04         4.07 o
  -3  -2  15          6.63          6.73         1.66 o
  -2  -2  15         10.35          9.20         1.56 o
  -1  -2  15          0.25          1.13         0.63 o
  -3  -1  15          0.82          3.19         1.16 o
  -2  -1  15        235.96        254.49         8.90 o
                                                
