# Supplementary material for: 6-[4-(tert-Butyl­dimethyl­sil­yloxy)phen­yl]-1-oxa­spiro­[2.5]hepta­ne
Source: IUCrdata. 2024 Jun 21;9(Pt 6):x240590. doi: 10.1107/S241431462400590X (PMC11223687; doi:10.1107/S241431462400590X)
Supplement: Supplementary file 3 [file x-09-x240590-Isup3.cml]

<?xml version="1.0" ?>
<cml>
<molecule title="6-[4-(tert-Butyldimethylsilyloxy)phenyl]-1-oxaspiro[2.5]heptane" id="m1">
  <atomArray>
    <atom id="a1" elementType="C"
          x2="12.883679121828038" y2="4.771037365484109" />
    <atom id="a2" elementType="C"
          x2="12.113679121828039" y2="3.4373582436560737" />
    <atom id="a3" elementType="C"
          x2="10.780000000000003" y2="4.207358243656073" />
    <atom id="a4" elementType="C"
          x2="13.447358243656074" y2="2.667358243656074" />
    <atom id="a5" elementType="Si"
          x2="11.343679121828039" y2="2.103679121828038" />
    <atom id="a6" elementType="C"
          x2="10.010000000000003" y2="2.8736791218280375" />
    <atom id="a7" elementType="C"
          x2="12.677358243656075" y2="1.3336791218280386" />
    <atom id="a8" elementType="O"
          x2="10.57367912182804" y2="0.7700000000000021" />
    <atom id="a9" elementType="C"
          x2="9.033679121828039" y2="0.7700000000000014" />
    <atom id="a10" elementType="C"
          x2="8.263679121828037" y2="-0.5636791218280359" />
    <atom id="a11" elementType="C"
          x2="6.723679121828037" y2="-0.5636791218280355" />
    <atom id="a12" elementType="C"
          x2="5.953679121828037" y2="0.77" />
    <atom id="a13" elementType="C"
          x2="6.723679121828037" y2="2.1036791218280353" />
    <atom id="a14" elementType="C"
          x2="8.263679121828037" y2="2.103679121828036" />
    <atom id="a15" elementType="C"
          x2="4.413679121828037" y2="0.7700000000000009" />
    <atom id="a16" elementType="C"
          x2="3.6436791218280353" y2="-0.5636791218280363" />
    <atom id="a17" elementType="C"
          x2="2.1036791218280357" y2="-0.5636791218280355" />
    <atom id="a18" elementType="C"
          x2="1.3336791218280357" y2="0.7700000000000002" />
    <atom id="a19" elementType="C"
          x2="0.0" y2="0.0" />
    <atom id="a20" elementType="O"
          x2="0.0" y2="1.54" />
    <atom id="a21" elementType="C"
          x2="2.103679121828036" y2="2.1036791218280353" />
    <atom id="a22" elementType="C"
          x2="3.6436791218280358" y2="2.1036791218280353" />
  </atomArray>
  <bondArray>
    <bond atomRefs2="a1 a2" order="1" />
    <bond atomRefs2="a2 a3" order="1" />
    <bond atomRefs2="a2 a4" order="1" />
    <bond atomRefs2="a2 a5" order="1" />
    <bond atomRefs2="a5 a6" order="1" />
    <bond atomRefs2="a5 a7" order="1" />
    <bond atomRefs2="a5 a8" order="1" />
    <bond atomRefs2="a8 a9" order="1" />
    <bond atomRefs2="a9 a10" order="2" />
    <bond atomRefs2="a10 a11" order="1" />
    <bond atomRefs2="a11 a12" order="2" />
    <bond atomRefs2="a12 a13" order="1" />
    <bond atomRefs2="a13 a14" order="2" />
    <bond atomRefs2="a9 a14" order="1" />
    <bond atomRefs2="a12 a15" order="1" />
    <bond atomRefs2="a15 a16" order="1" />
    <bond atomRefs2="a16 a17" order="1" />
    <bond atomRefs2="a17 a18" order="1" />
    <bond atomRefs2="a18 a19" order="1" />
    <bond atomRefs2="a19 a20" order="1" />
    <bond atomRefs2="a18 a20" order="1" />
    <bond atomRefs2="a18 a21" order="1" />
    <bond atomRefs2="a21 a22" order="1" />
    <bond atomRefs2="a15 a22" order="1" />
  </bondArray>
</molecule>
</cml>
